# Supplementary material for: Carnosol ameliorated cancer cachexia-associated myotube atrophy by targeting P5CS and its downstream pathways
Source: Front Pharmacol. 2024 Jan 5;14:1291194. doi: 10.3389/fphar.2023.1291194 (PMC10799341; doi:10.3389/fphar.2023.1291194)
Supplement: Supplementary file 1 [file DataSheet4.xlsx]

## Sheet: Carnosol
Accession	Description	Protein names	# Unique Peptides	# AAs	MW [kDa]	Abundances (Grouped): DMSO	Abundances (Grouped): DMSO	Abundances (Grouped): CS	Abundances (Grouped): CS	AVER Abundances (Grouped): DMSO	AVER Abundances (Grouped): CS	Ratio Aver(CS)/Aver(DMSO)	P value(CS,DMSO)
Q9CQW9	Interferon-induced transmembrane protein 3 OS=Mus musculus OX=10090 GN=Ifitm3 PE=1 SV=1	Ifitm3	2	137	14.9	1975.1	2009.6	1444.9	1460.2	1992.35	1452.55	0.729064	0.00701528
Q9Z110	Delta-1-pyrroline-5-carboxylate synthase OS=Mus musculus OX=10090 GN=Aldh18a1 PE=1 SV=2	Aldh18a1	5	795	87.2	218.3	207.8	281.6	278.5	213.05	280.05	1.31448	0.0350934
Q9EPB4	Apoptosis-associated speck-like protein containing a CARD OS=Mus musculus OX=10090 GN=Pycard PE=1 SV=1	Pycard	2	193	21.4	982.9	987.6	574.7	561.1	985.25	567.9	0.576402	0.00449088
O08997	Copper transport protein ATOX1 OS=Mus musculus OX=10090 GN=Atox1 PE=1 SV=1	Atox1	1	68	7.3	605.1	609.3	412.4	400.4	607.2	406.4	0.669302	0.00934028
Q924C1	Exportin-5 OS=Mus musculus OX=10090 GN=Xpo5 PE=1 SV=1	Xpo5	2	1204	136.9	59.8	62.6	81.4	82.7	61.2	82.05	1.34069	0.0182979
Q8K1M6	Dynamin-1-like protein OS=Mus musculus OX=10090 GN=Dnm1l PE=1 SV=2	Dnm1l	2	742	82.6	72	71.4	55.2	55.2	71.7	55.2	0.769874	0.0115736
Q8K2D3	Enhancer of mRNA-decapping protein 3 OS=Mus musculus OX=10090 GN=Edc3 PE=1 SV=1	Edc3	2	508	55.9	57.1	59.3	83.2	86.6	58.2	84.9	1.45876	0.0100852
Q9Z2C5	Myotubularin OS=Mus musculus OX=10090 GN=Mtm1 PE=1 SV=2	Mtm1	1	603	69.5	61.4	58.6	82	77	60	79.5	1.325	0.0376384
Q9D8B3	Charged multivesicular body protein 4b OS=Mus musculus OX=10090 GN=Chmp4b PE=1 SV=2	Chmp4b	2	224	24.9	86.6	91.6	124.2	121.9	89.1	123.05	1.38103	0.0210842
J3QM81	Ankyrin repeat and zinc finger domain-containing protein 1 OS=Mus musculus OX=10090 GN=Ankzf1 PE=1 SV=1	Ankzf1	1	748	82.9	3.8	4.1	5.7	5.4	3.95	5.55	1.40506	0.0171278
Q8BH15	CCR4-NOT transcription complex subunit 10 OS=Mus musculus OX=10090 GN=Cnot10 PE=1 SV=1	Cnot10	1	744	81.8	40.9	37.9	56	51.7	39.4	53.85	1.36675	0.0399726
Q8BIQ6	Predicted gene, EG210853 OS=Mus musculus OX=10090 GN=Zfp947 PE=1 SV=1	Zfp947	1	437	51.4	18.6	24.6	46	49.6	21.6	47.8	2.21296	0.029363
Q5SUF2	Luc7-like protein 3 OS=Mus musculus OX=10090 GN=Luc7l3 PE=1 SV=1	Luc7l3	1	432	51.4	56.9	54.5	74.4	74.1	55.7	74.25	1.33303	0.0382951
Q9QY48	Deoxyribonuclease-2-beta OS=Mus musculus OX=10090 GN=Dnase2b PE=2 SV=1	Dnase2b	1	354	40.8	99.8	96.9	68.3	70.6	98.35	69.45	0.706151	0.00502216

## Sheet: FORMATED
Protein names	Accession ID	# Unique Peptides	AVER Abundances (DMSO)	AVER Abundances (CS)	Ratio Aver(CS)/Aver(DMSO)	P value(CS,DMSO)
Ifitm3	Q9CQW9	2	1992.35	1452.55	0.729064	0.00701528
Aldh18a1	Q9Z110	5	213.05	280.05	1.31448	0.0350934
Pycard	Q9EPB4	2	985.25	567.9	0.576402	0.00449088
Atox1	O08997	1	607.2	406.4	0.669302	0.00934028
Xpo5	Q924C1	2	61.2	82.05	1.34069	0.0182979
Dnm1l	Q8K1M6	2	71.7	55.2	0.769874	0.0115736
Edc3	Q8K2D3	2	58.2	84.9	1.45876	0.0100852
Mtm1	Q9Z2C5	1	60	79.5	1.325	0.0376384
Chmp4b	Q9D8B3	2	89.1	123.05	1.38103	0.0210842
Ankzf1	J3QM81	1	3.95	5.55	1.40506	0.0171278
Cnot10	Q8BH15	1	39.4	53.85	1.36675	0.0399726
Zfp947	Q8BIQ6	1	21.6	47.8	2.21296	0.029363
Luc7l3	Q5SUF2	1	55.7	74.25	1.33303	0.0382951
Dnase2b	Q9QY48	1	98.35	69.45	0.706151	0.00502216
