# Supplementary material for: Carnosol ameliorated cancer cachexia-associated myotube atrophy by targeting P5CS and its downstream pathways
Source: Front Pharmacol. 2024 Jan 5;14:1291194. doi: 10.3389/fphar.2023.1291194 (PMC10799341; doi:10.3389/fphar.2023.1291194)
Supplement: Supplementary file 2 [file DataSheet3.xlsx]

## Sheet: DataSheet3
	C26	C26_CS	pvalue	padjust	fc	log2fc	regulate	significant	log10pvalue	log10padjust	compare	description	protein_name	cog	cog_description	KO_id	KO_name	paths	pfam	go	subloc	nr	swissprot	kegg_genes	CT_1	CT_2	CT_3	C26_1	C26_2	C26_3	CS_1	CS_2	CS_3	C26_CS_1	C26_CS_2	C26_CS_3
A0A494B9Y9	1.181	1.515	0.09545	0.427051	1.28281	0.359309	up	no	-1.02022	-0.36952	C26_CS|C26	Zinc finger protein-like 1 OS=Mus musculus OX=10090 GN=Zfpl1 PE=1 SV=1	Zfpl1	ENOG410ZR2P(S:Function unknown)	ENOG410ZR2P(Zinc finger protein-like 1)					GO:0005794(cellular_component:Golgi apparatus); GO:0043231(cellular_component:intracellular membrane-bounded organelle); GO:0043169(molecular_function:cation binding); GO:0016021(cellular_component:integral component of membrane); GO:0043167(molecular_function:ion binding); GO:0005575(cellular_component:cellular_component); GO:0043229(cellular_component:intracellular organelle); GO:0003674(molecu…	cytoplasmic	NP_001343923.1(zinc finger protein-like 1 [Mus musculus])		mmu:81909	0.779069	0.888918	0.813348	0.812569	0.88736	1.06109	0.95436	1.12731	1.13432	1.33455	1.19821	1.00889
Q8BV42	0.9527	1.208	0.05578	0.359417	1.26798	0.342527	up	no	-1.25352	-0.444402	C26_CS|C26	Zinc finger protein 786 OS=Mus musculus OX=10090 GN=Znf786 PE=2 SV=1	Znf786	COG5048(J:Translation, ribosomal structure and biogenesis)	COG5048(RNA-binding nucleolar protein required for pre-rRNA processing. Involved in production of 18S rRNA and assembly of small ribosomal subunit (By similarity))	K09228	KRAB	mmu05168(Herpes simplex virus 1 infection)	PF13465.9(zf-H2C2_2:Zinc-finger double domain); PF00096.29(zf-C2H2:Zinc finger, C2H2 type); PF13894.9(zf-C2H2_4:C2H2-type zinc finger); PF01352.30(KRAB:KRAB box)	GO:0000977(molecular_function:RNA polymerase II regulatory region sequence-specific DNA binding); GO:0080090(biological_process:regulation of primary metabolic process); GO:0019222(biological_process:regulation of metabolic process); GO:0031326(biological_process:regulation of cellular biosynthetic process); GO:0031323(biological_process:regulation of cellular metabolic process); GO:0043229(cellu…	cytoplasmic	NP_808550.1(zinc finger protein 786 [Mus musculus])		mmu:22776;mmu:272347;mmu:72306;mmu:330301;mmu:232784	1.00993	0.606969	0.894799	1.15435	0.87763	0.854402	1.03619	0.971554	0.933176	1.21596	1.20889	1.23616
Q9EPK5	1.013	1.226	0.02279	0.273573	1.21027	0.275325	up	yes	-1.64226	-0.562926	C26_CS|C26	WW domain-containing transcription regulator protein 1 OS=Mus musculus OX=10090 GN=Wwtr1 PE=1 SV=2	Wwtr1	ENOG4111U1C(K:Transcription)	ENOG4111U1C(WW domain containing transcription regulator 1)	K13305;K16820;K10591;K16687;K06112	NEDD4L;WWTR1, TAZ;NEDD4, RSP5;YAP1, Yki;MAGI3	mmu04530(Tight junction); mmu04120(Ubiquitin mediated proteolysis); mmu04015(Rap1 signaling pathway); mmu05169(Epstein-Barr virus infection); mmu04960(Aldosterone-regulated sodium reabsorption); mmu04144(Endocytosis); mmu04390(Hippo signaling pathway); mmu04392(Hippo signaling pathway - multiple species)	PF00397.29(WW:WW domain)	GO:0051348(biological_process:negative regulation of transferase activity); GO:0019220(biological_process:regulation of phosphate metabolic process); GO:0080090(biological_process:regulation of primary metabolic process); GO:0048589(biological_process:developmental growth); GO:0060249(biological_process:anatomical structure homeostasis); GO:0048585(biological_process:negative regulation of respon…	cytoplasmic	NP_598545.2(WW domain-containing transcription regulator protein 1 isoform 2 [Mus musculus])		mmu:99470;mmu:17999;mmu:83814;mmu:97064;mmu:22601	0.901307	0.828301	1.12123	0.975214	0.886886	0.877873	0.995944	1.01758	1.08067	1.09959	1.0329	1.18251
Q6NVE8	0.9737	1.2	0.1683	0.51805	1.23241	0.301485	up	no	-0.773916	-0.285628	C26_CS|C26	WD repeat-containing protein 44 OS=Mus musculus OX=10090 GN=Wdr44 PE=1 SV=1	Wdr44	ENOG410XQPJ(S:Function unknown)	ENOG410XQPJ(WD repeatcontaining protein)	K20241;K14962;K10751	WDR44, RAB11BP;WDR82, SWD2, CPS35;CHAF1B	mmu03015(mRNA surveillance pathway)	PF00400.35(WD40:WD domain, G-beta repeat)	GO:0099512(cellular_component:supramolecular fiber); GO:0099513(cellular_component:polymeric cytoskeletal fiber); GO:0019899(molecular_function:enzyme binding); GO:0031267(molecular_function:small GTPase binding); GO:0051020(molecular_function:GTPase binding); GO:0003674(molecular_function:molecular_function); GO:0005488(molecular_function:binding); GO:0043227(cellular_component:membrane-bounded …	cytoplasmic	NP_001292604.1(WD repeat-containing protein 44 [Mus musculus])		mmu:77305;mmu:72404;mmu:110749	0.923574	0.783191	0.989148	0.95867	0.764719	0.974371	1.3087	0.942046	1.03163	1.23759	0.901408	1.18495
S4R225	1.139	1.791	0.01844	0.255893	1.57243	0.652998	up	yes	-1.73424	-0.591941	C26_CS|C26	WD repeat-containing protein 13 OS=Mus musculus OX=10090 GN=Wdr13 PE=1 SV=1	Wdr13	ENOG410Y3SD(S:Function unknown); ENOG410XP3K(S:Function unknown)	ENOG410Y3SD(WD repeat domain 13); ENOG410XP3K(WD repeat domain 13)	K24739	WDR13		PF00400.35(WD40:WD domain, G-beta repeat); PF20426.1(NBCH_WD40:Neurobeachin beta propeller domain)	GO:0050680(biological_process:negative regulation of epithelial cell proliferation); GO:0043229(cellular_component:intracellular organelle); GO:0003674(molecular_function:molecular_function); GO:0005488(molecular_function:binding); GO:1904691(biological_process:negative regulation of type B pancreatic cell proliferation); GO:0043227(cellular_component:membrane-bounded organelle); GO:0043226(cellu…	nuclear	NP_001101717.1(WD repeat-containing protein 13 isoform 1 [Rattus norvegicus])		mmu:73447	0.740238	0.672136	0.827586	0.855715	0.731355	0.943063	1.00006	1.02153	1.23028	1.48048	1.11406	1.38351
E9Q6P9	1.067	2.327	2.81e-06	0.0164771	2.18088	1.12491	up	yes	-5.55176	-1.78312	C26_CS|C26	Voltage-dependent T-type calcium channel subunit alpha-1H OS=Mus musculus OX=10090 GN=Cacna1h PE=1 SV=1	Cacna1h	ENOG410XNP6(O:Posttranslational modification, protein turnover, chaperones); COG1226(P:Inorganic ion transport and metabolism)	ENOG410XNP6(acylphosphatase); COG1226(PotAssium voltage-gated channel)	K04851;K04853;K04854;K04855;K04856	CACNA1D, CAV1.3;CACNA1F, CAV1.4;CACNA1G, CAV3.1;CACNA1H, CAV3.2;CACNA1I, CAV3.3	mmu04530(Tight junction); mmu05020(Prion disease); mmu05022(Pathways of neurodegeneration - multiple diseases); mmu05207(Chemical carcinogenesis - receptor activation); mmu04929(GnRH secretion); mmu04921(Oxytocin signaling pathway); mmu04927(Cortisol synthesis and secretion); mmu04924(Renin secretion); mmu04925(Aldosterone synthesis and secretion); mmu04260(Cardiac muscle contraction); mmu04024(c…	PF00520.34(Ion_trans:Ion transport protein); PF08016.15(PKD_channel:Polycystin cation channel)	GO:0005261(molecular_function:cation channel activity); GO:0010038(biological_process:response to metal ion); GO:0051046(biological_process:regulation of secretion); GO:0005262(molecular_function:calcium channel activity); GO:2000243(biological_process:positive regulation of reproductive process); GO:2000241(biological_process:regulation of reproductive process); GO:0019228(biological_process:neu…	cytoplasmic	NP_067390.4(voltage-dependent T-type calcium channel subunit alpha-1H isoform 1 [Mus musculus])		mmu:239556;mmu:12291;mmu:12289;mmu:54652;mmu:58226	0.707631	0.704092	0.695601	0.738059	0.784055	0.743012	0.801745	0.900814	0.985729	1.68204	1.62189	1.63533
P54728	1.181	1.448	0.05988	0.366141	1.22608	0.294053	up	no	-1.22272	-0.436351	C26_CS|C26	UV excision repair protein RAD23 homolog B OS=Mus musculus OX=10090 GN=Rad23b PE=1 SV=2	Rad23b	COG5272(J:Translation, ribosomal structure and biogenesis); COG5272(O:Posttranslational modification, protein turnover, chaperones)	COG5272(La ribonucleoprotein domain family member); COG5272(La ribonucleoprotein domain family member)	K02977;K12158;K10839;K02927	RP-S27Ae, RPS27A, UBA80;NEDD8;RAD23, HR23;RP-L40e, RPL40, UBA52	mmu04137(Mitophagy - animal); mmu05171(Coronavirus disease - COVID-19); mmu05022(Pathways of neurodegeneration - multiple diseases); mmu05167(Kaposi sarcoma-associated herpesvirus infection); mmu04141(Protein processing in endoplasmic reticulum); mmu03420(Nucleotide excision repair); mmu04120(Ubiquitin mediated proteolysis); mmu03010(Ribosome); mmu05012(Parkinson disease)	PF00627.34(UBA:UBA/TS-N domain); PF09280.14(XPC-binding:XPC-binding domain); PF00240.26(ubiquitin:Ubiquitin family); PF11976.11(Rad60-SLD:Ubiquitin-2 like Rad60 SUMO-like)	GO:0080090(biological_process:regulation of primary metabolic process); GO:0032434(biological_process:regulation of proteasomal ubiquitin-dependent protein catabolic process); GO:0031593(molecular_function:polyubiquitin binding); GO:0061629(molecular_function:RNA polymerase II sequence-specific DNA binding transcription factor binding); GO:1901363(molecular_function:heterocyclic compound binding)…	cytoplasmic	NP_033037.2(UV excision repair protein RAD23 homolog B [Mus musculus])		mmu:22186;mmu:78294;mmu:18002;mmu:19358;mmu:19359	0.784827	0.825638	0.939438	0.968476	0.869588	0.941792	1.19058	0.981818	1.08934	1.19058	0.988097	1.22982
Q91WE4	0.941	1.266	0.1032	0.438022	1.34538	0.428011	up	no	-0.98632	-0.358504	C26_CS|C26	UPF0729 protein C18orf32 homolog OS=Mus musculus OX=10090 PE=3 SV=1		ENOG410Y1I3(S:Function unknown)	ENOG410Y1I3(Chromosome 18 open reading frame 32)				PF14975.9(DUF4512:Domain of unknown function (DUF4512))	GO:0005783(cellular_component:endoplasmic reticulum); GO:0043232(cellular_component:intracellular non-membrane-bounded organelle); GO:0005811(cellular_component:lipid particle); GO:0005575(cellular_component:cellular_component); GO:0043229(cellular_component:intracellular organelle); GO:0043228(cellular_component:non-membrane-bounded organelle); GO:0043227(cellular_component:membrane-bounded orga…	ER	NP_001001181.1(UPF0729 protein C18orf32 homolog isoform 1 [Mus musculus])		mmu:407819	0.910885	1.01017	0.939123	0.776985	0.97738	0.817064	0.812509	1.18688	1.10855	0.909063	1.33445	1.21694
A8Y5I5	0.897	1.115	0.00291	0.183674	1.24303	0.313864	up	yes	-2.53611	-0.735952	C26_CS|C26	Unconventional myosin-Ig (Fragment) OS=Mus musculus OX=10090 GN=Myo1g PE=1 SV=1	Myo1g	COG5022(I:Lipid transport and metabolism)	COG5022(diacylglycerol kinase)	K10361;K10356	MYO15;MYO1		PF00063.24(Myosin_head:Myosin head (motor domain))	GO:0099515(biological_process:actin filament-based transport); GO:0006909(biological_process:phagocytosis); GO:0048584(biological_process:positive regulation of response to stimulus); GO:0048583(biological_process:regulation of response to stimulus); GO:0099518(biological_process:vesicle cytoskeletal trafficking); GO:0007165(biological_process:signal transduction); GO:0007166(biological_process:c…	cytoplasmic	XP_006514763.1(unconventional myosin-Ig isoform X1 [Mus musculus])		mmu:432516;mmu:338367;mmu:17912;mmu:17910;mmu:246177	0.993542	0.896175	0.761053	0.876304	0.888227	0.909091	1.14853	1.07899	1.12469	1.0621	1.1694	1.0919
A2AKQ0	0.7733	1.1	0.04425	0.328379	1.42248	0.508403	up	yes	-1.35409	-0.483625	C26_CS|C26	UDP-glucuronic acid/UDP-N-acetylgalactosamine transporter OS=Mus musculus OX=10090 GN=Slc35d1 PE=2 SV=2	Slc35d1	COG5070(U:Intracellular trafficking, secretion, and vesicular transport)	COG5070(Solute carrier family 35)	K15281	SLC35D		PF03151.19(TPT:Triose-phosphate Transporter family)	GO:0005575(cellular_component:cellular_component); GO:0016021(cellular_component:integral component of membrane); GO:0110165(cellular_component:cellular anatomical entity); GO:0031224(cellular_component:intrinsic component of membrane)	Golgi apparatus	NP_001343205.1(UDP-glucuronic acid/UDP-N-acetylgalactosamine transporter isoform 1 [Mus musculus])		mmu:76157;mmu:242585;mmu:70484	1.07701	1.05547	0.94238	0.922994	0.745288	0.830372	0.835757	0.964997	1.07162	0.967151	1.32256	1.2644
A0A498WFS2	1.039	1.325	0.05931	0.364937	1.27526	0.350797	up	no	-1.22687	-0.437782	C26_CS|C26	UBX domain-containing protein 1 OS=Mus musculus OX=10090 GN=Ubxn1 PE=1 SV=1	Ubxn1	ENOG4111HH6(S:Function unknown)	ENOG4111HH6(UBX domain protein)	K24348	UBXN1_4	mmu04141(Protein processing in endoplasmic reticulum)	PF00789.23(UBX:UBX domain)	GO:0090086(biological_process:negative regulation of protein deubiquitination); GO:0009894(biological_process:regulation of catabolic process); GO:0009895(biological_process:negative regulation of catabolic process); GO:0044389(molecular_function:ubiquitin-like protein ligase binding); GO:0080090(biological_process:regulation of primary metabolic process); GO:0032434(biological_process:regulation…	cytoplasmic	NP_001348973.1(UBX domain-containing protein 1 [Mus musculus])		mmu:225896	0.874317	0.765902	0.961749	0.905792	0.883934	0.934645	1.06142	0.931148	1.20568	1.14273	1.00284	1.32984
P61087	1.075	1.363	0.2504	0.596771	1.26791	0.342449	up	no	-0.601366	-0.224192	C26_CS|C26	Ubiquitin-conjugating enzyme E2 K OS=Mus musculus OX=10090 GN=Ube2k PE=1 SV=3	Ube2k	COG5078(S:Function unknown)	COG5078(Ly1 antibody reactive homolog (mouse))	K04649;K10580;K06689	HIP2, UBC1;UBE2N, BLU, UBC13;UBE2D, UBC4, UBC5	mmu04141(Protein processing in endoplasmic reticulum); mmu04120(Ubiquitin mediated proteolysis)	PF00179.29(UQ_con:Ubiquitin-conjugating enzyme); PF00627.34(UBA:UBA/TS-N domain)	GO:0032433(cellular_component:filopodium tip); GO:0019220(biological_process:regulation of phosphate metabolic process); GO:0080090(biological_process:regulation of primary metabolic process); GO:0032434(biological_process:regulation of proteasomal ubiquitin-dependent protein catabolic process); GO:0048584(biological_process:positive regulation of response to stimulus); GO:0010803(biological_proc…	cytoplasmic	NP_001072139.1(ubiquitin-conjugating enzyme E2 K [Sus scrofa])		mmu:93765;mmu:216080;mmu:53323;mmu:73318;mmu:56550	0.878284	0.775525	0.862475	1.10839	0.777282	0.945912	1.27263	0.820318	0.968748	1.44126	0.889702	1.25946
P61079	0.9827	1.193	0.3568	0.679784	1.214	0.279771	up	no	-0.447575	-0.167629	C26_CS|C26	Ubiquitin-conjugating enzyme E2 D3 OS=Mus musculus OX=10090 GN=Ube2d3 PE=1 SV=1	Ube2d3	COG5078(O:Posttranslational modification, protein turnover, chaperones)	COG5078(ubiquitin-conjugating enzyme)	K06689	UBE2D, UBC4, UBC5	mmu04141(Protein processing in endoplasmic reticulum); mmu04120(Ubiquitin mediated proteolysis)	PF00179.29(UQ_con:Ubiquitin-conjugating enzyme)	GO:0033157(biological_process:regulation of intracellular protein transport); GO:0032388(biological_process:positive regulation of intracellular transport); GO:0080090(biological_process:regulation of primary metabolic process); GO:0019222(biological_process:regulation of metabolic process); GO:0051049(biological_process:regulation of transport); GO:0032386(biological_process:regulation of intrac…	cytoplasmic	NP_001026324.1(ubiquitin-conjugating enzyme E2 D3 [Gallus gallus])		mmu:216080;mmu:75097;mmu:73318;mmu:66105;mmu:56550	0.942433	0.794471	0.923584	1.0772	0.752062	0.94903	1.34768	0.762428	1.07814	1.35805	0.804838	1.21008
P61080	1.116	1.455	0.2741	0.615755	1.30376	0.382682	up	no	-0.562091	-0.210592	C26_CS|C26	Ubiquitin-conjugating enzyme E2 D1 OS=Mus musculus OX=10090 GN=Ube2d1 PE=1 SV=1	Ube2d1	COG5078(O:Posttranslational modification, protein turnover, chaperones)	COG5078(smt3 suppressor of mif two 3 homolog)	K06689	UBE2D, UBC4, UBC5	mmu04141(Protein processing in endoplasmic reticulum); mmu04120(Ubiquitin mediated proteolysis)	PF00179.29(UQ_con:Ubiquitin-conjugating enzyme)	GO:0080090(biological_process:regulation of primary metabolic process); GO:0019222(biological_process:regulation of metabolic process); GO:0070936(biological_process:protein K48-linked ubiquitination); GO:1901363(molecular_function:heterocyclic compound binding); GO:0010604(biological_process:positive regulation of macromolecule metabolic process); GO:0097367(molecular_function:carbohydrate deriv…	cytoplasmic	NP_001033256.1(ubiquitin-conjugating enzyme E2 D1 [Bos taurus])		mmu:216080;mmu:75097;mmu:73318;mmu:66105;mmu:56550	0.772847	0.686288	1.07503	0.999292	0.645327	0.942874	1.60984	0.815354	1.07889	1.30302	0.77362	1.29761
E9PYI8	1.033	1.285	0.05845	0.364227	1.24395	0.314928	up	no	-1.23322	-0.438628	C26_CS|C26	Ubiquitin carboxyl-terminal hydrolase OS=Mus musculus OX=10090 GN=Usp14 PE=1 SV=1	Usp14	ENOG410XP96(O:Posttranslational modification, protein turnover, chaperones)	ENOG410XP96(ubiquitin thiolesterase activity)	K11843;K11842;K11366	USP14, UBP6;USP12_46;USP22_27_51, UBP8		PF00443.32(UCH:Ubiquitin carboxyl-terminal hydrolase); PF13423.9(UCH_1:Ubiquitin carboxyl-terminal hydrolase)	GO:0080090(biological_process:regulation of primary metabolic process); GO:0032434(biological_process:regulation of proteasomal ubiquitin-dependent protein catabolic process); GO:0032435(biological_process:negative regulation of proteasomal ubiquitin-dependent protein catabolic process); GO:1903069(biological_process:regulation of ER-associated ubiquitin-dependent protein catabolic process); GO:0…	cytoplasmic	NP_001033678.1(ubiquitin carboxyl-terminal hydrolase 14 isoform 2 [Mus musculus])		mmu:69727;mmu:59025;mmu:216825;mmu:54651;mmu:635253	0.894654	0.874077	0.896444	0.982331	0.875867	0.914337	1.08611	0.955491	1.0718	1.19526	0.993961	1.25967
Q76LS9	1.063	1.481	0.1135	0.456332	1.39323	0.47843	up	no	-0.945004	-0.340719	C26_CS|C26	Ubiquitin carboxyl-terminal hydrolase MINDY-1 OS=Mus musculus OX=10090 GN=Mindy1 PE=1 SV=1	Mindy1	ENOG41102GM(S:Function unknown)	ENOG41102GM(family with sequence similarity 63, member)	K01309	MINDY1_2		PF04424.16(MINDY_DUB:MINDY deubiquitinase)	GO:0101005(molecular_function:ubiquitinyl hydrolase activity); GO:0008238(molecular_function:exopeptidase activity); GO:0006807(biological_process:nitrogen compound metabolic process); GO:0003674(molecular_function:molecular_function); GO:0005488(molecular_function:binding); GO:0031593(molecular_function:polyubiquitin binding); GO:0008233(molecular_function:peptidase activity); GO:0008234(molecul…	cytoplasmic	NP_955769.1(ubiquitin carboxyl-terminal hydrolase MINDY-1 isoform 1 [Mus musculus])		mmu:235461;mmu:75007	0.819169	0.962523	0.902724	0.712677	0.895351	1.00348	0.914192	0.999386	1.15093	0.928937	1.41962	1.29101
Q8R317	1.047	1.281	0.02343	0.274519	1.2235	0.291009	up	yes	-1.63023	-0.561427	C26_CS|C26	Ubiquilin-1 OS=Mus musculus OX=10090 GN=Ubqln1 PE=1 SV=1	Ubqln1	COG5272(O:Posttranslational modification, protein turnover, chaperones)	COG5272(ubiquitin)	K04523;K22254	UBQLN, DSK2;UBQLNL	mmu04141(Protein processing in endoplasmic reticulum); mmu05014(Amyotrophic lateral sclerosis)	PF00240.26(ubiquitin:Ubiquitin family); PF17830.4(STI1:STI1 domain); PF00627.34(UBA:UBA/TS-N domain); PF11976.11(Rad60-SLD:Ubiquitin-2 like Rad60 SUMO-like)	GO:0009628(biological_process:response to abiotic stimulus); GO:0032436(biological_process:positive regulation of proteasomal ubiquitin-dependent protein catabolic process); GO:0005783(cellular_component:endoplasmic reticulum); GO:0019222(biological_process:regulation of metabolic process); GO:2001233(biological_process:regulation of apoptotic signaling pathway); GO:0051049(biological_process:reg…	cytoplasmic	NP_081118.4(ubiquilin-1 isoform 1 [Mus musculus])		mmu:94232;mmu:56085;mmu:244179;mmu:54609;mmu:244178	0.879056	0.877298	0.988059	0.974874	0.873782	0.911582	1.06366	0.952897	1.10058	1.11816	1.04432	1.21574
Q3TIH9	1.088	1.402	0.2968	0.633073	1.2886	0.365808	up	no	-0.527536	-0.198546	C26_CS|C26	UBC core domain-containing protein OS=Mus musculus OX=10090 GN=Ube2l3 PE=2 SV=1	Ube2l3	COG5078(D:Cell cycle control, cell division, chromosome partitioning)	COG5078(cell division cycle)	K04553;K04552	UBE2L6, UBCH8;UBE2L3, UBCH7	mmu04120(Ubiquitin mediated proteolysis); mmu05022(Pathways of neurodegeneration - multiple diseases); mmu05012(Parkinson disease)	PF00179.29(UQ_con:Ubiquitin-conjugating enzyme)	GO:0080090(biological_process:regulation of primary metabolic process); GO:0019222(biological_process:regulation of metabolic process); GO:0098772(molecular_function:molecular function regulator); GO:1901363(molecular_function:heterocyclic compound binding); GO:0051716(biological_process:cellular response to stimulus); GO:0010604(biological_process:positive regulation of macromolecule metabolic p…	cytoplasmic	BAE39867.1(unnamed protein product [Mus musculus])		mmu:100040961;mmu:108167877;mmu:56791;mmu:100502680;mmu:22195	0.854336	0.657839	0.919265	1.10551	0.742418	0.941478	1.40282	0.780009	1.00384	1.46604	0.813328	1.31311
Q497Q4	0.9047	1.11	0.1541	0.503937	1.22693	0.295048	up	no	-0.812197	-0.297624	C26_CS|C26	Tsnaxip1 protein OS=Mus musculus OX=10090 GN=Tsnaxip1 PE=2 SV=1	Tsnaxip1	ENOG410XQRR(A:RNA processing and modification)	ENOG410XQRR(translin-associated factor X interacting protein 1)				PF15739.8(TSNAXIP1_N:Translin-associated factor X-interacting N-terminus)	GO:0005737(cellular_component:cytoplasm); GO:0032502(biological_process:developmental process); GO:0009987(biological_process:cellular process); GO:0048609(biological_process:multicellular organismal reproductive process); GO:0022414(biological_process:reproductive process); GO:0048869(biological_process:cellular developmental process); GO:0030154(biological_process:cell differentiation); GO:0005…	cytoplasmic	AAI00432.1(Tsnaxip1 protein [Mus musculus])		mmu:72236	0.95435	0.929537	1.03642	0.702402	0.875139	1.01257	0.961985	1.18626	1.16335	1.1519	1.09559	0.930491
P97770	0.7347	0.964	0.06492	0.372149	1.3121	0.391878	up	no	-1.18762	-0.429283	C26_CS|C26	tRNA (guanine(6)-N2)-methyltransferase THUMP3 OS=Mus musculus OX=10090 GN=Thumpd3 PE=1 SV=1	Thumpd3	COG0116(L:Replication, recombination and repair)	COG0116(Specifically methylates the guanine in position 2445 (m2G2445) and the guanine in position 2069 (m7G2069) of 23S rRNA (By similarity))				PF01170.21(UPF0020:Putative RNA methylase family UPF0020); PF02926.20(THUMP:THUMP domain); PF13649.9(Methyltransf_25:Methyltransferase domain)	GO:0008175(molecular_function:tRNA methyltransferase activity); GO:0009451(biological_process:RNA modification); GO:0090304(biological_process:nucleic acid metabolic process); GO:0034641(biological_process:cellular nitrogen compound metabolic process); GO:0006807(biological_process:nitrogen compound metabolic process); GO:0003674(molecular_function:molecular_function); GO:0005488(molecular_functi…	cytoplasmic	NP_001342195.1(tRNA (guanine(6)-N2)-methyltransferase THUMP3 [Mus musculus])		mmu:72167;mmu:14911	1.10345	1.08359	0.966621	0.861793	0.782345	0.787862	1.09241	1.0869	1.04386	1.23034	1.06593	0.894897
Q8R2M8	1.031	1.286	0.1422	0.492457	1.24733	0.318846	up	no	-0.8471	-0.307632	C26_CS|C26	tRNA (guanine(26)-N(2))-dimethyltransferase OS=Mus musculus OX=10090 GN=Trmt1 PE=2 SV=1	Trmt1	COG1867(S:Function unknown)	COG1867(caspase activity and apoptosis inhibitor 1)	K00555	TRMT1, trm1		PF02005.19(TRM:N2,N2-dimethylguanosine tRNA methyltransferase); PF00642.27(zf-CCCH:Zinc finger C-x8-C-x5-C-x3-H type (and similar)); PF02475.19(Met_10:Met-10+ like-protein)	GO:0008175(molecular_function:tRNA methyltransferase activity); GO:1901363(molecular_function:heterocyclic compound binding); GO:0006139(biological_process:nucleobase-containing compound metabolic process); GO:0009451(biological_process:RNA modification); GO:0090304(biological_process:nucleic acid metabolic process); GO:0043229(cellular_component:intracellular organelle); GO:0006807(biological_pr…	cytoplasmic	AAH27404.1(TRM1 tRNA methyltransferase 1 homolog (S. cerevisiae) [Mus musculus])		mmu:212528	0.90916	0.90916	0.988257	0.966437	0.901887	0.944617	0.915524	0.972801	0.98462	0.985529	1.11281	1.4092
Q14A47	0.7093	0.9293	0.3726	0.69061	1.31016	0.389748	up	no	-0.428757	-0.160767	C26_CS|C26	Translation machinery-associated protein 7 OS=Mus musculus OX=10090 GN=Tma7 PE=2 SV=1	Tma7	ENOG410ZJ3Y(S:Function unknown)	ENOG410ZJ3Y(translational machinery associated 7 homolog (S. cerevisiae))				PF09072.13(TMA7:Translation machinery associated TMA7)		cytoplasmic	XP_027399070.1(translation machinery-associated protein 7 [Bos indicus x Bos taurus])		mmu:115487184;mmu:66167;mmu:115489487	1.38058	0.624022	0.774505	1.36263	0.720663	0.854579	1.06857	0.625403	0.739991	1.70502	0.908422	1.23562
Q93092	1.286	1.96	0.003699	0.192152	1.52411	0.607963	up	yes	-2.43192	-0.716356	C26_CS|C26	Transaldolase OS=Mus musculus OX=10090 GN=Taldo1 PE=1 SV=2	Taldo1	COG0176(G:Carbohydrate transport and metabolism)	COG0176(Transaldolase is important for the balance of metabolites in the pentose-phosphate pathway (By similarity))	K00616	E2.2.1.2, talA, talB	mmu00030(Pentose phosphate pathway); mmu01200(Carbon metabolism); mmu01230(Biosynthesis of amino acids); mmu01100(Metabolic pathways)	PF00923.22(TAL_FSA:Transaldolase/Fructose-6-phosphate aldolase)	GO:0006739(biological_process:NADP metabolic process); GO:0009117(biological_process:nucleotide metabolic process); GO:0030246(molecular_function:carbohydrate binding); GO:0043229(cellular_component:intracellular organelle); GO:0006098(biological_process:pentose-phosphate shunt); GO:0003674(molecular_function:molecular_function); GO:0005488(molecular_function:binding); GO:0006091(biological_proce…	cytoplasmic	NP_035658.1(transaldolase [Mus musculus])		mmu:AB284_09540;mmu:21351	0.719424	0.669784	0.679856	1.05827	0.869065	0.848201	0.990647	0.92446	1.00935	1.48561	1.33453	1.41079
Q3TDS5	0.7437	0.9083	0.02861	0.283684	1.22133	0.288448	up	yes	-1.54348	-0.547166	C26_CS|C26	TNFR-Cys domain-containing protein OS=Mus musculus OX=10090 GN=Tnfrsf23 PE=2 SV=1	Tnfrsf23	ENOG4111ZZM(S:Function unknown)	ENOG4111ZZM(Tumor necrosis factor receptor superfamily member)	K05158;K05159;K05160	TNFRSF22;TNFRSF23;TNFRSF25	mmu04060(Cytokine-cytokine receptor interaction)	PF00020.21(TNFR_c6:TNFR/NGFR cysteine-rich region)	GO:2001234(biological_process:negative regulation of apoptotic signaling pathway); GO:2001236(biological_process:regulation of extrinsic apoptotic signaling pathway); GO:2001237(biological_process:negative regulation of extrinsic apoptotic signaling pathway); GO:0080090(biological_process:regulation of primary metabolic process); GO:0019222(biological_process:regulation of metabolic process); GO:…	extracellular	BAE41525.1(unnamed protein product [Mus musculus])		mmu:79202;mmu:79201;mmu:85030	1.21865	0.860364	0.945669	0.907891	0.893267	0.91764	1.01269	0.885955	1.03707	1.04803	1.04682	1.22596
Q6ZWX2	0.6597	0.934	0.2767	0.617108	1.4158	0.501612	up	no	-0.557991	-0.209639	C26_CS|C26	Thymosin beta OS=Mus musculus OX=10090 GN=Tmsb4x PE=2 SV=1	Tmsb4x	ENOG410Y3I4(O:Posttranslational modification, protein turnover, chaperones)	ENOG410Y3I4(thymosin beta)	K05764;K13785;K24043	TMSB4;TMSB10;TMSB15	mmu04810(Regulation of actin cytoskeleton)	PF01290.23(Thymosin:Thymosin beta-4 family)	GO:2000736(biological_process:regulation of stem cell differentiation); GO:0019221(biological_process:cytokine-mediated signaling pathway); GO:0019222(biological_process:regulation of metabolic process); GO:0051049(biological_process:regulation of transport); GO:0048585(biological_process:negative regulation of response to stimulus); GO:0048584(biological_process:positive regulation of response t…	cytoplasmic	NP_001001315.2(thymosin beta-4 [Gallus gallus])		mmu:100034363;mmu:78478;mmu:19240;mmu:19241;mmu:666244	1.23813	0.654973	1.03384	1.02394	0.637639	0.788692	1.61081	0.698308	0.844408	1.6071	0.762691	1.09946
Q9JMH6	1.181	2.462	0.002186	0.19152	2.08467	1.05982	up	yes	-2.66035	-0.717787	C26_CS|C26	Thioredoxin reductase 1, cytoplasmic OS=Mus musculus OX=10090 GN=Txnrd1 PE=1 SV=3	Txnrd1	COG1249(U:Intracellular trafficking, secretion, and vesicular transport)	COG1249(prostaglandin F2 receptor negative regulator)	K22182;K00382;K00383	TXNRD;DLD, lpd, pdhD;GSR, gor	mmu01240(Biosynthesis of cofactors); mmu00280(Valine, leucine and isoleucine degradation); mmu00310(Lysine degradation); mmu01100(Metabolic pathways); mmu05200(Pathways in cancer); mmu05225(Hepatocellular carcinoma); mmu00020(Citrate cycle (TCA cycle)); mmu00260(Glycine, serine and threonine metabolism); mmu04918(Thyroid hormone synthesis); mmu00630(Glyoxylate and dicarboxylate metabolism); mmu00…	PF07992.17(Pyr_redox_2:Pyridine nucleotide-disulphide oxidoreductase); PF02852.25(Pyr_redox_dim:Pyridine nucleotide-disulphide oxidoreductase, dimerisation domain); PF00070.30(Pyr_redox:Pyridine nucleotide-disulphide oxidoreductase); PF13738.9(Pyr_redox_3:Pyridine nucleotide-disulphide oxidoreductase); PF00890.27(FAD_binding_2:FAD binding domain)	GO:0044281(biological_process:small molecule metabolic process); GO:1901363(molecular_function:heterocyclic compound binding); GO:1901360(biological_process:organic cyclic compound metabolic process); GO:0004791(molecular_function:thioredoxin-disulfide reductase activity); GO:0007369(biological_process:gastrulation); GO:0000166(molecular_function:nucleotide binding); GO:0048522(biological_process…	cytoplasmic	NP_001035988.1(thioredoxin reductase 1, cytoplasmic isoform 2 [Mus musculus])		mmu:14782;mmu:50493;mmu:13382;mmu:26462;mmu:232223	0.677851	0.637858	0.668361	0.877139	0.742247	0.781562	0.86765	0.868327	0.873072	1.84511	1.44653	1.71429
P10639	0.9683	1.372	0.2946	0.631824	1.41692	0.502754	up	no	-0.530767	-0.199404	C26_CS|C26	Thioredoxin OS=Mus musculus OX=10090 GN=Txn PE=1 SV=3	Txn	COG0526(O:Posttranslational modification, protein turnover, chaperones)	COG0526(cathepsin)	K03671;K25699	trxA;TXNDC8, SPTRX3	mmu04621(NOD-like receptor signaling pathway); mmu05418(Fluid shear stress and atherosclerosis); mmu05132(Salmonella infection); mmu05012(Parkinson disease)	PF00085.23(Thioredoxin:Thioredoxin)	GO:0032880(biological_process:regulation of protein localization); GO:0033157(biological_process:regulation of intracellular protein transport); GO:0019220(biological_process:regulation of phosphate metabolic process); GO:0080090(biological_process:regulation of primary metabolic process); GO:0019222(biological_process:regulation of metabolic process); GO:0051049(biological_process:regulation of …	cytoplasmic	NP_035790.1(thioredoxin [Mus musculus])		mmu:67402;mmu:213272;mmu:56551;mmu:22166;mmu:53382	0.923574	0.634495	0.782267	1.17663	0.65112	0.85523	1.45278	0.725006	0.996537	1.75571	0.826599	1.22004
Q3U1N6	1.049	1.343	0.002983	0.182398	1.28027	0.356445	up	yes	-2.52535	-0.73898	C26_CS|C26	Thioredoxin domain-containing protein 11 (Fragment) OS=Mus musculus OX=10090 GN=Txndc11 PE=2 SV=1	Txndc11	COG0526(S:Function unknown)	COG0526(Symplekin)	K08056;K09582	PDIA3, GRP58;PDIA4, ERP72	mmu05170(Human immunodeficiency virus 1 infection); mmu05163(Human cytomegalovirus infection); mmu05169(Epstein-Barr virus infection); mmu05168(Herpes simplex virus 1 infection); mmu04918(Thyroid hormone synthesis); mmu04141(Protein processing in endoplasmic reticulum); mmu04612(Antigen processing and presentation)	PF00085.23(Thioredoxin:Thioredoxin); PF13848.9(Thioredoxin_6:Thioredoxin-like domain)	GO:0031090(cellular_component:organelle membrane); GO:0016021(cellular_component:integral component of membrane); GO:0016020(cellular_component:membrane); GO:0005789(cellular_component:endoplasmic reticulum membrane); GO:0005575(cellular_component:cellular_component); GO:0031224(cellular_component:intrinsic component of membrane); GO:0110165(cellular_component:cellular anatomical entity)	Golgi apparatus	BAE33459.1(unnamed protein product, partial [Mus musculus])		mmu:12304;mmu:106200;mmu:14827	0.617316	0.488914	0.436442	0.641391	0.689542	0.61176	0.800658	1.64576	3.58105	0.859921	0.80251	0.824734
Q3TU76	0.9897	1.635	0.06198	0.366387	1.65202	0.724227	up	no	-1.20775	-0.43606	C26_CS|C26	TGF_BETA_2 domain-containing protein (Fragment) OS=Mus musculus OX=10090 GN=Gdf15 PE=2 SV=1	Gdf15	ENOG410XT8Z(S:Function unknown)	ENOG410XT8Z(Zinc finger, FYVE domain containing)	K04663;K20013;K16620;K05504;K16621	BMP5;GDF7;BMP6;GDF15;BMP7	mmu04913(Ovarian steroidogenesis); mmu04390(Hippo signaling pathway); mmu04060(Cytokine-cytokine receptor interaction); mmu04360(Axon guidance); mmu04350(TGF-beta signaling pathway)	PF00019.23(TGF_beta:Transforming growth factor beta like domain)	GO:0019220(biological_process:regulation of phosphate metabolic process); GO:0080090(biological_process:regulation of primary metabolic process); GO:0019222(biological_process:regulation of metabolic process); GO:0048585(biological_process:negative regulation of response to stimulus); GO:0048584(biological_process:positive regulation of response to stimulus); GO:0048583(biological_process:regulat…	extracellular	BAE36095.1(unnamed protein product, partial [Mus musculus])		mmu:12160;mmu:23886;mmu:12162;mmu:238057;mmu:12161	0.662983	0.813481	0.633812	0.696133	0.589392	0.682873	0.790939	1.49702	2.3821	0.792265	1.1032	1.3558
Q80XQ2	0.813	0.98	0.1526	0.503237	1.20541	0.269526	up	no	-0.816445	-0.298227	C26_CS|C26	TBC1 domain family member 5 OS=Mus musculus OX=10090 GN=Tbc1d5 PE=1 SV=2	Tbc1d5	ENOG410YX8Z(S:Function unknown)	ENOG410YX8Z(TBC1 domain family, member 5)	K18469;K24796	TBC1D5;TBC1D13		PF00566.21(RabGAP-TBC:Rab-GTPase-TBC domain)	GO:0008104(biological_process:protein localization); GO:0051049(biological_process:regulation of transport); GO:0030119(cellular_component:AP-type membrane coat adaptor complex); GO:0098772(molecular_function:molecular function regulator); GO:0070727(biological_process:cellular macromolecule localization); GO:0005773(cellular_component:vacuole); GO:0016020(cellular_component:membrane); GO:0005776…	cytoplasmic	BAD90176.1(mKIAA0210 protein, partial [Mus musculus])		mmu:70296;mmu:72238	1.10072	0.790314	1.22069	1.00715	0.755091	0.9224	1.18657	0.829939	0.951018	1.09191	0.945515	1.19868
Q3UKC1	0.845	1.159	0.01548	0.242961	1.3716	0.455857	up	yes	-1.81023	-0.614463	C26_CS|C26	Tax1-binding protein 1 homolog OS=Mus musculus OX=10090 GN=Tax1bp1 PE=1 SV=2	Tax1bp1	ENOG410XQDF(S:Function unknown)	ENOG410XQDF(Tax1 (human T-cell leukemia virus type I) binding protein 1)	K21348;K25828;K21347	CALCOCO2, NDP52;CALCOCO1;TAX1BP1	mmu05164(Influenza A); mmu04137(Mitophagy - animal)	PF07888.14(CALCOCO1:Calcium binding and coiled-coil domain (CALCOCO1) like); PF17751.4(SKICH:SKICH domain); PF18112.4(Zn-C2H2_12:Autophagy receptor zinc finger-C2H2 domain)	GO:0080090(biological_process:regulation of primary metabolic process); GO:0019222(biological_process:regulation of metabolic process); GO:0031326(biological_process:regulation of cellular biosynthetic process); GO:0031323(biological_process:regulation of cellular metabolic process); GO:0019899(molecular_function:enzyme binding); GO:0003674(molecular_function:molecular_function); GO:0005488(molec…	cytoplasmic	NP_001342525.1(tax1-binding protein 1 homolog isoform 1 [Mus musculus])		mmu:52440;mmu:67488;mmu:76815	0.917081	1.26741	1.12801	0.733665	0.795109	0.796026	1.06106	1.00604	1.10692	1.06015	0.946427	1.18212
B2FDF6	0.866	1.062	0.07623	0.39183	1.22633	0.294345	up	no	-1.11787	-0.406902	C26_CS|C26	Synaptosomal-associated protein 47 OS=Mus musculus OX=10090 GN=Snap47 PE=1 SV=1	Snap47	ENOG410Y3Y0(S:Function unknown)	ENOG410Y3Y0(transmembrane protein 245)	K18212	SNAP47			GO:0006906(biological_process:vesicle fusion); GO:0030425(cellular_component:dendrite); GO:0061025(biological_process:membrane fusion); GO:0061024(biological_process:membrane organization); GO:0098984(cellular_component:neuron to neuron synapse); GO:0071840(biological_process:cellular component organization or biogenesis); GO:0016020(cellular_component:membrane); GO:0099177(biological_process:reg…	cytoplasmic	NP_001343383.1(synaptosomal-associated protein 47 isoform 2 [Mus musculus])		mmu:67826	1.08401	0.958266	0.828184	1.10136	0.874797	0.840108	1.01138	0.831436	1.01789	1.15339	1.21084	1.08835
Q9ERB0	1.214	1.457	0.1076	0.446054	1.20016	0.263232	up	no	-0.968188	-0.350613	C26_CS|C26	Synaptosomal-associated protein 29 OS=Mus musculus OX=10090 GN=Snap29 PE=1 SV=1	Snap29	ENOG410Y3Y0(U:Intracellular trafficking, secretion, and vesicular transport)	ENOG410Y3Y0(Synaptosomal-associated protein)	K08509	SNAP29	mmu04140(Autophagy - animal); mmu04130(SNARE interactions in vesicular transport)	PF12352.11(V-SNARE_C:Snare region anchored in the vesicle membrane C-terminus)	GO:0008104(biological_process:protein localization); GO:0051049(biological_process:regulation of transport); GO:0006906(biological_process:vesicle fusion); GO:0061025(biological_process:membrane fusion); GO:0061024(biological_process:membrane organization); GO:0005815(cellular_component:microtubule organizing center); GO:0071840(biological_process:cellular component organization or biogenesis); G…	cytoplasmic	NP_075837.3(synaptosomal-associated protein 29 [Mus musculus])		mmu:67474	0.794755	0.926684	0.994238	1.01967	0.843235	1.03239	1.04272	0.879793	0.992649	1.18498	1.02444	1.26445
P08228	1.108	1.382	0.183	0.527349	1.24729	0.3188	up	no	-0.737549	-0.277902	C26_CS|C26	Superoxide dismutase [Cu-Zn] OS=Mus musculus OX=10090 GN=Sod1 PE=1 SV=2	Sod1	COG2032(U:Intracellular trafficking, secretion, and vesicular transport)	COG2032(thrombomodulin)	K04565;K16627;K04569	SOD1;SOD3;CCS	mmu05208(Chemical carcinogenesis - reactive oxygen species); mmu05020(Prion disease); mmu05022(Pathways of neurodegeneration - multiple diseases); mmu04146(Peroxisome); mmu04213(Longevity regulating pathway - multiple species); mmu05014(Amyotrophic lateral sclerosis); mmu05016(Huntington disease); mmu05012(Parkinson disease)	PF00080.23(Sod_Cu:Copper/zinc superoxide dismutase (SODC))	GO:0043408(biological_process:regulation of MAPK cascade); GO:2001235(biological_process:positive regulation of apoptotic signaling pathway); GO:0019226(biological_process:transmission of nerve impulse); GO:0019220(biological_process:regulation of phosphate metabolic process); GO:0080090(biological_process:regulation of primary metabolic process); GO:0019222(biological_process:regulation of metab…	cytoplasmic	XP_021065350.1(superoxide dismutase [Cu-Zn] [Mus pahari])		mmu:20657;mmu:12460;mmu:20655	0.835073	0.682255	0.878497	1.16493	0.750731	0.860125	1.11315	1.06305	1.18998	1.07808	1.09061	1.29353
A0A494B9B9	1.277	1.61	0.5763	0.819695	1.26077	0.334302	up	no	-0.239351	-0.0863477	C26_CS|C26	Succinate dehydrogenase assembly factor 2, mitochondrial OS=Mus musculus OX=10090 GN=Sdhaf2 PE=1 SV=1	Sdhaf2	COG2938(S:Function unknown)	COG2938(the catalytic subunit of succinate dehydrogenase (SDH). SDH is involved in complex II of the mitochondrial electron transport chain and is responsible for transferring electrons from succinate to ubiquinone (coenzyme Q). In is unclear whether it participates in the chemistry of FAD attachment (enzymatic function) or acts as a chaperone that maintains)	K18168	SDHAF2, SDH5		PF03937.19(Sdh5:Flavinator of succinate dehydrogenase)	GO:0043231(cellular_component:intracellular membrane-bounded organelle); GO:0032502(biological_process:developmental process); GO:0005739(cellular_component:mitochondrion); GO:0022607(biological_process:cellular component assembly); GO:0051239(biological_process:regulation of multicellular organismal process); GO:0033108(biological_process:mitochondrial respiratory chain complex assembly); GO:001…	mitochondrial	XP_026633119.1(succinate dehydrogenase assembly factor 2, mitochondrial isoform X1 [Microtus ochrogaster])		mmu:66072	0.689774	0.989136	0.782204	0.659424	1.30643	0.675979	0.882221	1.60924	1.07398	0.736679	1.73202	0.862907
Q60864	1.138	1.562	0.02583	0.277188	1.37258	0.456894	up	yes	-1.58788	-0.557225	C26_CS|C26	Stress-induced-phosphoprotein 1 OS=Mus musculus OX=10090 GN=Stip1 PE=1 SV=1	Stip1	ENOG410XTCJ(S:Function unknown)	ENOG410XTCJ(tetratricopeptide repeat domain)	K09553;K23002;K24936;K24652;K04460	STIP1;RPAP3;TTC28;TTC12;PPP5C	mmu04010(MAPK signaling pathway); mmu05020(Prion disease)	PF00515.31(TPR_1:Tetratricopeptide repeat); PF07719.20(TPR_2:Tetratricopeptide repeat); PF17830.4(STI1:STI1 domain); PF13414.9(TPR_11:TPR repeat); PF13181.9(TPR_8:Tetratricopeptide repeat); PF13424.9(TPR_12:Tetratricopeptide repeat); PF13432.9(TPR_16:Tetratricopeptide repeat); PF13431.9(TPR_17:Tetratricopeptide repeat); PF14559.9(TPR_19:Tetratricopeptide repeat); PF13371.9(TPR_9:Tetratricopeptide…	GO:0008022(molecular_function:protein C-terminus binding); GO:0006457(biological_process:protein folding); GO:0031072(molecular_function:heat shock protein binding); GO:0043229(cellular_component:intracellular organelle); GO:0043228(cellular_component:non-membrane-bounded organelle); GO:0003674(molecular_function:molecular_function); GO:0005488(molecular_function:binding); GO:0070887(biological_p…	cytoplasmic	NP_058017.1(stress-induced-phosphoprotein 1 [Mus musculus])		mmu:71919;mmu:209683;mmu:20867;mmu:19060;mmu:235330	0.796443	0.805203	0.873697	0.968474	0.848211	0.902369	1.10944	0.902369	1.06166	1.31333	1.06325	1.35555
Q3U9V1	0.967	1.188	0.1487	0.499353	1.22854	0.296947	up	no	-0.827689	-0.301592	C26_CS|C26	STI1 domain-containing protein OS=Mus musculus OX=10090 GN=St13 PE=2 SV=1	St13	ENOG410XR19(S:Function unknown)	ENOG410XR19(suppression of tumorigenicity 13 (colon carcinoma) (Hsp70 interacting protein))	K09553;K09561;K09560;K19870;K24936	STIP1;STUB1, CHIP;ST13;SPAG1;TTC28	mmu04141(Protein processing in endoplasmic reticulum); mmu04120(Ubiquitin mediated proteolysis); mmu05020(Prion disease)	PF18253.4(HipN:Hsp70-interacting protein N N-terminal domain); PF00515.31(TPR_1:Tetratricopeptide repeat); PF07719.20(TPR_2:Tetratricopeptide repeat); PF17830.4(STI1:STI1 domain); PF13414.9(TPR_11:TPR repeat); PF13371.9(TPR_9:Tetratricopeptide repeat); PF13431.9(TPR_17:Tetratricopeptide repeat); PF13432.9(TPR_16:Tetratricopeptide repeat)	GO:0017076(molecular_function:purine nucleotide binding); GO:0051087(molecular_function:chaperone binding); GO:0006457(biological_process:protein folding); GO:0031072(molecular_function:heat shock protein binding); GO:0006458(biological_process:'de novo' protein folding); GO:1901363(molecular_function:heterocyclic compound binding); GO:0003674(molecular_function:molecular_function); GO:0005488(mo…	cytoplasmic	BAE29766.1(unnamed protein product [Mus musculus])		mmu:209683;mmu:70356;mmu:26942;mmu:20867;mmu:56424	0.963855	0.833735	0.963855	1.01494	0.851084	0.93012	1.16337	0.845301	0.998554	1.26361	0.926265	1.2453
Q66JX3	1.587	2.649	0.005399	0.204465	1.66919	0.739146	up	yes	-2.26769	-0.68938	C26_CS|C26	Spp1 protein OS=Mus musculus OX=10090 GN=Spp1 PE=2 SV=1	Spp1	ENOG41116B5(O:Posttranslational modification, protein turnover, chaperones)	ENOG41116B5(secreted phosphoprotein 1)	K06250	SPP1, BNSP, OPN	mmu05165(Human papillomavirus infection); mmu04512(ECM-receptor interaction); mmu04510(Focal adhesion); mmu04151(PI3K-Akt signaling pathway); mmu04929(GnRH secretion); mmu04371(Apelin signaling pathway); mmu04620(Toll-like receptor signaling pathway)	PF00865.21(Osteopontin:Osteopontin)	GO:0080090(biological_process:regulation of primary metabolic process); GO:0051046(biological_process:regulation of secretion); GO:0050840(molecular_function:extracellular matrix binding); GO:0051049(biological_process:regulation of transport); GO:0046887(biological_process:positive regulation of hormone secretion); GO:1990823(biological_process:response to leukemia inhibitory factor); GO:0001503…	extracellular	BAE26234.1(unnamed protein product [Mus musculus])		mmu:20750	0.657354	0.444371	0.734922	0.984717	1.16549	0.980115	0.458176	0.564667	0.786196	1.7433	1.54675	1.93394
O08797	0.9233	1.275	0.1144	0.457444	1.38092	0.465626	up	no	-0.941574	-0.339662	C26_CS|C26	SPI6 OS=Mus musculus OX=10090 GN=Serpinb9 PE=1 SV=1	Serpinb9	COG4826(O:Posttranslational modification, protein turnover, chaperones)	COG4826(serine-type endopeptidase inhibitor activity)	K13963	SERPINB	mmu05146(Amoebiasis)	PF00079.23(Serpin:Serpin (serine protease inhibitor))	GO:0004866(molecular_function:endopeptidase inhibitor activity); GO:0019222(biological_process:regulation of metabolic process); GO:0070232(biological_process:regulation of T cell apoptotic process); GO:0070233(biological_process:negative regulation of T cell apoptotic process); GO:0048585(biological_process:negative regulation of response to stimulus); GO:0048583(biological_process:regulation of…	cytoplasmic	NP_033282.1(serpin B9 [Mus musculus])		mmu:20723;mmu:20706;mmu:20709;mmu:20726;mmu:20710	0.974659	0.780702	0.896686	1.01365	0.798246	0.887914	1.07797	0.907407	0.933723	1.54386	1.00585	1.17934
Q9WTX5	0.964	1.161	0.1633	0.515916	1.20436	0.268263	up	no	-0.787014	-0.287421	C26_CS|C26	S-phase kinase-associated protein 1 OS=Mus musculus OX=10090 GN=Skp1 PE=1 SV=3	Skp1	COG5201(O:Posttranslational modification, protein turnover, chaperones)	COG5201(ubiquitin-dependent protein catabolic process)	K03094	SKP1, CBF3D	mmu04120(Ubiquitin mediated proteolysis); mmu04141(Protein processing in endoplasmic reticulum); mmu05200(Pathways in cancer); mmu04114(Oocyte meiosis); mmu05170(Human immunodeficiency virus 1 infection); mmu04350(TGF-beta signaling pathway); mmu04310(Wnt signaling pathway); mmu05132(Salmonella infection); mmu04110(Cell cycle); mmu04710(Circadian rhythm)	PF01466.22(Skp1:Skp1 family, dimerisation domain); PF03931.18(Skp1_POZ:Skp1 family, tetramerisation domain)	GO:0080090(biological_process:regulation of primary metabolic process); GO:0019222(biological_process:regulation of metabolic process); GO:0010390(biological_process:histone monoubiquitination); GO:0070936(biological_process:protein K48-linked ubiquitination); GO:0051651(biological_process:maintenance of location in cell); GO:0010604(biological_process:positive regulation of macromolecule metabol…	cytoplasmic	NP_001007609.1(S-phase kinase-associated protein 1 [Rattus norvegicus])		mmu:21402	0.955718	0.894552	0.99777	0.996814	0.823829	0.943294	1.10863	0.895508	1.05416	1.16884	0.918445	1.24243
P98083	0.968	1.201	0.03436	0.297483	1.2407	0.311157	up	yes	-1.46395	-0.526538	C26_CS|C26	SHC-transforming protein 1 OS=Mus musculus OX=10090 GN=Shc1 PE=1 SV=3	Shc1	ENOG410XTJN(O:Posttranslational modification, protein turnover, chaperones)	ENOG410XTJN(SHC (Src homology 2 domain containing))	K17449;K17448;K17447;K08889;K06279	SHC4;SHC3;SHC2;FER, TYK3;SHC1	mmu05226(Gastric cancer); mmu05224(Breast cancer); mmu04510(Focal adhesion); mmu05206(MicroRNAs in cancer); mmu04926(Relaxin signaling pathway); mmu04062(Chemokine signaling pathway); mmu04370(VEGF signaling pathway); mmu04012(ErbB signaling pathway); mmu05034(Alcoholism); mmu04722(Neurotrophin signaling pathway); mmu04520(Adherens junction); mmu05214(Glioma); mmu05220(Chronic myeloid leukemia); …	PF00640.26(PID:Phosphotyrosine interaction domain (PTB/PID)); PF00017.27(SH2:SH2 domain)	GO:0043408(biological_process:regulation of MAPK cascade); GO:0045907(biological_process:positive regulation of vasoconstriction); GO:0080090(biological_process:regulation of primary metabolic process); GO:0019222(biological_process:regulation of metabolic process); GO:0048584(biological_process:positive regulation of response to stimulus); GO:0048583(biological_process:regulation of response to …	cytoplasmic	NP_001106802.1(SHC-transforming protein 1 isoform a [Mus musculus])		mmu:14158;mmu:20416;mmu:20418;mmu:271849;mmu:216148	0.944584	0.932305	0.92097	0.939861	0.839736	0.963476	1.04282	1.02015	0.992758	1.24496	1.04565	1.11272
Q9Z131	1.281	1.661	0.07864	0.395559	1.29664	0.374782	up	no	-1.10436	-0.402789	C26_CS|C26	SH3 domain-binding protein 5 OS=Mus musculus OX=10090 GN=Sh3bp5 PE=1 SV=3	Sh3bp5	ENOG410ZK48(S:Function unknown)	ENOG410ZK48(SH3-domain binding protein 5 (BTK-associated))	K23739	SH3BP5		PF05276.17(SH3BP5:SH3 domain-binding protein 5 (SH3BP5))	GO:0033673(biological_process:negative regulation of kinase activity); GO:0043549(biological_process:regulation of kinase activity); GO:0019220(biological_process:regulation of phosphate metabolic process); GO:0080090(biological_process:regulation of primary metabolic process); GO:0019222(biological_process:regulation of metabolic process); GO:0051246(biological_process:regulation of protein meta…	cytoplasmic	Q9Z131.3(RecName: Full=SH3 domain-binding protein 5; Short=SH3BP-5; AltName: Full=SH3 domain-binding protein that preferentially associates with BTK [Mus musculus])		mmu:79566;mmu:24056	0.766528	0.846247	0.945129	1.07697	0.898371	0.971191	0.912935	0.921367	0.840882	1.17969	1.14289	1.4978
Q9R0P3	1.083	1.993	0.0351	0.300784	1.84026	0.879908	up	yes	-1.45469	-0.521745	C26_CS|C26	S-formylglutathione hydrolase OS=Mus musculus OX=10090 GN=Esd PE=1 SV=1	Esd	COG0627(S:Function unknown)	COG0627(esterase)	K01070	frmB, ESD, fghA	mmu01200(Carbon metabolism); mmu01100(Metabolic pathways)	PF00756.23(Esterase:Putative esterase); PF00326.24(Peptidase_S9:Prolyl oligopeptidase family)	GO:0044282(biological_process:small molecule catabolic process); GO:0044248(biological_process:cellular catabolic process); GO:0043229(cellular_component:intracellular organelle); GO:0003674(molecular_function:molecular_function); GO:0044281(biological_process:small molecule metabolic process); GO:0110095(biological_process:cellular detoxification of aldehyde); GO:0098754(biological_process:detox…	cytoplasmic	NP_058599.1(S-formylglutathione hydrolase isoform 2 [Mus musculus])		mmu:13885;mmu:100040682	0.741473	0.651013	0.667326	0.934256	0.711073	0.763717	1.11443	0.901631	1.08107	1.8218	1.11369	1.49852
Q3TJ69	1.014	1.817	0.01953	0.258784	1.79191	0.841501	up	yes	-1.7093	-0.587063	C26_CS|C26	SERPIN domain-containing protein OS=Mus musculus OX=10090 GN=Serpinb9b PE=2 SV=1	Serpinb9b	COG4826(O:Posttranslational modification, protein turnover, chaperones)	COG4826(serine-type endopeptidase inhibitor activity)	K13963	SERPINB	mmu05146(Amoebiasis)	PF00079.23(Serpin:Serpin (serine protease inhibitor))	GO:0004866(molecular_function:endopeptidase inhibitor activity); GO:0019222(biological_process:regulation of metabolic process); GO:0070232(biological_process:regulation of T cell apoptotic process); GO:0070233(biological_process:negative regulation of T cell apoptotic process); GO:0048585(biological_process:negative regulation of response to stimulus); GO:0004867(molecular_function:serine-type e…	cytoplasmic	BAE39626.1(unnamed protein product [Mus musculus])		mmu:20723;mmu:20706;mmu:20709;mmu:20726;mmu:20710	0.812458	0.689777	0.701963	0.935951	0.721462	0.814895	1.06838	0.908328	0.918077	1.71835	1.17075	1.53961
Q3UGP0	1.511	1.848	0.1976	0.54456	1.22303	0.290461	up	no	-0.704213	-0.263955	C26_CS|C26	Serine/threonine-protein kinase DCLK1 OS=Mus musculus OX=10090 GN=Dclk1 PE=2 SV=1	Dclk1	ENOG410ZE6Q(S:Function unknown); ENOG410YA63(T:Signal transduction mechanisms)	ENOG410ZE6Q(Doublecortin domain containing); ENOG410YA63(doublecortin-like kinase)	K16579;K08805;K19538;K23405	DCX;DCLK1_2;RP1;DCDC2		PF03607.20(DCX:Doublecortin)	GO:0048675(biological_process:axon extension); GO:0008104(biological_process:protein localization); GO:0048589(biological_process:developmental growth); GO:0048588(biological_process:developmental cell growth); GO:0030427(cellular_component:site of polarized growth); GO:0030426(cellular_component:growth cone); GO:0030424(cellular_component:axon); GO:0007165(biological_process:signal transduction)…	cytoplasmic	BAE28167.1(unnamed protein product [Mus musculus])		mmu:13175;mmu:195208;mmu:70762;mmu:19888;mmu:13193	0.672646	0.881166	0.793049	0.900673	1.10314	1.04462	0.812556	0.989462	1.07287	1.00224	1.46637	1.26121
F6V5V4	1.196	1.527	0.1725	0.520337	1.27676	0.352483	up	no	-0.763211	-0.283716	C26_CS|C26	Serine (or cysteine) peptidase inhibitor, clade B, member 9h OS=Mus musculus OX=10090 GN=Serpinb9h PE=3 SV=1	Serpinb9h	COG4826(S:Function unknown)	COG4826(ELKS RAB6-interacting CAST family member)	K13963	SERPINB	mmu05146(Amoebiasis)	PF00079.23(Serpin:Serpin (serine protease inhibitor))	GO:0080090(biological_process:regulation of primary metabolic process); GO:0019222(biological_process:regulation of metabolic process); GO:0048585(biological_process:negative regulation of response to stimulus); GO:0048583(biological_process:regulation of response to stimulus); GO:0002707(biological_process:negative regulation of lymphocyte mediated immunity); GO:0002706(biological_process:regula…	cytoplasmic	NP_001357856.1(serine (or cysteine) peptidase inhibitor, clade B, member 9h [Mus musculus])		mmu:20710;mmu:20709;mmu:93806;mmu:544923;mmu:20726	0.870448	0.759031	0.731177	0.920934	0.959234	1.243	0.87306	0.780792	0.87393	1.42144	1.05237	1.51458
F8WIV2	0.859	1.222	0.2748	0.615913	1.42258	0.508514	up	no	-0.560983	-0.210481	C26_CS|C26	Serine (or cysteine) peptidase inhibitor, clade B, member 6a OS=Mus musculus OX=10090 GN=Serpinb6a PE=1 SV=1	Serpinb6a	COG4826(S:Function unknown)	COG4826(F-box and WD repeat domain containing 9)	K13963	SERPINB	mmu05146(Amoebiasis)	PF00079.23(Serpin:Serpin (serine protease inhibitor))	GO:0009892(biological_process:negative regulation of metabolic process); GO:0030414(molecular_function:peptidase inhibitor activity); GO:0019222(biological_process:regulation of metabolic process); GO:0051246(biological_process:regulation of protein metabolic process); GO:0019899(molecular_function:enzyme binding); GO:0031012(cellular_component:extracellular matrix); GO:0044092(biological_process…	cytoplasmic	NP_001157589.1(serpin B6 isoform a [Mus musculus])		mmu:97848;mmu:435350;mmu:238568;mmu:20708;mmu:20719	0.989528	0.675847	0.925208	1.1053	0.619444	0.825266	1.47341	0.702565	1.05682	1.57335	0.739177	1.31409
Q3UJL4	1.111	1.823	0.07053	0.381929	1.64086	0.714456	up	no	-1.15163	-0.418017	C26_CS|C26	Secreted protein OS=Mus musculus OX=10090 GN=Htatip2 PE=2 SV=1	Htatip2	COG0702(S:Function unknown)	COG0702(saccharopine dehydrogenase)	K17290	HTATIP2			GO:0051169(biological_process:nuclear transport); GO:0080090(biological_process:regulation of primary metabolic process); GO:0019222(biological_process:regulation of metabolic process); GO:0051287(molecular_function:NAD binding); GO:0031975(cellular_component:envelope); GO:1901363(molecular_function:heterocyclic compound binding); GO:0010604(biological_process:positive regulation of macromolecule…	ER	BAE27141.1(unnamed protein product [Mus musculus])		mmu:53415	0.731886	0.769944	0.846792	0.707734	0.816053	0.914857	0.838741	1.00707	1.36497	1.0283	1.25226	1.7214
Q8CGF4	0.9687	1.179	0.2161	0.55906	1.2171	0.283442	up	no	-0.665345	-0.252542	C26_CS|C26	Sec24 related gene family, member C (S. cerevisiae) OS=Mus musculus OX=10090 GN=Sec24c PE=2 SV=1	Sec24c	COG5028(U:Intracellular trafficking, secretion, and vesicular transport)	COG5028(SEC24 family, member)	K14007	SEC24	mmu04141(Protein processing in endoplasmic reticulum)	PF04811.18(Sec23_trunk:Sec23/Sec24 trunk domain); PF04815.18(Sec23_helical:Sec23/Sec24 helical domain); PF08033.15(Sec23_BS:Sec23/Sec24 beta-sandwich domain); PF04810.18(zf-Sec23_Sec24:Sec23/Sec24 zinc finger); PF00626.25(Gelsolin:Gelsolin repeat)	GO:0008104(biological_process:protein localization); GO:0005789(cellular_component:endoplasmic reticulum membrane); GO:0035459(biological_process:cargo loading into vesicle); GO:0009790(biological_process:embryo development); GO:0009792(biological_process:embryo development ending in birth or egg hatching); GO:0030117(cellular_component:membrane coat); GO:0008270(molecular_function:zinc ion bindi…	cytoplasmic	AAH40370.1(Sec24 related gene family, member C (S. cerevisiae) [Mus musculus])		mmu:218811;mmu:77371;mmu:69608;mmu:99683	0.962927	1.03804	0.880116	1.03418	0.939817	0.824266	1.01878	0.913818	0.982186	1.3818	0.989889	1.03418
Q6PF88	0.7253	0.89	0.2416	0.58895	1.22708	0.295227	up	no	-0.616903	-0.229921	C26_CS|C26	Rnasen protein (Fragment) OS=Mus musculus OX=10090 GN=Drosha PE=2 SV=1	Drosha	COG0571(K:Transcription)	COG0571(Digests double-stranded RNA. Involved in the processing of primary rRNA transcript to yield the immediate precursors to the large and small rRNAs (23S and 16S). Also processes some mRNAs, and tRNAs when they are encoded in the rRNA operon (By similarity))	K03685;K11592	rnc, DROSHA, RNT1;DICER1, DCR1	mmu03008(Ribosome biogenesis in eukaryotes); mmu05205(Proteoglycans in cancer); mmu05206(MicroRNAs in cancer)	PF14622.9(Ribonucleas_3_3:Ribonuclease-III-like); PF00636.29(Ribonuclease_3:Ribonuclease III domain); PF00035.29(dsrm:Double-stranded RNA binding motif)	GO:1903095(cellular_component:ribonuclease III complex); GO:0080090(biological_process:regulation of primary metabolic process); GO:0019222(biological_process:regulation of metabolic process); GO:0048583(biological_process:regulation of response to stimulus); GO:0031053(biological_process:primary miRNA processing); GO:0031054(biological_process:pre-miRNA processing); GO:1901363(molecular_function…	nuclear	XP_006520084.1(ribonuclease 3 isoform X1 [Mus musculus])		mmu:14000;mmu:192119	1.25654	0.880838	0.89089	0.777801	0.922304	1.03414	0.728796	0.993927	1.15979	0.884607	1.33822	1.13215
Q9CWY6	1.212	1.512	0.1239	0.466213	1.24752	0.319068	up	no	-0.906929	-0.331415	C26_CS|C26	RNA-binding protein with multiple-splicing 2 OS=Mus musculus OX=10090 GN=Rbpms2 PE=1 SV=1	Rbpms2	ENOG410XSBT(S:Function unknown)	ENOG410XSBT(RNA binding protein with multiple splicing)	K25091	RBPMS		PF00076.25(RRM_1:RNA recognition motif. (a.k.a. RRM, RBD, or RNP domain))	GO:0005488(molecular_function:binding); GO:0032502(biological_process:developmental process); GO:0048562(biological_process:embryonic organ morphogenesis); GO:0003676(molecular_function:nucleic acid binding); GO:0042127(biological_process:regulation of cell proliferation); GO:0048585(biological_process:negative regulation of response to stimulus); GO:0048583(biological_process:regulation of respo…	cytoplasmic	BAB26834.1(unnamed protein product [Mus musculus])		mmu:19663;mmu:100041680;mmu:71973	0.786988	0.852308	0.879066	0.909759	1.06322	0.887723	0.795645	1.02151	1.23321	1.02623	1.149	1.39533
D3Z4I3	1.081	1.41	0.02861	0.283684	1.30435	0.383329	up	yes	-1.54348	-0.547166	C26_CS|C26	RNA-binding protein 24 OS=Mus musculus OX=10090 GN=Rbm24 PE=1 SV=1	Rbm24	ENOG4111PGT(S:Function unknown)	ENOG4111PGT(RNA binding motif protein)	K13186;K14411;K25006	RBM3;MSI;RBM24_38	mmu03015(mRNA surveillance pathway)	PF00076.25(RRM_1:RNA recognition motif. (a.k.a. RRM, RBD, or RNP domain))	GO:2000736(biological_process:regulation of stem cell differentiation); GO:0080090(biological_process:regulation of primary metabolic process); GO:0019222(biological_process:regulation of metabolic process); GO:0050684(biological_process:regulation of mRNA processing); GO:2000738(biological_process:positive regulation of stem cell differentiation); GO:0010831(biological_process:positive regulatio…	cytoplasmic	NP_001074894.1(RNA-binding protein 24 [Mus musculus])		mmu:19652;mmu:100043257;mmu:666794;mmu:56190;mmu:76626	0.808843	0.899434	0.947156	0.89539	0.898625	0.829873	1.06282	1.11054	1.1251	0.990833	1.23996	1.19143
Q8CEQ9	1.027	1.275	0.1217	0.464184	1.24148	0.312061	up	no	-0.914709	-0.33331	C26_CS|C26	RIKEN cDNA 4932414N04 gene OS=Mus musculus OX=10090 GN=4932414N04Rik PE=2 SV=1	4932414N04Rik	COG0666(H:Coenzyme transport and metabolism)	COG0666(Lipoate-protein, ligase)	K25138;K17299	ANKRD26;POTE		PF12001.11(DUF3496:Domain of unknown function (DUF3496))		nuclear	NP_898936.1(uncharacterized protein LOC75721 [Mus musculus])		mmu:232339;mmu:75721;mmu:67575;mmu:241943	0.832004	1.12903	0.816196	0.930181	0.7305	0.903557	1.17895	1.0242	1.27213	0.892741	1.12903	1.16148
Q3TKR5	0.9703	1.516	0.06079	0.365987	1.5624	0.643767	up	no	-1.21617	-0.436534	C26_CS|C26	Ribosomal protein L5 OS=Mus musculus OX=10090 GN=Rpl5 PE=2 SV=1	Rpl5	COG0256(J:Translation, ribosomal structure and biogenesis)	COG0256(This is one of the proteins that binds and probably mediates the attachment of the 5S RNA into the large ribosomal subunit, where it forms part of the central protuberance (By similarity))	K02932	RP-L5e, RPL5	mmu05171(Coronavirus disease - COVID-19); mmu03010(Ribosome)	PF17144.7(Ribosomal_L5e:Ribosomal large subunit proteins 60S L5, and 50S L18); PF14204.9(Ribosomal_L18_c:Ribosomal L18 C-terminal region)	GO:1901566(biological_process:organonitrogen compound biosynthetic process); GO:0017101(cellular_component:aminoacyl-tRNA synthetase multienzyme complex); GO:0022626(cellular_component:cytosolic ribosome); GO:0005783(cellular_component:endoplasmic reticulum); GO:0019222(biological_process:regulation of metabolic process); GO:0022625(cellular_component:cytosolic large ribosomal subunit); GO:004858…	cytoplasmic	XP_006534747.1(60S ribosomal protein L5 isoform X1 [Mus musculus])		mmu:100503670	0.862441	0.76671	0.786546	0.839155	0.821906	0.849504	0.813282	1.16171	1.17551	1.64467	1.25744	1.02113
Q61599	1.447	1.944	0.384	0.701768	1.34347	0.425963	up	no	-0.415669	-0.153806	C26_CS|C26	Rho GDP-dissociation inhibitor 2 OS=Mus musculus OX=10090 GN=Arhgdib PE=1 SV=3	Arhgdib	ENOG4111K44(J:Translation, ribosomal structure and biogenesis)	ENOG4111K44(One of the essential components for the initiation of protein synthesis. Protects formylmethionyl-tRNA from spontaneous hydrolysis and promotes its binding to the 30S ribosomal subunits. Also involved in the hydrolysis of GTP during the formation of the 70S ribosomal complex (By similarity))	K12462	ARHGDI, RHOGDI	mmu04962(Vasopressin-regulated water reabsorption); mmu04722(Neurotrophin signaling pathway)	PF02115.20(Rho_GDI:RHO protein GDP dissociation inhibitor)	GO:0051056(biological_process:regulation of small GTPase mediated signal transduction); GO:2000249(biological_process:regulation of actin cytoskeleton reorganization); GO:0033043(biological_process:regulation of organelle organization); GO:2000242(biological_process:negative regulation of reproductive process); GO:0023051(biological_process:regulation of signaling); GO:0046578(biological_process:…	cytoplasmic	NP_001288230.1(rho GDP-dissociation inhibitor 2 isoform 1 [Mus musculus])		mmu:11857;mmu:192662;mmu:14570	0.738371	0.585528	0.673394	1.41989	0.773074	1.01231	1.0315	0.668225	0.790795	2.05858	0.962835	1.2855
Q8BHL4	1.529	2.211	0.1736	0.520978	1.44604	0.532111	up	no	-0.76045	-0.283181	C26_CS|C26	Retinoic acid-induced protein 3 OS=Mus musculus OX=10090 GN=Gprc5a PE=1 SV=1	Gprc5a	ENOG410YD51(U:Intracellular trafficking, secretion, and vesicular transport)	ENOG410YD51(G protein-coupled receptor family C group 5 member)	K04619;K08468;K04621;K04620	GPRC5B;GPRC5A;GPRC5D;GPRC5C		PF00003.25(7tm_3:7 transmembrane sweet-taste receptor of 3 GCPR)	GO:0043549(biological_process:regulation of kinase activity); GO:0019220(biological_process:regulation of phosphate metabolic process); GO:0080090(biological_process:regulation of primary metabolic process); GO:0019222(biological_process:regulation of metabolic process); GO:0048585(biological_process:negative regulation of response to stimulus); GO:0048583(biological_process:regulation of respons…	plasma membrane	Q8BHL4.1(RecName: Full=Retinoic acid-induced protein 3; AltName: Full=G-protein coupled receptor family C group 5 member A; AltName: Full=Retinoic acid-induced gene 1 protein; Short=RAIG-1 [Mus musculus])		mmu:70355;mmu:64297;mmu:232431;mmu:93746	0.635156	0.855555	0.708199	0.842217	1.1401	0.930503	0.804742	0.928598	0.941936	0.939396	1.78034	1.49325
P62071	1.295	1.58	0.05792	0.36285	1.22008	0.286972	up	no	-1.23717	-0.440273	C26_CS|C26	Ras-related protein R-Ras2 OS=Mus musculus OX=10090 GN=Rras2 PE=1 SV=1	Rras2	COG1100(S:Function unknown)	COG1100(homophilic cell adhesion)	K07831;K07830;K07829;K02833;K07827	MRAS;RRAS2, TC21;RRAS;HRAS;KRAS, KRAS2	mmu05208(Chemical carcinogenesis - reactive oxygen species); mmu05200(Pathways in cancer); mmu05203(Viral carcinogenesis); mmu05205(Proteoglycans in cancer); mmu05206(MicroRNAs in cancer); mmu05207(Chemical carcinogenesis - receptor activation); mmu04929(GnRH secretion); mmu04921(Oxytocin signaling pathway); mmu04926(Relaxin signaling pathway); mmu05170(Human immunodeficiency virus 1 infection); …	PF00071.25(Ras:Ras family); PF08477.16(Roc:Ras of Complex, Roc, domain of DAPkinase); PF00025.24(Arf:ADP-ribosylation factor family); PF00009.30(GTP_EFTU:Elongation factor Tu GTP binding domain)	GO:1903977(biological_process:positive regulation of glial cell migration); GO:0035639(molecular_function:purine ribonucleoside triphosphate binding); GO:1901363(molecular_function:heterocyclic compound binding); GO:0003674(molecular_function:molecular_function); GO:0005488(molecular_function:binding); GO:0035556(biological_process:intracellular signal transduction); GO:0043167(molecular_function…	cytoplasmic	NP_001013452.1(ras-related protein R-Ras2 [Rattus norvegicus])		mmu:16653;mmu:17532;mmu:66922;mmu:20130;mmu:15461	0.742896	0.890732	0.812728	0.983594	1.02222	0.880332	0.937535	1.18269	1.0252	1.08389	1.30824	1.12994
Q62172	0.9093	1.114	0.07072	0.381901	1.22512	0.292921	up	no	-1.15046	-0.418049	C26_CS|C26	RalA-binding protein 1 OS=Mus musculus OX=10090 GN=Ralbp1 PE=1 SV=4	Ralbp1	ENOG410XRJ9(S:Function unknown)	ENOG410XRJ9(GTPase activator activity)	K20629;K20646;K08773;K20645;K08878	ABR;ARHGAP31, CDGAP;RALBP1;ARHGAP30;BCR1, BCR	mmu05200(Pathways in cancer); mmu05212(Pancreatic cancer); mmu05220(Chronic myeloid leukemia); mmu04014(Ras signaling pathway)	PF00620.30(RhoGAP:RhoGAP domain)	GO:0019220(biological_process:regulation of phosphate metabolic process); GO:0080090(biological_process:regulation of primary metabolic process); GO:0019222(biological_process:regulation of metabolic process); GO:0048583(biological_process:regulation of response to stimulus); GO:0031267(molecular_function:small GTPase binding); GO:0007165(biological_process:signal transduction); GO:0098772(molecu…	nuclear	NP_001185878.1(ralA-binding protein 1 [Mus musculus])		mmu:110279;mmu:19765;mmu:12549;mmu:226652;mmu:109934	0.989446	0.949868	0.99934	0.851913	0.823219	1.02408	0.861807	1.15073	1.04288	1.2091	1.03496	1.06266
P52480	1.034	1.245	0.3488	0.671517	1.20406	0.26791	up	no	-0.457424	-0.172943	C26_CS|C26	Pyruvate kinase PKM OS=Mus musculus OX=10090 GN=Pkm PE=1 SV=4	Pkm	COG0469(G:Carbohydrate transport and metabolism)	COG0469(Pyruvate kinase)	K00873;K12406	PK, pyk;PKLR	mmu05165(Human papillomavirus infection); mmu05230(Central carbon metabolism in cancer); mmu04910(Insulin signaling pathway); mmu04950(Maturity onset diabetes of the young); mmu01100(Metabolic pathways); mmu05203(Viral carcinogenesis); mmu01230(Biosynthesis of amino acids); mmu00010(Glycolysis / Gluconeogenesis); mmu04922(Glucagon signaling pathway); mmu04932(Non-alcoholic fatty liver disease); m…	PF00224.24(PK:Pyruvate kinase, barrel domain); PF02887.19(PK_C:Pyruvate kinase, alpha/beta domain)	GO:1903508(biological_process:positive regulation of nucleic acid-templated transcription); GO:0080090(biological_process:regulation of primary metabolic process); GO:0048589(biological_process:developmental growth); GO:0051289(biological_process:protein homotetramerization); GO:2000112(biological_process:regulation of cellular macromolecule biosynthetic process); GO:0061621(biological_process:ca…	cytoplasmic	XP_036010583.1(pyruvate kinase PKM isoform X2 [Mus musculus])		mmu:18746;mmu:18770	0.898944	0.764102	0.847704	1.09581	0.759607	0.932205	1.4437	0.89355	1.00592	1.37359	0.8513	1.13357
Q3UDS4	1.499	1.957	0.09232	0.421398	1.30554	0.384643	up	no	-1.0347	-0.375307	C26_CS|C26	Pyr_redox_2 domain-containing protein OS=Mus musculus OX=10090 GN=Sqor PE=2 SV=1	Sqor	COG0446(U:Intracellular trafficking, secretion, and vesicular transport)	COG0446(Cd80 molecule)	K22470	SQOR	mmu00920(Sulfur metabolism); mmu01100(Metabolic pathways)	PF07992.17(Pyr_redox_2:Pyridine nucleotide-disulphide oxidoreductase)	GO:1901363(molecular_function:heterocyclic compound binding); GO:0043229(cellular_component:intracellular organelle); GO:0003674(molecular_function:molecular_function); GO:0005488(molecular_function:binding); GO:0043167(molecular_function:ion binding); GO:0043227(cellular_component:membrane-bounded organelle); GO:0043226(cellular_component:organelle); GO:0071949(molecular_function:FAD binding); G…	mitochondrial	BAE29187.1(unnamed protein product [Mus musculus])		mmu:59010	0.690012	0.831465	0.731413	0.905986	1.16957	1.02743	0.699672	0.909436	0.983957	1.11713	1.52631	1.40762
Q3U4T5	1.1	1.337	0.03126	0.292191	1.21545	0.281496	up	yes	-1.50501	-0.534333	C26_CS|C26	PUM-HD domain-containing protein (Fragment) OS=Mus musculus OX=10090 GN=Pum1 PE=2 SV=1	Pum1	COG5099(O:Posttranslational modification, protein turnover, chaperones)	COG5099(26S proteasome non-ATPase regulatory subunit)	K17943	PUM	mmu05017(Spinocerebellar ataxia)	PF00806.22(PUF:Pumilio-family RNA binding repeat)	GO:0035770(cellular_component:ribonucleoprotein granule); GO:0080090(biological_process:regulation of primary metabolic process); GO:0019222(biological_process:regulation of metabolic process); GO:0048584(biological_process:positive regulation of response to stimulus); GO:0048583(biological_process:regulation of response to stimulus); GO:0007610(biological_process:behavior); GO:1901363(molecular_…	cytoplasmic	BAE32346.1(unnamed protein product, partial [Mus musculus])		mmu:80912;mmu:80913	0.851728	0.967563	0.976932	0.924125	0.908794	0.976932	1.02463	0.930939	1.02122	1.04507	1.24693	1.12513
Q3UTG9	0.948	1.153	0.2124	0.555115	1.21624	0.282434	up	no	-0.672845	-0.255617	C26_CS|C26	Protocadherin alpha 11 OS=Mus musculus OX=10090 GN=Pcdha11 PE=2 SV=1	Pcdha11	ENOG410XQHI(J:Translation, ribosomal structure and biogenesis)	ENOG410XQHI(Involved in mRNA degradation. Hydrolyzes single-stranded polyribonucleotides processively in the 3'- to 5'-direction (By similarity))	K16493	PCDHA		PF00028.20(Cadherin:Cadherin domain); PF08266.15(Cadherin_2:Cadherin-like); PF15974.8(Cadherin_tail:Cadherin C-terminal cytoplasmic tail, catenin-binding region)	GO:0005488(molecular_function:binding); GO:0043169(molecular_function:cation binding); GO:0009987(biological_process:cellular process); GO:0098742(biological_process:cell-cell adhesion via plasma-membrane adhesion molecules); GO:0098609(biological_process:cell-cell adhesion); GO:0016021(cellular_component:integral component of membrane); GO:0016020(cellular_component:membrane); GO:0007156(biologi…	plasma membrane	BAE24011.1(unnamed protein product [Mus musculus])		mmu:12942;mmu:12943;mmu:353234;mmu:12937;mmu:192164	0.915821	1.09166	0.876441	0.840723	1.0074	0.756468	1.01931	1.24185	1.0825	0.925895	1.25925	0.982676
P56873	1.116	1.464	0.002107	0.190278	1.31183	0.391579	up	yes	-2.67634	-0.720611	C26_CS|C26	Protein ZNRD2 OS=Mus musculus OX=10090 GN=Znrd2 PE=1 SV=1	Znrd2	ENOG4111RNZ(S:Function unknown)	ENOG4111RNZ(Sjogren syndrome scleroderma autoantigen 1)				PF06677.15(Auto_anti-p27:Sjogren's syndrome/scleroderma autoantigen 1 (Autoantigen p27))		cytoplasmic	NP_065237.3(protein ZNRD2 [Mus musculus])		mmu:56390	0.833218	0.91154	0.943202	0.949035	0.933204	0.907374	0.935703	0.917373	1.00903	1.19317	1.16984	1.29732
A2AIV2	1.065	1.358	0.0001999	0.130379	1.27512	0.35063	up	yes	-3.69919	-0.884792	C26_CS|C26	Protein virilizer homolog OS=Mus musculus OX=10090 GN=Virma PE=1 SV=1	Virma	ENOG410XSTI(S:Function unknown)	ENOG410XSTI(primary sex determination, soma)	K22910	VIRMA		PF15912.8(VIR_N:Virilizer, N-terminal)	GO:0051252(biological_process:regulation of RNA metabolic process); GO:0008152(biological_process:metabolic process); GO:0019222(biological_process:regulation of metabolic process); GO:0036396(cellular_component:MIS complex); GO:0050684(biological_process:regulation of mRNA processing); GO:0031323(biological_process:regulation of cellular metabolic process); GO:0009451(biological_process:RNA modi…	cytoplasmic	NP_001333984.1(protein virilizer homolog isoform 2 [Mus musculus])		mmu:66185	0.866676	0.91781	0.92301	0.924744	0.900477	0.944677	0.959411	0.972411	1.06081	1.19341	1.14748	1.18908
Q3U132	1.009	1.252	0.07242	0.384016	1.24083	0.311308	up	no	-1.14014	-0.415651	C26_CS|C26	Protein TESPA1 OS=Mus musculus OX=10090 GN=Tespa1 PE=1 SV=1	Tespa1	ENOG410YGJ1(O:Posttranslational modification, protein turnover, chaperones)	ENOG410YGJ1(thymocyte expressed, positive selection associated 1)				PF14722.9(KRAP_IP3R_bind:Ki-ras-induced actin-interacting protein-IP3R-interacting domain)	GO:0033089(biological_process:positive regulation of T cell differentiation in thymus); GO:0008104(biological_process:protein localization); GO:0033081(biological_process:regulation of T cell differentiation in thymus); GO:0048584(biological_process:positive regulation of response to stimulus); GO:0048583(biological_process:regulation of response to stimulus); GO:0005789(cellular_component:endopl…	cytoplasmic	NP_899087.2(protein TESPA1 [Mus musculus])		mmu:70599;mmu:232016;mmu:67596	0.883848	0.820211	1.19585	0.950136	0.779554	0.946601	1.08006	0.816675	1.20645	1.12779	0.979303	1.21352
Q9CX34	0.9933	1.205	0.1893	0.536807	1.21313	0.278732	up	no	-0.722849	-0.270182	C26_CS|C26	Protein SGT1 homolog OS=Mus musculus OX=10090 GN=Sugt1 PE=1 SV=3	Sugt1	COG5091(S:Function unknown)	COG5091(Suppressor of g2 allele of skp1)	K09527;K04507;K12795	DNAJC7;CACYBP, SIP;SUGT1, SGT1	mmu04621(NOD-like receptor signaling pathway); mmu04310(Wnt signaling pathway)	PF05002.18(SGS:SGS domain); PF04969.19(CS:CS domain); PF07719.20(TPR_2:Tetratricopeptide repeat); PF00515.31(TPR_1:Tetratricopeptide repeat); PF13431.9(TPR_17:Tetratricopeptide repeat); PF13432.9(TPR_16:Tetratricopeptide repeat); PF14559.9(TPR_19:Tetratricopeptide repeat); PF13181.9(TPR_8:Tetratricopeptide repeat)	GO:0005737(cellular_component:cytoplasm); GO:0050821(biological_process:protein stabilization); GO:0003674(molecular_function:molecular_function); GO:0051087(molecular_function:chaperone binding); GO:0032991(cellular_component:macromolecular complex); GO:0043231(cellular_component:intracellular membrane-bounded organelle); GO:0005634(cellular_component:nucleus); GO:0031647(biological_process:regu…	cytoplasmic	NP_080750.1(protein SGT1 homolog [Mus musculus])		mmu:234875;mmu:56354;mmu:67955;mmu:12301	0.95473	0.898401	0.976689	1.02347	0.824887	0.996738	1.08171	0.843981	0.947092	1.29366	0.929907	1.22874
P14069	0.843	1.169	0.3364	0.663085	1.38671	0.47167	up	no	-0.473144	-0.178431	C26_CS|C26	Protein S100-A6 OS=Mus musculus OX=10090 GN=S100a6 PE=1 SV=3	S100a6	ENOG410Z6I6(S:Function unknown)	ENOG410Z6I6(S100 calcium binding protein A6)	K23761;K23772;K23762;K23758;K23764	S100A4;S100Z;S100A5, S100D;S100A1;S100A6		PF01023.22(S_100:S-100/ICaBP type calcium binding domain); PF13499.9(EF-hand_7:EF-hand domain pair)	GO:0019897(cellular_component:extrinsic component of plasma membrane); GO:0016020(cellular_component:membrane); GO:0048306(molecular_function:calcium-dependent protein binding); GO:0019898(cellular_component:extrinsic component of membrane); GO:0043229(cellular_component:intracellular organelle); GO:0003674(molecular_function:molecular_function); GO:0005488(molecular_function:binding); GO:0043227…	cytoplasmic	NP_035443.1(protein S100-A6 [Mus musculus])		mmu:20200;mmu:268686;mmu:20198;mmu:20199;mmu:20193	1.03511	0.646942	0.980247	1.28146	0.52894	0.807384	1.36324	0.77426	0.953334	1.5392	0.800138	1.28974
F6WIU1	1.021	1.342	0.1456	0.496902	1.3144	0.394402	up	no	-0.836839	-0.303729	C26_CS|C26	Protein KRI1 homolog OS=Mus musculus OX=10090 GN=Kri1 PE=1 SV=2	Kri1	ENOG410XR4G(S:Function unknown)	ENOG410XR4G(KRI1 homolog (S. cerevisiae))	K14786	KRI1		PF12936.10(Kri1_C:KRI1-like family C-terminal); PF05178.15(Kri1:KRI1-like family)	GO:0030686(cellular_component:90S preribosome); GO:0030684(cellular_component:preribosome); GO:0090304(biological_process:nucleic acid metabolic process); GO:0090305(biological_process:nucleic acid phosphodiester bond hydrolysis); GO:0034641(biological_process:cellular nitrogen compound metabolic process); GO:0006807(biological_process:nitrogen compound metabolic process); GO:0000447(biological_p…	nuclear	NP_663391.2(protein KRI1 homolog [Mus musculus])		mmu:215194	0.900563	0.948293	0.867242	0.837523	1.08878	0.83212	0.754672	1.22657	0.918574	0.996923	1.46251	1.16623
Q3TYK4	0.8563	1.106	0.01043	0.222633	1.2916	0.369163	up	yes	-1.98172	-0.65241	C26_CS|C26	Protein kinase cAMP-dependent type I regulatory subunit alpha OS=Mus musculus OX=10090 GN=Prkar1a PE=2 SV=1	Prkar1a	COG0664(K:Transcription)	COG0664(Zinc fingers and homeoboxes)	K04739;K07376	PRKAR;PRKG1	mmu04970(Salivary secretion); mmu04540(Gap junction); mmu04730(Long-term depression); mmu04910(Insulin signaling pathway); mmu04022(cGMP-PKG signaling pathway); mmu04740(Olfactory transduction); mmu04611(Platelet activation); mmu04713(Circadian entrainment); mmu04714(Thermogenesis); mmu04923(Regulation of lipolysis in adipocytes); mmu04270(Vascular smooth muscle contraction)	PF00027.32(cNMP_binding:Cyclic nucleotide-binding domain); PF02197.20(RIIa:Regulatory subunit of type II PKA R-subunit)	GO:0042130(biological_process:negative regulation of T cell proliferation); GO:0051348(biological_process:negative regulation of transferase activity); GO:0019220(biological_process:regulation of phosphate metabolic process); GO:0080090(biological_process:regulation of primary metabolic process); GO:0019222(biological_process:regulation of metabolic process); GO:0010564(biological_process:regulat…	cytoplasmic	BAE34559.1(unnamed protein product [Mus musculus])		mmu:19091;mmu:19088;mmu:19087;mmu:19084;mmu:19085	0.995851	1.05859	1.06357	0.872365	0.833527	0.852448	0.992863	1.01477	1.01278	1.07452	1.02473	1.20398
O55091	0.5557	0.6683	0.2787	0.61828	1.20263	0.26619	up	no	-0.554863	-0.208815	C26_CS|C26	Protein IMPACT OS=Mus musculus OX=10090 GN=Impact PE=1 SV=2	Impact	COG1739(S:Function unknown)	COG1739(protein family UPF0029, Impact, N-terminal protein)				PF01205.22(UPF0029:Uncharacterized protein family UPF0029); PF05773.25(RWD:RWD domain)	GO:0019220(biological_process:regulation of phosphate metabolic process); GO:0080090(biological_process:regulation of primary metabolic process); GO:0019222(biological_process:regulation of metabolic process); GO:0048588(biological_process:developmental cell growth); GO:0034198(biological_process:cellular response to amino acid starvation); GO:0051716(biological_process:cellular response to stimu…	cytoplasmic	NP_032404.1(protein IMPACT isoform 1 [Mus musculus])		mmu:16210	1.48331	0.950803	1.05612	1.022	0.688257	0.762423	1.13473	0.823239	1.10507	1.08133	0.817305	1.0754
Q3UU20	0.9287	1.193	0.03251	0.294496	1.28459	0.36131	up	yes	-1.48798	-0.53092	C26_CS|C26	Protein HID1 OS=Mus musculus OX=10090 GN=Hid1 PE=2 SV=1	Hid1	ENOG410XPB2(S:Function unknown)	ENOG410XPB2(HID1 domain containing)				PF12722.10(Hid1:High-temperature-induced dauer-formation protein); PF09742.12(Dymeclin:Dyggve-Melchior-Clausen syndrome protein)	GO:0099512(cellular_component:supramolecular fiber); GO:0099513(cellular_component:polymeric cytoskeletal fiber); GO:0019898(cellular_component:extrinsic component of membrane); GO:0043229(cellular_component:intracellular organelle); GO:0005874(cellular_component:microtubule); GO:0043226(cellular_component:organelle); GO:0005737(cellular_component:cytoplasm); GO:0099080(cellular_component:supramo…	cytoplasmic	EDL34478.1(RIKEN cDNA C630004H02, isoform CRA_b, partial [Mus musculus])		mmu:217310	0.999167	0.92423	0.982182	1.0751	0.850291	0.858285	0.9602	0.904246	0.871274	1.22598	1.11907	1.22998
Q4VAA2	0.7247	0.8877	0.09794	0.430643	1.22492	0.292688	up	no	-1.00904	-0.365883	C26_CS|C26	Protein CDV3 OS=Mus musculus OX=10090 GN=Cdv3 PE=1 SV=2	Cdv3	ENOG410XY8Z(S:Function unknown)	ENOG410XY8Z(CDV3 homolog (mouse))				PF15359.9(CDV3:Carnitine deficiency-associated protein 3)	GO:0005737(cellular_component:cytoplasm); GO:0005829(cellular_component:cytosol); GO:0016020(cellular_component:membrane); GO:0005575(cellular_component:cellular_component); GO:0005886(cellular_component:plasma membrane); GO:0110165(cellular_component:cellular anatomical entity)	nuclear	NP_787027.1(protein CDV3 isoform b [Mus musculus])		mmu:102639170;mmu:321022;mmu:631415	1.17936	0.878624	1.14398	0.921081	0.810221	0.832629	1.24894	0.838526	1.006	1.15577	0.884521	1.10034
A2A841	1.235	1.5	0.1151	0.458993	1.21457	0.280451	up	no	-0.938925	-0.338194	C26_CS|C26	Protein 4.1 OS=Mus musculus OX=10090 GN=Epb41 PE=1 SV=1	Epb41	ENOG410XS0M(Z:Cytoskeleton)	ENOG410XS0M(Erythrocyte membrane protein band 4.1 (Elliptocytosis 1, RH-linked))	K18037;K23961;K06107	PTPN4, MEG;EPB41L1_2_3;EPB41		PF05902.16(4_1_CTD:4.1 protein C-terminal domain (CTD)); PF09380.13(FERM_C:FERM C-terminal PH-like domain); PF04382.16(SAB:SAB domain); PF09379.13(FERM_N:FERM N-terminal domain); PF00373.21(FERM_M:FERM central domain); PF08736.14(FA:FERM adjacent (FA))	GO:0051049(biological_process:regulation of transport); GO:0071840(biological_process:cellular component organization or biogenesis); GO:0030507(molecular_function:spectrin binding); GO:0003779(molecular_function:actin binding); GO:0005543(molecular_function:phospholipid binding); GO:0005545(molecular_function:1-phosphatidylinositol binding); GO:0044093(biological_process:positive regulation of m…	cytoplasmic	NP_906273.3(protein 4.1 isoform 1 [Mus musculus])		mmu:13822;mmu:13823;mmu:13821;mmu:269587;mmu:19258	0.790826	0.845393	0.981416	0.80348	1.11823	1.00751	0.817715	0.986951	1.08897	1.08739	1.23527	1.23685
Q60692	1.118	1.414	0.04964	0.342405	1.26476	0.338862	up	yes	-1.30417	-0.46546	C26_CS|C26	Proteasome subunit beta type-6 OS=Mus musculus OX=10090 GN=Psmb6 PE=1 SV=3	Psmb6	ENOG410XS23(O:Posttranslational modification, protein turnover, chaperones)	ENOG410XS23(The proteasome is a multicatalytic proteinase complex which is characterized by its ability to cleave peptides with Arg, Phe, Tyr, Leu, and Glu adjacent to the leaving group at neutral or slightly basic pH. The proteasome has an ATP-dependent proteolytic activity (By similarity))	K02739;K02738;K02737;K02740;K02741	PSMB7;PSMB6;PSMB5;PSMB8, LMP7;PSMB9, LMP2	mmu05020(Prion disease); mmu05022(Pathways of neurodegeneration - multiple diseases); mmu03050(Proteasome); mmu05014(Amyotrophic lateral sclerosis); mmu05017(Spinocerebellar ataxia); mmu05016(Huntington disease); mmu05010(Alzheimer disease); mmu05012(Parkinson disease)	PF00227.29(Proteasome:Proteasome subunit)	GO:0004175(molecular_function:endopeptidase activity); GO:0019774(cellular_component:proteasome core complex, beta-subunit complex); GO:0043229(cellular_component:intracellular organelle); GO:0006807(biological_process:nitrogen compound metabolic process); GO:0003674(molecular_function:molecular_function); GO:0000502(cellular_component:proteasome complex); GO:0008233(molecular_function:peptidase …	cytoplasmic	NP_032972.3(proteasome subunit beta type-6 [Mus musculus])		mmu:19173;mmu:16913;mmu:16912;mmu:19177;mmu:19175	0.838633	0.848697	0.869662	0.937592	0.954364	0.91998	1.08771	0.909078	1.07597	1.20428	1.02397	1.33007
Q5D098	1.034	1.283	0.01379	0.23808	1.24081	0.311285	up	yes	-1.86044	-0.623277	C26_CS|C26	Proteasome subunit beta (Fragment) OS=Mus musculus OX=10090 GN=Psmb7 PE=2 SV=1	Psmb7	COG0638(U:Intracellular trafficking, secretion, and vesicular transport)	COG0638(Gem (Nuclear organelle) associated protein 4)	K02733;K02739;K02738;K02737;K02741	PSMB10, MECL1;PSMB7;PSMB6;PSMB5;PSMB9, LMP2	mmu05020(Prion disease); mmu05022(Pathways of neurodegeneration - multiple diseases); mmu03050(Proteasome); mmu05014(Amyotrophic lateral sclerosis); mmu05017(Spinocerebellar ataxia); mmu05016(Huntington disease); mmu05010(Alzheimer disease); mmu05012(Parkinson disease)	PF00227.29(Proteasome:Proteasome subunit); PF12465.11(Pr_beta_C:Proteasome beta subunits C terminal)	GO:0004175(molecular_function:endopeptidase activity); GO:0019774(cellular_component:proteasome core complex, beta-subunit complex); GO:0043229(cellular_component:intracellular organelle); GO:0006807(biological_process:nitrogen compound metabolic process); GO:0003674(molecular_function:molecular_function); GO:0000502(cellular_component:proteasome complex); GO:0008233(molecular_function:peptidase …	cytoplasmic	AAH49230.1(Psmb7 protein, partial [Mus musculus])		mmu:19173;mmu:19171;mmu:19177;mmu:16912;mmu:19175	0.904909	0.870523	0.926627	0.967348	0.924817	0.915768	1.06598	0.915768	1.02436	1.16914	1.0687	1.24606
Q9R1P4	1.051	1.281	0.02089	0.260903	1.21884	0.285508	up	yes	-1.68006	-0.583521	C26_CS|C26	Proteasome subunit alpha type-1 OS=Mus musculus OX=10090 GN=Psma1 PE=1 SV=1	Psma1	COG0638(K:Transcription)	COG0638(RNA binding motif protein)	K02725;K02731;K02726;K02729	PSMA1;PSMA7;PSMA2;PSMA5	mmu05020(Prion disease); mmu05022(Pathways of neurodegeneration - multiple diseases); mmu03050(Proteasome); mmu05014(Amyotrophic lateral sclerosis); mmu05017(Spinocerebellar ataxia); mmu05016(Huntington disease); mmu05010(Alzheimer disease); mmu05012(Parkinson disease)	PF00227.29(Proteasome:Proteasome subunit); PF10584.12(Proteasome_A_N:Proteasome subunit A N-terminal signature)	GO:0032102(biological_process:negative regulation of response to external stimulus); GO:0032101(biological_process:regulation of response to external stimulus); GO:0019773(cellular_component:proteasome core complex, alpha-subunit complex); GO:0048585(biological_process:negative regulation of response to stimulus); GO:0048583(biological_process:regulation of response to stimulus); GO:0044248(biolo…	cytoplasmic	NP_036095.1(proteasome subunit alpha type-1 [Mus musculus])		mmu:26444;mmu:26440;mmu:26442;mmu:73677;mmu:19166	0.895924	0.91653	0.904883	0.972973	0.93176	0.920113	1.05002	0.910258	1.0554	1.15037	1.05361	1.23817
Q3TL95	1.065	1.35	0.0197	0.258123	1.26761	0.342106	up	yes	-1.70553	-0.588174	C26_CS|C26	Proteasome subunit alpha type (Fragment) OS=Mus musculus OX=10090 GN=Psma4 PE=2 SV=1	Psma4	COG0638(O:Posttranslational modification, protein turnover, chaperones)	COG0638(Nidogen 2 (Osteonidogen))	K02731;K02728;K02726;K02729	PSMA7;PSMA4;PSMA2;PSMA5	mmu05020(Prion disease); mmu05022(Pathways of neurodegeneration - multiple diseases); mmu03050(Proteasome); mmu05014(Amyotrophic lateral sclerosis); mmu05017(Spinocerebellar ataxia); mmu05016(Huntington disease); mmu05010(Alzheimer disease); mmu05012(Parkinson disease)	PF00227.29(Proteasome:Proteasome subunit); PF10584.12(Proteasome_A_N:Proteasome subunit A N-terminal signature)	GO:0035770(cellular_component:ribonucleoprotein granule); GO:0019773(cellular_component:proteasome core complex, alpha-subunit complex); GO:0044248(biological_process:cellular catabolic process); GO:0043229(cellular_component:intracellular organelle); GO:0006807(biological_process:nitrogen compound metabolic process); GO:0036464(cellular_component:cytoplasmic ribonucleoprotein granule); GO:000050…	cytoplasmic	BAE38897.1(unnamed protein product, partial [Mus musculus])		mmu:26444;mmu:26442;mmu:26441;mmu:73677;mmu:19166	0.842046	0.949828	0.915304	0.936355	0.877412	0.877412	1.04245	1.00709	1.14181	1.14855	1.02645	1.23528
Q5SSW2	1.043	1.328	0.1025	0.436946	1.27325	0.348516	up	no	-0.989276	-0.359572	C26_CS|C26	Proteasome activator complex subunit 4 OS=Mus musculus OX=10090 GN=Psme4 PE=1 SV=1	Psme4	ENOG410XP7J(O:Posttranslational modification, protein turnover, chaperones)	ENOG410XP7J(Proteasome (Prosome, macropain) activator subunit 4)	K06699	PSME4	mmu03050(Proteasome)	PF16507.8(BLM10_mid:Proteasome-substrate-size regulator, mid region); PF11919.11(DUF3437:Domain of unknown function (DUF3437))	GO:0043231(cellular_component:intracellular membrane-bounded organelle); GO:0042393(molecular_function:histone binding); GO:0043229(cellular_component:intracellular organelle); GO:0051603(biological_process:proteolysis involved in cellular protein catabolic process); GO:0010499(biological_process:proteasomal ubiquitin-independent protein catabolic process); GO:0090304(biological_process:nucleic a…	nuclear	NP_598774.2(proteasome activator complex subunit 4 [Mus musculus])		mmu:103554	0.882872	0.843143	0.901413	0.99588	0.863449	0.904061	1.10889	0.889935	1.09211	1.26957	0.948205	1.30047
Q9JKV1	1.021	1.25	0.005185	0.204268	1.22429	0.291945	up	yes	-2.28525	-0.689799	C26_CS|C26	Proteasomal ubiquitin receptor ADRM1 OS=Mus musculus OX=10090 GN=Adrm1 PE=1 SV=2	Adrm1	ENOG410XSJJ(O:Posttranslational modification, protein turnover, chaperones)	ENOG410XSJJ(Adhesion regulating molecule)	K06691	RPN13	mmu05020(Prion disease); mmu05022(Pathways of neurodegeneration - multiple diseases); mmu05169(Epstein-Barr virus infection); mmu03050(Proteasome); mmu05014(Amyotrophic lateral sclerosis); mmu05017(Spinocerebellar ataxia); mmu05016(Huntington disease); mmu05010(Alzheimer disease); mmu05012(Parkinson disease)	PF16550.8(RPN13_C:UCH-binding domain); PF04683.16(Proteasom_Rpn13:Proteasome complex subunit Rpn13 ubiquitin receptor)	GO:0060009(biological_process:Sertoli cell development); GO:0048584(biological_process:positive regulation of response to stimulus); GO:0048468(biological_process:cell development); GO:0007292(biological_process:female gamete generation); GO:0007165(biological_process:signal transduction); GO:0098772(molecular_function:molecular function regulator); GO:1901362(biological_process:organic cyclic co…	cytoplasmic	NP_062796.2(proteasomal ubiquitin receptor ADRM1 [Mus musculus])		mmu:56436	0.896325	0.901703	0.981476	0.886465	0.915148	0.94383	1.03346	0.994024	1.08635	1.1222	1.06215	1.17687
Q4FJY5	0.9817	1.267	0.0875	0.410244	1.29062	0.368062	up	no	-1.05799	-0.386958	C26_CS|C26	Prostaglandin reductase 1 OS=Mus musculus OX=10090 GN=Ptgr1 PE=2 SV=1	Ptgr1	COG2130(U:Intracellular trafficking, secretion, and vesicular transport)	COG2130(Component of the coat protein complex II (COPII) which promotes the formation of transport vesicles from the endoplasmic reticulum (ER). The coat has two main functions, the physical deformation of the endoplasmic reticulum membrane into vesicles and the selection of cargo molecules)	K13948;K13949;K00344;K07119	PTGR1, LTB4DH;PTGR2, ZADH1;qor, CRYZ;PTGR3, ZADH2	mmu00590(Arachidonic acid metabolism)	PF16884.8(ADH_N_2:N-terminal domain of oxidoreductase); PF00107.29(ADH_zinc_N:Zinc-binding dehydrogenase); PF13602.9(ADH_zinc_N_2:Zinc-binding dehydrogenase)	GO:0006631(biological_process:fatty acid metabolic process); GO:0047522(molecular_function:15-oxoprostaglandin 13-oxidase activity); GO:0019752(biological_process:carboxylic acid metabolic process); GO:0003674(molecular_function:molecular_function); GO:0044281(biological_process:small molecule metabolic process); GO:0036185(molecular_function:13-lipoxin reductase activity); GO:0035798(molecular_f…	cytoplasmic	AAH14865.1(Prostaglandin reductase 1 [Mus musculus])		mmu:226527;mmu:77219;mmu:225791;mmu:67103;mmu:12972	0.946298	0.857346	0.832742	0.985096	0.887627	0.914123	1.05891	0.920748	1.00118	1.37686	0.980364	1.2387
Q05769	1.638	2.331	0.04331	0.325102	1.42308	0.509014	up	yes	-1.36341	-0.48798	C26_CS|C26	Prostaglandin G/H synthase 2 OS=Mus musculus OX=10090 GN=Ptgs2 PE=1 SV=1	Ptgs2	ENOG410XPZ3(S:Function unknown)	ENOG410XPZ3(prostaglandin G H synthase and cyclooxygenase)	K00509;K11987;K13411	PTGS1, COX1;PTGS2, COX2;DUOX, THOX	mmu05022(Pathways of neurodegeneration - multiple diseases); mmu05200(Pathways in cancer); mmu05204(Chemical carcinogenesis - DNA adducts); mmu05206(MicroRNAs in cancer); mmu04923(Regulation of lipolysis in adipocytes); mmu04921(Oxytocin signaling pathway); mmu01100(Metabolic pathways); mmu04625(C-type lectin receptor signaling pathway); mmu04668(TNF signaling pathway); mmu04370(VEGF signaling pa…	PF03098.18(An_peroxidase:Animal haem peroxidase)	GO:2001234(biological_process:negative regulation of apoptotic signaling pathway); GO:0019220(biological_process:regulation of phosphate metabolic process); GO:0080090(biological_process:regulation of primary metabolic process); GO:0019222(biological_process:regulation of metabolic process); GO:2001233(biological_process:regulation of apoptotic signaling pathway); GO:0048585(biological_process:ne…	lysosomal	NP_035328.2(prostaglandin G/H synthase 2 precursor [Mus musculus])		mmu:99439;mmu:214593;mmu:19224;mmu:19225	0.67881	0.603462	0.646227	1.1757	1.27209	0.887204	0.647585	0.684919	0.657088	1.74115	1.64068	1.36509
Q3TJG6	1.08	1.299	0.05141	0.346074	1.20278	0.26637	up	no	-1.28895	-0.460831	C26_CS|C26	Prostaglandin E synthase 3 OS=Mus musculus OX=10090 GN=Ptges3 PE=2 SV=1	Ptges3	ENOG41121RT(S:Function unknown)	ENOG41121RT(Prostaglandin E synthase 3 (Cytosolic))	K15730	PTGES3	mmu00590(Arachidonic acid metabolism); mmu01100(Metabolic pathways); mmu05207(Chemical carcinogenesis - receptor activation)	PF04969.19(CS:CS domain)	GO:0019220(biological_process:regulation of phosphate metabolic process); GO:0080090(biological_process:regulation of primary metabolic process); GO:0019222(biological_process:regulation of metabolic process); GO:0003720(molecular_function:telomerase activity); GO:0007165(biological_process:signal transduction); GO:0044283(biological_process:small molecule biosynthetic process); GO:0099512(cellul…	cytoplasmic	BAE39529.1(unnamed protein product [Mus musculus])		mmu:73635;mmu:100043508;mmu:56351	0.864678	0.897536	0.944228	0.972763	0.894077	0.934717	1.09641	0.996109	1.0307	1.16645	0.995244	1.20709
Q9JJV2	1.454	4.376	0.08656	0.410758	3.00963	1.58959	up	no	-1.06268	-0.386414	C26_CS|C26	Profilin-2 OS=Mus musculus OX=10090 GN=Pfn2 PE=1 SV=3	Pfn2	ENOG41126PD(Z:Cytoskeleton)	ENOG41126PD(paralemmin)	K05759	PFN	mmu05014(Amyotrophic lateral sclerosis); mmu04810(Regulation of actin cytoskeleton); mmu05132(Salmonella infection); mmu04015(Rap1 signaling pathway)	PF00235.22(Profilin:Profilin)	GO:0019220(biological_process:regulation of phosphate metabolic process); GO:0080090(biological_process:regulation of primary metabolic process); GO:0019222(biological_process:regulation of metabolic process); GO:0051049(biological_process:regulation of transport); GO:0008064(biological_process:regulation of actin polymerization or depolymerization); GO:0060491(biological_process:regulation of ce…	cytoplasmic	NP_001121669.1(profilin-2 [Bos taurus])		mmu:18643;mmu:75477;mmu:18645	0.454012	0.380916	0.575688	0.792252	0.520752	0.666944	0.729598	0.58159	1.33843	1.84284	1.05921	3.05777
Q8K357	1.152	1.745	0.03226	0.294963	1.51476	0.599086	up	yes	-1.49134	-0.530233	C26_CS|C26	Procr protein OS=Mus musculus OX=10090 GN=Procr PE=2 SV=1	Procr	ENOG41116AV(U:Intracellular trafficking, secretion, and vesicular transport)	ENOG41116AV(protein C receptor, endothelial)	K06557	PROCR, CD201	mmu04610(Complement and coagulation cascades)	PF16497.8(MHC_I_3:MHC-I family domain); PF00129.21(MHC_I:Class I Histocompatibility antigen, domains alpha 1 and 2)	GO:0008022(molecular_function:protein C-terminus binding); GO:0038023(molecular_function:signaling receptor activity); GO:0007596(biological_process:blood coagulation); GO:0060089(molecular_function:molecular transducer activity); GO:0003674(molecular_function:molecular_function); GO:0005488(molecular_function:binding); GO:0007599(biological_process:hemostasis); GO:0050789(biological_process:regu…	plasma membrane	XP_006499018.1(endothelial protein C receptor isoform X1 [Mus musculus])		mmu:19124	0.752021	0.758789	0.809175	0.799398	0.907689	0.891145	0.803158	0.861064	1.48073	1.0799	1.31152	1.5454
Q3UWL8	1.296	1.579	0.1187	0.461436	1.21836	0.284945	up	no	-0.925549	-0.335888	C26_CS|C26	Prefoldin subunit 4 OS=Mus musculus OX=10090 GN=Pfdn4 PE=1 SV=1	Pfdn4	COG1382(O:Posttranslational modification, protein turnover, chaperones)	COG1382(Molecular chaperone capable of stabilizing a range of proteins. Seems to fulfill an ATP-independent, HSP70-like function in archaeal de novo protein folding (By similarity))	K09550	PFDN4		PF01920.23(Prefoldin_2:Prefoldin subunit)	GO:0009892(biological_process:negative regulation of metabolic process); GO:0006457(biological_process:protein folding); GO:0080090(biological_process:regulation of primary metabolic process); GO:0019222(biological_process:regulation of metabolic process); GO:0051129(biological_process:negative regulation of cellular component organization); GO:0051128(biological_process:regulation of cellular co…	cytoplasmic	NP_001103622.1(prefoldin subunit 4 isoform 1 [Mus musculus])		mmu:109054	0.74757	0.785696	0.986793	1.06005	0.87989	0.967356	1.1707	0.850735	1.01072	1.27909	0.994269	1.26713
A0A2R8W6I7	1.06	1.278	0.1766	0.522238	1.20566	0.269824	up	no	-0.753009	-0.282132	C26_CS|C26	Predicted gene, 49510 OS=Mus musculus OX=10090 GN=Gm49510 PE=4 SV=1	Gm49510	ENOG410XRR2(S:Function unknown)	ENOG410XRR2(rho GTPase activating protein)	K19269;K20652;K21067;K20638;K07758	PGP, PGLP;SH3BP1, ARHGAP43;ARHGAP44, RICH2;ARHGAP17, RICH1;PDXP	mmu01240(Biosynthesis of cofactors); mmu04530(Tight junction); mmu01100(Metabolic pathways); mmu00630(Glyoxylate and dicarboxylate metabolism); mmu00750(Vitamin B6 metabolism); mmu01200(Carbon metabolism)	PF00620.30(RhoGAP:RhoGAP domain); PF03114.21(BAR:BAR domain); PF13242.9(Hydrolase_like:HAD-hyrolase-like); PF13419.9(HAD_2:Haloacid dehalogenase-like hydrolase)	GO:0019897(cellular_component:extrinsic component of plasma membrane); GO:1990450(molecular_function:linear polyubiquitin binding); GO:0033043(biological_process:regulation of organelle organization); GO:0048585(biological_process:negative regulation of response to stimulus); GO:0048583(biological_process:regulation of response to stimulus); GO:0019898(cellular_component:extrinsic component of me…	cytoplasmic	KAF6493730.1(hypothetical protein HJG63_001360 [Rousettus aegyptiacus])		mmu:57028;mmu:70497;mmu:216831;mmu:67078;mmu:20401	0.904704	0.830519	0.88842	1.10826	0.802473	0.967129	1.09741	1.05036	0.882992	1.21683	0.995175	1.25573
Q59J91	1.116	1.618	0.3145	0.647305	1.44982	0.535875	up	no	-0.502379	-0.188891	C26_CS|C26	Polypeptide N-acetylgalactosaminyltransferase OS=Mus musculus OX=10090 GN=Galnt18 PE=1 SV=1	Galnt18	ENOG410XPMK(J:Translation, ribosomal structure and biogenesis)	ENOG410XPMK(Involved in peptide bond synthesis. Stimulates efficient translation and peptide-bond synthesis on native or reconstituted 70S ribosomes in vitro. Probably functions indirectly by altering the affinity of the ribosome for aminoacyl-tRNA, thus increasing their reactivity as acceptors for peptidyl transferase (By similarity))	K00710	GALNT	mmu00514(Other types of O-glycan biosynthesis); mmu00512(Mucin type O-glycan biosynthesis); mmu01100(Metabolic pathways)	PF00535.29(Glycos_transf_2:Glycosyl transferase family 2); PF00652.25(Ricin_B_lectin:Ricin-type beta-trefoil lectin domain)	GO:0030246(molecular_function:carbohydrate binding); GO:0043229(cellular_component:intracellular organelle); GO:0006807(biological_process:nitrogen compound metabolic process); GO:0003674(molecular_function:molecular_function); GO:0005488(molecular_function:binding); GO:0008376(molecular_function:acetylgalactosaminyltransferase activity); GO:0000139(cellular_component:Golgi membrane); GO:0043227(…	Golgi apparatus	NP_001347832.1(polypeptide N-acetylgalactosaminyltransferase 18 isoform 2 [Mus musculus])		mmu:233733;mmu:212996;mmu:271786;mmu:14423;mmu:231050	0.744786	0.580933	0.925025	0.867676	0.649454	0.976415	1.95134	0.806604	0.882572	1.643	0.604022	1.36817
P57724	1.071	1.372	0.06507	0.371919	1.28105	0.357322	up	no	-1.18662	-0.429552	C26_CS|C26	Poly(rC)-binding protein 4 OS=Mus musculus OX=10090 GN=Pcbp4 PE=1 SV=1	Pcbp4	ENOG410XNN8(F:Nucleotide transport and metabolism)	ENOG410XNN8(Phosphoribosyl pyrophosphate synthase)	K12889;K21444;K12886;K13162	PCBP1;PCBP3_4;HNRNPK;PCBP2	mmu04216(Ferroptosis); mmu05203(Viral carcinogenesis); mmu03040(Spliceosome); mmu05206(MicroRNAs in cancer)	PF00013.32(KH_1:KH domain); PF07650.20(KH_2:KH domain); PF13083.9(KH_4:KH domain)	GO:1902163(biological_process:negative regulation of DNA damage response, signal transduction by p53 class mediator resulting in transcription of p21 class mediator); GO:1902162(biological_process:regulation of DNA damage response, signal transduction by p53 class mediator resulting in transcription of p21 class mediator); GO:0080090(biological_process:regulation of primary metabolic process); GO…	nuclear	P57724.1(RecName: Full=Poly(rC)-binding protein 4; AltName: Full=Alpha-CP4 [Mus musculus])		mmu:15387;mmu:18521;mmu:23983;mmu:59093;mmu:59092	0.866989	0.871324	0.919876	0.975363	0.860053	0.949353	1.10541	0.919009	0.964092	1.30048	0.995304	1.27274
Q05CR3	0.9207	1.11	0.00174	0.189144	1.2056	0.269757	up	yes	-2.75945	-0.723206	C26_CS|C26	Plec1 protein (Fragment) OS=Mus musculus OX=10090 GN=Plec PE=2 SV=1	Plec	COG5069(Z:Cytoskeleton)	COG5069(Microtubule associated monoxygenase, calponin and LIM domain containing)	K19827;K06115;K10388;K10382	MACF1;SPTB;PLEC;DST		PF00307.34(CH:Calponin homology (CH) domain); PF11971.11(CAMSAP_CH:CAMSAP CH domain)	GO:0019226(biological_process:transmission of nerve impulse); GO:0008104(biological_process:protein localization); GO:0019220(biological_process:regulation of phosphate metabolic process); GO:0080090(biological_process:regulation of primary metabolic process); GO:0048589(biological_process:developmental growth); GO:0008307(molecular_function:structural constituent of muscle); GO:0001667(biologica…	cytoplasmic	AAH21810.1(Plec1 protein, partial [Mus musculus])		mmu:20741;mmu:18810;mmu:20742;mmu:11426;mmu:13518	1.01446	0.972863	1.02764	0.961704	0.917068	0.923155	0.906924	0.966777	0.931271	1.08344	1.15445	1.14025
Q9D711	0.8793	1.103	0.1413	0.491952	1.25441	0.327005	up	no	-0.849858	-0.308077	C26_CS|C26	Pirin OS=Mus musculus OX=10090 GN=Pir PE=1 SV=1	Pir	COG1741(S:Function unknown)	COG1741(pirin domain protein)	K06911	PIR		PF05726.16(Pirin_C:Pirin C-terminal cupin domain); PF02678.19(Pirin:Pirin)	GO:0030224(biological_process:monocyte differentiation); GO:0008127(molecular_function:quercetin 2,3-dioxygenase activity); GO:0030154(biological_process:cell differentiation); GO:0043229(cellular_component:intracellular organelle); GO:0003674(molecular_function:molecular_function); GO:0005488(molecular_function:binding); GO:0016701(molecular_function:oxidoreductase activity, acting on single don…	cytoplasmic	NP_081429.1(pirin isoform 1 [Mus musculus])		mmu:69656	1.0395	0.906445	0.872141	1.01663	0.85447	0.871102	1.06029	0.93763	1.00104	1.31913	0.925156	1.19647
Q8VDG5	0.8343	1.004	0.2289	0.572494	1.2034	0.267121	up	no	-0.640354	-0.242229	C26_CS|C26	Phosphopantothenate--cysteine ligase OS=Mus musculus OX=10090 GN=Ppcs PE=1 SV=1	Ppcs	COG0452(H:Coenzyme transport and metabolism)	COG0452(Phosphopantothenoylcysteine decarboxylase)	K01922	PPCS, COAB	mmu01240(Biosynthesis of cofactors); mmu00770(Pantothenate and CoA biosynthesis); mmu01100(Metabolic pathways)	PF04127.18(DFP:DNA / pantothenate metabolism flavoprotein)	GO:0003013(biological_process:circulatory system process); GO:0044281(biological_process:small molecule metabolic process); GO:1901362(biological_process:organic cyclic compound biosynthetic process); GO:1901363(molecular_function:heterocyclic compound binding); GO:1901360(biological_process:organic cyclic compound metabolic process); GO:0000166(molecular_function:nucleotide binding); GO:0055086(…	cytoplasmic	NP_080770.2(phosphopantothenate--cysteine ligase isoform 1 [Mus musculus])		mmu:106564	1.08499	0.838698	0.939602	1.05461	0.800723	0.860398	1.24665	0.828933	1.07631	1.18698	0.879928	1.20217
Q2TBE6	1.061	1.362	0.03005	0.288696	1.28369	0.360302	up	yes	-1.52216	-0.539559	C26_CS|C26	Phosphatidylinositol 4-kinase type 2-alpha OS=Mus musculus OX=10090 GN=Pi4k2a PE=1 SV=1	Pi4k2a	ENOG410XP06(K:Transcription)	ENOG410XP06(superior vena cava morphogenesis)	K13711	PI4K2	mmu04070(Phosphatidylinositol signaling system); mmu00562(Inositol phosphate metabolism); mmu01100(Metabolic pathways)	PF00454.30(PI3_PI4_kinase:Phosphatidylinositol 3- and 4-kinase)	GO:0051286(cellular_component:cell tip); GO:0030427(cellular_component:site of polarized growth); GO:0030425(cellular_component:dendrite); GO:1901363(molecular_function:heterocyclic compound binding); GO:0071840(biological_process:cellular component organization or biogenesis); GO:0097060(cellular_component:synaptic membrane); GO:0031984(cellular_component:organelle subcompartment); GO:0043204(ce…	cytoplasmic	NP_663476.1(phosphatidylinositol 4-kinase type 2-alpha [Mus musculus])		mmu:67073;mmu:84095	0.890208	0.864392	0.821662	0.976558	0.925816	0.932047	0.884866	1.01484	1.05312	1.12433	1.14125	1.37092
Q9DC50	0.9297	1.143	0.006483	0.203504	1.22943	0.297988	up	yes	-2.18822	-0.691427	C26_CS|C26	Peroxisomal carnitine O-octanoyltransferase OS=Mus musculus OX=10090 GN=Crot PE=1 SV=1	Crot	ENOG410ZE4S(S:Function unknown)	ENOG410ZE4S(carnitine O-octanoyltransferase)	K00623;K05940;K08765;K08766;K00624	CHAT;CROT;CPT1A;CPT2;E2.3.1.7	mmu04725(Cholinergic synapse); mmu00071(Fatty acid degradation); mmu01212(Fatty acid metabolism); mmu04152(AMPK signaling pathway); mmu05415(Diabetic cardiomyopathy); mmu04146(Peroxisome); mmu04714(Thermogenesis); mmu04922(Glucagon signaling pathway); mmu03320(PPAR signaling pathway); mmu00564(Glycerophospholipid metabolism); mmu04936(Alcoholic liver disease); mmu04931(Insulin resistance); mmu049…	PF00755.23(Carn_acyltransf:Choline/Carnitine o-acyltransferase)	GO:0034440(biological_process:lipid oxidation); GO:0006820(biological_process:anion transport); GO:0044281(biological_process:small molecule metabolic process); GO:0044282(biological_process:small molecule catabolic process); GO:0008374(molecular_function:O-acyltransferase activity); GO:1901360(biological_process:organic cyclic compound metabolic process); GO:0006635(biological_process:fatty acid…	peroxisomal	NP_076222.1(peroxisomal carnitine O-octanoyltransferase [Mus musculus])		mmu:12896;mmu:12647;mmu:12894;mmu:74114;mmu:12908	1.00334	0.907023	0.89097	0.932107	0.991304	0.874916	0.940134	1.04348	0.975251	1.10468	1.14983	1.18696
Q6GT24	1.252	2.619	0.02678	0.282731	2.09185	1.06478	up	yes	-1.57219	-0.548626	C26_CS|C26	Peroxiredoxin-6 OS=Mus musculus OX=10090 GN=Prdx6 PE=1 SV=1	Prdx6	COG0450(U:Intracellular trafficking, secretion, and vesicular transport)	COG0450(transportin 3)	K03386;K11188;K13279	PRDX2_4, ahpC;PRDX6;PRDX1	mmu05146(Amoebiasis); mmu00480(Glutathione metabolism); mmu04146(Peroxisome); mmu01100(Metabolic pathways)	PF00578.24(AhpC-TSA:AhpC/TSA family); PF10417.12(1-cysPrx_C:C-terminal domain of 1-Cys peroxiredoxin); PF08534.13(Redoxin:Redoxin)	GO:0080090(biological_process:regulation of primary metabolic process); GO:0019222(biological_process:regulation of metabolic process); GO:0050685(biological_process:positive regulation of mRNA processing); GO:0050684(biological_process:regulation of mRNA processing); GO:0008379(molecular_function:thioredoxin peroxidase activity); GO:0008374(molecular_function:O-acyltransferase activity); GO:0044…	cytoplasmic	NP_031479.1(peroxiredoxin-6 isoform 1 [Mus musculus])		mmu:11758;mmu:21672;mmu:53381;mmu:320769;mmu:18477	0.615669	0.587348	0.666154	0.869324	0.689549	0.754194	1.01832	0.885332	1.07619	1.78482	1.13776	1.91535
P35700	1.114	2.225	0.0281	0.284391	1.99731	0.998056	up	yes	-1.55129	-0.546084	C26_CS|C26	Peroxiredoxin-1 OS=Mus musculus OX=10090 GN=Prdx1 PE=1 SV=1	Prdx1	COG0450(D:Cell cycle control, cell division, chromosome partitioning)	COG0450((DC) complex that phosphorylates and inhibits members of the retinoblastoma (RB) protein family including RB1 and regulates the cell-cycle during G(1) S transition. Phosphorylation of RB1 allows dissociation of the transcription factor E2F from the RB E2F complex and the subsequent transcription of E2F target genes which are responsible for the progression through the G(1) phase. Hypophos…	K03386;K11188;K13279;K20011	PRDX2_4, ahpC;PRDX6;PRDX1;PRDX3	mmu05146(Amoebiasis); mmu00480(Glutathione metabolism); mmu04146(Peroxisome); mmu01100(Metabolic pathways)	PF00578.24(AhpC-TSA:AhpC/TSA family); PF08534.13(Redoxin:Redoxin); PF10417.12(1-cysPrx_C:C-terminal domain of 1-Cys peroxiredoxin)	GO:0005782(cellular_component:peroxisomal matrix); GO:0048583(biological_process:regulation of response to stimulus); GO:0031974(cellular_component:membrane-enclosed lumen); GO:0008379(molecular_function:thioredoxin peroxidase activity); GO:1901363(molecular_function:heterocyclic compound binding); GO:0043207(biological_process:response to external biotic stimulus); GO:0009966(biological_process:…	cytoplasmic	NP_035164.1(peroxiredoxin-1 [Mus musculus])		mmu:320769;mmu:21672;mmu:11757;mmu:53381;mmu:18477	0.713479	0.622154	0.755574	0.902551	0.698496	0.7834	1.00672	0.759141	0.996016	1.76657	1.13514	1.86075
Q9CY19	1.648	2.102	0.0009269	0.175513	1.27549	0.351046	up	yes	-3.03297	-0.755691	C26_CS|C26	Perilipin OS=Mus musculus OX=10090 GN=Plin2 PE=2 SV=1	Plin2	ENOG410XTQ5(S:Function unknown)	ENOG410XTQ5(RNA binding protein with multiple splicing)	K20287;K20255;K08768;K17284	PLIN3;PLIN5;PLIN1;PLIN2, ADRP	mmu03320(PPAR signaling pathway); mmu04714(Thermogenesis); mmu04371(Apelin signaling pathway); mmu04923(Regulation of lipolysis in adipocytes)	PF03036.19(Perilipin:Perilipin family)	GO:0009991(biological_process:response to extracellular stimulus); GO:0016020(cellular_component:membrane); GO:0006869(biological_process:lipid transport); GO:1903008(biological_process:organelle disassembly); GO:0031667(biological_process:response to nutrient levels); GO:0050789(biological_process:regulation of biological process); GO:0043229(cellular_component:intracellular organelle); GO:00432…	cytoplasmic	BAB27332.1(unnamed protein product [Mus musculus])		mmu:103968;mmu:11520;mmu:66968;mmu:66905	0.677698	0.617383	0.5652	1.10736	1.17445	1.06805	0.783419	0.913537	0.820015	1.39267	1.43401	1.44621
Q9CWW6	0.821	1.032	0.2669	0.608901	1.257	0.329989	up	no	-0.573651	-0.215453	C26_CS|C26	Peptidyl-prolyl cis-trans isomerase NIMA-interacting 4 OS=Mus musculus OX=10090 GN=Pin4 PE=1 SV=1	Pin4	COG0760(O:Posttranslational modification, protein turnover, chaperones)	COG0760(peptidyl-prolyl cis-trans isomerase)	K09578;K09579	PIN1;PIN4	mmu03250(Viral life cycle - HIV-1); mmu04622(RIG-I-like receptor signaling pathway)	PF13616.9(Rotamase_3:PPIC-type PPIASE domain); PF00639.24(Rotamase:PPIC-type PPIASE domain)	GO:0090304(biological_process:nucleic acid metabolic process); GO:0043229(cellular_component:intracellular organelle); GO:0043228(cellular_component:non-membrane-bounded organelle); GO:0003674(molecular_function:molecular_function); GO:0005488(molecular_function:binding); GO:0003676(molecular_function:nucleic acid binding); GO:0003677(molecular_function:DNA binding); GO:0034660(biological_process…	nuclear	NP_001388140.1(peptidylprolyl cis/trans isomerase, NIMA-interacting 4 isoform 1 [Rattus norvegicus])		mmu:69713;mmu:241593;mmu:23988	1.13411	0.805217	0.891409	1.10916	0.746243	0.937908	1.11936	0.767791	0.977601	1.33371	0.864191	1.3133
P30416	1.106	1.434	0.05014	0.341441	1.29656	0.374694	up	no	-1.29982	-0.466685	C26_CS|C26	Peptidyl-prolyl cis-trans isomerase FKBP4 OS=Mus musculus OX=10090 GN=Fkbp4 PE=1 SV=5	Fkbp4	COG0545(S:Function unknown)	COG0545(Macrophage migration inhibitory factor)	K09569;K09568;K09571	FKBP2;FKBP1;FKBP4_5	mmu04915(Estrogen signaling pathway)	PF00254.31(FKBP_C:FKBP-type peptidyl-prolyl cis-trans isomerase); PF00515.31(TPR_1:Tetratricopeptide repeat); PF07719.20(TPR_2:Tetratricopeptide repeat); PF13181.9(TPR_8:Tetratricopeptide repeat); PF13424.9(TPR_12:Tetratricopeptide repeat); PF13414.9(TPR_11:TPR repeat); PF13174.9(TPR_6:Tetratricopeptide repeat); PF13428.9(TPR_14:Tetratricopeptide repeat)	GO:0031110(biological_process:regulation of microtubule polymerization or depolymerization); GO:0031111(biological_process:negative regulation of microtubule polymerization or depolymerization); GO:0046661(biological_process:male sex differentiation); GO:0031113(biological_process:regulation of microtubule polymerization); GO:0099512(cellular_component:supramolecular fiber); GO:0031115(biological…	cytoplasmic	NP_034349.1(peptidyl-prolyl cis-trans isomerase FKBP4 [Mus musculus])		mmu:14229;mmu:14228;mmu:14225;mmu:14227;mmu:14226	0.887246	0.829575	0.851756	1.0576	0.903216	0.982181	1.00969	0.831349	0.830462	1.42847	1.10018	1.28828
Q9CR16	1.032	1.322	0.09994	0.433911	1.28101	0.357279	up	no	-1.00026	-0.362599	C26_CS|C26	Peptidyl-prolyl cis-trans isomerase D OS=Mus musculus OX=10090 GN=Ppid PE=1 SV=3	Ppid	COG0652(A:RNA processing and modification)	COG0652(Required for endonucleolytic cleavage during polyadenylation-dependent pre-mRNA 3'-end formation (By similarity))	K03767;K05864;K09566;K09565;K09564	PPIA;PPID, CYPD;PPIG;PPIF;PPIE	mmu05208(Chemical carcinogenesis - reactive oxygen species); mmu05020(Prion disease); mmu05022(Pathways of neurodegeneration - multiple diseases); mmu05145(Toxoplasmosis); mmu04022(cGMP-PKG signaling pathway); mmu04020(Calcium signaling pathway); mmu03250(Viral life cycle - HIV-1); mmu04217(Necroptosis); mmu05415(Diabetic cardiomyopathy); mmu04613(Neutrophil extracellular trap formation); mmu0304…	PF00160.24(Pro_isomerase:Cyclophilin type peptidyl-prolyl cis-trans isomerase/CLD); PF00515.31(TPR_1:Tetratricopeptide repeat); PF07719.20(TPR_2:Tetratricopeptide repeat); PF13176.9(TPR_7:Tetratricopeptide repeat)	GO:0009628(biological_process:response to abiotic stimulus); GO:0080090(biological_process:regulation of primary metabolic process); GO:0019222(biological_process:regulation of metabolic process); GO:0051047(biological_process:positive regulation of secretion); GO:0051049(biological_process:regulation of transport); GO:0071705(biological_process:nitrogen compound transport); GO:0061629(molecular_…	cytoplasmic	NP_080628.1(peptidyl-prolyl cis-trans isomerase D isoform 1 [Mus musculus])		mmu:268373;mmu:67738;mmu:105675;mmu:228005;mmu:56031	0.898271	0.813833	0.922524	1.0366	0.828206	0.917135	1.19111	0.840781	0.988098	1.31148	0.97642	1.27554
O70209	1.138	1.532	0.05963	0.365374	1.34622	0.428916	up	no	-1.22454	-0.437263	C26_CS|C26	PDZ and LIM domain protein 3 OS=Mus musculus OX=10090 GN=Pdlim3 PE=1 SV=1	Pdlim3	ENOG410XRD4(F:Nucleotide transport and metabolism)	ENOG410XRD4(hypoxanthine phosphoribosyltransferase)	K23353;K19867	PDLIM1_2_3_4;PDLIM5_6_7		PF15936.8(DUF4749:Domain of unknown function (DUF4749)); PF00595.27(PDZ:PDZ domain); PF00412.25(LIM:LIM domain); PF17820.4(PDZ_6:PDZ domain)	GO:0032432(cellular_component:actin filament bundle); GO:0051371(molecular_function:muscle alpha-actinin binding); GO:0015629(cellular_component:actin cytoskeleton); GO:0043169(molecular_function:cation binding); GO:0030036(biological_process:actin cytoskeleton organization); GO:0043229(cellular_component:intracellular organelle); GO:0043228(cellular_component:non-membrane-bounded organelle); GO:…	cytoplasmic	NP_058078.1(PDZ and LIM domain protein 3 isoform 2 [Mus musculus])		mmu:53318;mmu:24131;mmu:54132;mmu:213019;mmu:30794	0.762195	0.875	0.936738	0.918445	0.809451	0.875	1.1471	0.871189	1.30183	1.22942	0.952744	1.32088
Q3URU2	1.009	1.286	0.02685	0.282961	1.27453	0.349964	up	yes	-1.57106	-0.548273	C26_CS|C26	Paternally-expressed gene 3 protein OS=Mus musculus OX=10090 GN=Peg3 PE=1 SV=1	Peg3	COG5048(S:Function unknown)	COG5048(Coiled-coil domain containing 51)	K09230;K09228	SCAN;KRAB	mmu05168(Herpes simplex virus 1 infection)	PF00096.29(zf-C2H2:Zinc finger, C2H2 type); PF13912.9(zf-C2H2_6:C2H2-type zinc finger)	GO:0000977(molecular_function:RNA polymerase II regulatory region sequence-specific DNA binding); GO:0009892(biological_process:negative regulation of metabolic process); GO:0080090(biological_process:regulation of primary metabolic process); GO:0019222(biological_process:regulation of metabolic process); GO:0031328(biological_process:positive regulation of cellular biosynthetic process); GO:0031…	nuclear	NP_032843.2(paternally-expressed gene 3 protein [Mus musculus])		mmu:243963;mmu:320683;mmu:232784;mmu:18616;mmu:329002	0.849618	1.01954	0.855565	0.815633	0.903993	0.851317	0.976211	1.23534	1.2141	1.01529	1.04333	1.22005
Q8CHP5	0.8493	1.08	0.1016	0.438201	1.27164	0.346685	up	no	-0.993106	-0.358326	C26_CS|C26	Partner of Y14 and mago OS=Mus musculus OX=10090 GN=Pym1 PE=1 SV=2	Pym1	ENOG4111KHQ(K:Transcription)	ENOG4111KHQ(within bgcn homolog (Drosophila))	K14294	WIBG, PYM	mmu03013(Nucleocytoplasmic transport); mmu03015(mRNA surveillance pathway)	PF09282.13(Mago-bind:Mago binding)	GO:0080090(biological_process:regulation of primary metabolic process); GO:0019222(biological_process:regulation of metabolic process); GO:1901363(molecular_function:heterocyclic compound binding); GO:0071840(biological_process:cellular component organization or biogenesis); GO:1901361(biological_process:organic cyclic compound catabolic process); GO:0010605(biological_process:negative regulation…	cytoplasmic	NP_084376.2(partner of Y14 and mago isoform 1 [Mus musculus])		mmu:78428	1.09749	0.741906	0.969087	1.06018	0.798976	0.93726	1.04811	0.813243	0.97677	1.27309	0.999817	1.28407
Q8CI95	0.9353	1.142	0.3128	0.647896	1.221	0.288062	up	no	-0.504733	-0.188495	C26_CS|C26	Oxysterol-binding protein-related protein 11 OS=Mus musculus OX=10090 GN=Osbpl11 PE=1 SV=2	Osbpl11	ENOG410XRW6(U:Intracellular trafficking, secretion, and vesicular transport)	ENOG410XRW6(vacuolar proton-transporting V-type ATPase complex assembly)	K22285;K20465;K20464	OSBPL8, ORP8;OSBPL9_10_11, ORP9_10_11;OSBPL5, ORP5	mmu04979(Cholesterol metabolism)	PF01237.21(Oxysterol_BP:Oxysterol-binding protein); PF00169.32(PH:PH domain); PF15409.9(PH_8:Pleckstrin homology domain)	GO:0005319(molecular_function:lipid transporter activity); GO:0015248(molecular_function:sterol transporter activity); GO:0006869(biological_process:lipid transport); GO:0030154(biological_process:cell differentiation); GO:0043229(cellular_component:intracellular organelle); GO:0003674(molecular_function:molecular_function); GO:0005488(molecular_function:binding); GO:0045444(biological_process:fa…	cytoplasmic	AAH35278.1(Oxysterol binding protein-like 11 [Mus musculus])		mmu:74486;mmu:100273;mmu:79196;mmu:237542;mmu:106326	0.922367	1.11422	1.0681	1.02659	0.629055	0.932513	1.02567	1.17417	0.948194	1.27471	0.982321	0.902075
Q3KQQ1	0.968	1.208	0.04927	0.341862	1.24793	0.319542	up	yes	-1.30742	-0.46615	C26_CS|C26	NSFL1 cofactor p47 (Fragment) OS=Mus musculus OX=10090 GN=Nsfl1c PE=2 SV=1	Nsfl1c	ENOG410YGXU(O:Posttranslational modification, protein turnover, chaperones)	ENOG410YGXU(UBX domain protein)	K24347;K14012;K24349	UBXN2B;NSFL1C, UBX1, SHP1;UBXN2A	mmu04141(Protein processing in endoplasmic reticulum)	PF08059.16(SEP:SEP domain); PF00789.23(UBX:UBX domain); PF14555.9(UBA_4:UBA-like domain)	GO:1990730(cellular_component:VCP-NSFL1C complex); GO:0061025(biological_process:membrane fusion); GO:0061024(biological_process:membrane organization); GO:0031616(cellular_component:spindle pole centrosome); GO:0051656(biological_process:establishment of organelle localization); GO:0071840(biological_process:cellular component organization or biogenesis); GO:0031984(cellular_component:organelle …	cytoplasmic	AAI06102.1(Nsfl1c protein, partial [Mus musculus])		mmu:68053;mmu:217379;mmu:386649	0.936988	0.869524	0.968845	0.928555	0.843289	0.949168	1.11595	0.910752	1.08035	1.14594	0.997892	1.25275
Q5SZT7	0.9337	1.401	0.1574	0.5099	1.50048	0.585426	up	no	-0.802995	-0.292515	C26_CS|C26	NKAP-like protein OS=Mus musculus OX=10090 GN=Nkapl PE=1 SV=1	Nkapl	ENOG410ZJFH(S:Function unknown); ENOG4111VW4(S:Function unknown); ENOG4111FVK(S:Function unknown)	ENOG410ZJFH(Ras-induced vulval development antagonist); ENOG4111VW4(NF-kB activating protein); ENOG4111FVK(NFKB activating)	K25931	NKAP		PF06047.14(Nkap_C:NF-kappa-B-activating protein C-terminal domain); PF15692.8(NKAP:NF-kappa-B-activating protein)	GO:0019222(biological_process:regulation of metabolic process); GO:0030154(biological_process:cell differentiation); GO:0043229(cellular_component:intracellular organelle); GO:0003674(molecular_function:molecular_function); GO:0005488(molecular_function:binding); GO:0043227(cellular_component:membrane-bounded organelle); GO:0043226(cellular_component:organelle); GO:0007276(biological_process:game…	nuclear	NP_079995.2(NKAP-like protein [Mus musculus])		mmu:66707;mmu:67050	0.931171	0.907892	0.888337	0.872507	0.910685	0.825017	0.812912	1.00287	0.933964	0.869714	1.31109	1.73384
P10493	0.9753	1.589	0.02027	0.259226	1.62924	0.704201	up	yes	-1.69315	-0.586321	C26_CS|C26	Nidogen-1 OS=Mus musculus OX=10090 GN=Nid1 PE=1 SV=2	Nid1	ENOG410XR8N(S:Function unknown)	ENOG410XR8N(nidogen 1)	K20051;K24470;K06826;K18273	LRP4, MEGF7;SNED1, IRE-BP1;NID;TECTA		PF07474.15(G2F:G2F domain); PF12947.10(EGF_3:EGF domain); PF00058.20(Ldl_recept_b:Low-density lipoprotein receptor repeat class B); PF06119.17(NIDO:Nidogen-like); PF00086.21(Thyroglobulin_1:Thyroglobulin type-1 repeat); PF07645.18(EGF_CA:Calcium-binding EGF domain); PF00008.30(EGF:EGF-like domain); PF12662.10(cEGF:Complement Clr-like EGF-like); PF14670.9(FXa_inhibition:Coagulation Factor Xa inhib…	GO:0098636(cellular_component:protein complex involved in cell adhesion); GO:0098637(cellular_component:protein complex involved in cell-matrix adhesion); GO:0050840(molecular_function:extracellular matrix binding); GO:0010810(biological_process:regulation of cell-substrate adhesion); GO:0030155(biological_process:regulation of cell adhesion); GO:0048584(biological_process:positive regulation of …	lysosomal	NP_035047.2(nidogen-1 precursor [Mus musculus])		mmu:18074;mmu:208777;mmu:21683;mmu:228357;mmu:18073	0.900428	0.692429	0.732048	1.03279	0.811285	0.790576	0.983267	0.891423	0.873415	1.6829	1.31372	1.29572
Q6PFX7	0.8777	1.842	0.009192	0.21845	2.09867	1.06947	up	yes	-2.03659	-0.660649	C26_CS|C26	Neuronal tyrosine-phosphorylated phosphoinositide-3-kinase adapter 1 OS=Mus musculus OX=10090 GN=Nyap1 PE=1 SV=1	Nyap1	ENOG4110YH6(O:Posttranslational modification, protein turnover, chaperones)	ENOG4110YH6(neuronal tyrosine-phosphorylated phosphoinositide-3-kinase adaptor 1)	K17481	MYO16		PF15439.9(NYAP_N:Neuronal tyrosine-phosphorylated phosphoinositide-3-kinase adapter); PF15452.9(NYAP_C:Neuronal tyrosine-phosphorylated phosphoinositide-3-kinase adapter)	GO:0032502(biological_process:developmental process); GO:0009653(biological_process:anatomical structure morphogenesis); GO:0048858(biological_process:cell projection morphogenesis); GO:0030030(biological_process:cell projection organization); GO:0048869(biological_process:cellular developmental process); GO:0071840(biological_process:cellular component organization or biogenesis); GO:0009987(bio…	cytoplasmic	NP_780730.2(neuronal tyrosine-phosphorylated phosphoinositide-3-kinase adapter 1 isoform 1 [Mus musculus])		mmu:241134;mmu:244281;mmu:243300	0.813394	0.937843	0.858131	0.791432	0.770284	0.57995	0.858944	1.08507	0.809327	1.77727	1.25344	1.46492
Q9EPN1	1.174	3.835	0.02749	0.284096	3.26661	1.70779	up	yes	-1.56083	-0.546535	C26_CS|C26	Neurobeachin OS=Mus musculus OX=10090 GN=Nbea PE=1 SV=1	Nbea	ENOG410XNQC(S:Function unknown)	ENOG410XNQC(beige BEACH domain containing protein)	K24181;K24183;K23286;K22262	LRBA;NBEA;NEBL1_2;WDFY3, ALFY		PF15787.8(DUF4704:Neurobeachin/BDCP, DUF4704 alpha solenoid region); PF02138.21(Beach:Beige/BEACH domain); PF06469.14(DUF1088:Neurobeachin-like, DUF1088); PF20426.1(NBCH_WD40:Neurobeachin beta propeller domain); PF14844.9(PH_BEACH:PH domain associated with Beige/BEACH); PF13385.9(Laminin_G_3:Concanavalin A-like lectin/glucanases superfamily); PF20425.1(Neurobeachin:Neurobeachin alpha solenoid reg…	GO:0098590(cellular_component:plasma membrane region); GO:0008104(biological_process:protein localization); GO:0019901(molecular_function:protein kinase binding); GO:0005886(cellular_component:plasma membrane); GO:0019899(molecular_function:enzyme binding); GO:0042592(biological_process:homeostatic process); GO:0043229(cellular_component:intracellular organelle); GO:0051018(molecular_function:pro…	cytoplasmic	NP_085098.1(neurobeachin [Mus musculus])		mmu:26422;mmu:269198;mmu:80877;mmu:235627;mmu:72145	0.395674	0.474809	0.61646	0.44632	0.49024	0.456608	1.07267	1.05447	2.44012	1.31878	1.10789	2.12596
P29595	1.21	1.504	0.2505	0.596767	1.24298	0.313798	up	no	-0.601192	-0.224195	C26_CS|C26	NEDD8 OS=Mus musculus OX=10090 GN=Nedd8 PE=1 SV=2	Nedd8	COG5272(K:Transcription)	COG5272(Tnf receptor-associated factor 2)	K04551;K02977;K02927;K12158	UBB;RP-S27Ae, RPS27A, UBA80;RP-L40e, RPL40, UBA52;NEDD8	mmu05167(Kaposi sarcoma-associated herpesvirus infection); mmu05171(Coronavirus disease - COVID-19); mmu05022(Pathways of neurodegeneration - multiple diseases); mmu04137(Mitophagy - animal); mmu04120(Ubiquitin mediated proteolysis); mmu03010(Ribosome); mmu05012(Parkinson disease)	PF00240.26(ubiquitin:Ubiquitin family); PF11976.11(Rad60-SLD:Ubiquitin-2 like Rad60 SUMO-like)	GO:0008104(biological_process:protein localization); GO:0044389(molecular_function:ubiquitin-like protein ligase binding); GO:0080090(biological_process:regulation of primary metabolic process); GO:0019222(biological_process:regulation of metabolic process); GO:0051246(biological_process:regulation of protein metabolic process); GO:0031326(biological_process:regulation of cellular biosynthetic pr…	cytoplasmic	NP_032709.1(NEDD8 [Mus musculus])		mmu:78294;mmu:18002;mmu:102631952;mmu:22187;mmu:22186	0.793756	0.712793	0.905675	1.06919	0.834237	0.977113	1.21524	0.917582	0.992988	1.39622	0.877894	1.30732
Q64669	1.083	2.446	0.003183	0.188729	2.25854	1.17539	up	yes	-2.49716	-0.72416	C26_CS|C26	NAD(P)H dehydrogenase [quinone] 1 OS=Mus musculus OX=10090 GN=Nqo1 PE=1 SV=3	Nqo1	COG2249(S:Function unknown)	COG2249(o-acyltransferase)	K00355;K08071	NQO1;NQO2	mmu01240(Biosynthesis of cofactors); mmu05208(Chemical carcinogenesis - reactive oxygen species); mmu01100(Metabolic pathways); mmu05200(Pathways in cancer); mmu00130(Ubiquinone and other terpenoid-quinone biosynthesis); mmu05225(Hepatocellular carcinoma); mmu05418(Fluid shear stress and atherosclerosis)	PF02525.20(Flavodoxin_2:Flavodoxin-like fold); PF03358.18(FMN_red:NADPH-dependent FMN reductase)	GO:0006775(biological_process:fat-soluble vitamin metabolic process); GO:0080090(biological_process:regulation of primary metabolic process); GO:0019222(biological_process:regulation of metabolic process); GO:0030425(cellular_component:dendrite); GO:0043523(biological_process:regulation of neuron apoptotic process); GO:0043525(biological_process:positive regulation of neuron apoptotic process); G…	cytoplasmic	NP_032732.3(NAD(P)H dehydrogenase [quinone] 1 [Mus musculus])		mmu:18104;mmu:18105	0.671441	0.682184	0.632498	0.762757	0.729185	0.688899	0.952775	0.991719	0.962175	1.92771	1.48859	1.51007
B2RXZ9	1.122	1.353	0.4545	0.750046	1.20588	0.270089	up	no	-0.342466	-0.124912	C26_CS|C26	Myosin light chain kinase 2, skeletal/cardiac muscle OS=Mus musculus OX=10090 GN=Mylk2 PE=2 SV=1	Mylk2	ENOG410XRMJ(O:Posttranslational modification, protein turnover, chaperones)	ENOG410XRMJ(oxygenase)	K00907;K08803	MYLK;DAPK	mmu04971(Gastric acid secretion); mmu05219(Bladder cancer); mmu05200(Pathways in cancer); mmu04510(Focal adhesion); mmu04022(cGMP-PKG signaling pathway); mmu04020(Calcium signaling pathway); mmu04140(Autophagy - animal); mmu04611(Platelet activation); mmu04371(Apelin signaling pathway); mmu04810(Regulation of actin cytoskeleton); mmu04921(Oxytocin signaling pathway); mmu04270(Vascular smooth musc…	PF00069.28(Pkinase:Protein kinase domain); PF07714.20(PK_Tyr_Ser-Thr:Protein tyrosine and serine/threonine kinase)	GO:0032027(molecular_function:myosin light chain binding); GO:0019222(biological_process:regulation of metabolic process); GO:0051049(biological_process:regulation of transport); GO:0032386(biological_process:regulation of intracellular transport); GO:0048583(biological_process:regulation of response to stimulus); GO:0030425(cellular_component:dendrite); GO:0003012(biological_process:muscle syste…	cytoplasmic	AAI58042.1(Mylk2 protein [Mus musculus])		mmu:107589;mmu:213435;mmu:228785;mmu:13143;mmu:238564	0.869754	0.680148	1.11155	0.966297	0.755816	1.20461	1.1072	0.767993	1.00544	1.36464	0.765384	1.40117
P09541	1.024	1.399	0.007727	0.214964	1.36621	0.45018	up	yes	-2.11199	-0.667633	C26_CS|C26	Myosin light chain 4 OS=Mus musculus OX=10090 GN=Myl4 PE=1 SV=3	Myl4	COG5126(S:Function unknown)	COG5126(S100 calcium binding protein A11)	K12749;K05738;K12750;K12751	MYL3;MYL1;MYL4;MYL6	mmu04530(Tight junction); mmu05410(Hypertrophic cardiomyopathy); mmu04261(Adrenergic signaling in cardiomyocytes); mmu04260(Cardiac muscle contraction); mmu05414(Dilated cardiomyopathy); mmu04371(Apelin signaling pathway); mmu04921(Oxytocin signaling pathway); mmu04270(Vascular smooth muscle contraction)		GO:0006941(biological_process:striated muscle contraction); GO:0003012(biological_process:muscle system process); GO:0044877(molecular_function:macromolecular complex binding); GO:0008150(biological_process:biological_process); GO:0060048(biological_process:cardiac muscle contraction); GO:0050789(biological_process:regulation of biological process); GO:0002026(biological_process:regulation of the…	cytoplasmic	P09541.3(RecName: Full=Myosin light chain 4; AltName: Full=MLC1EMB; AltName: Full=Myosin light chain 1, atrial/fetal isoform; Short=MLC1A [Mus musculus])		mmu:216459;mmu:17904;mmu:17897;mmu:17896;mmu:17901	0.790618	0.814337	1.11319	0.825405	0.799315	0.804849	1.12584	1.08473	1.3227	1.22467	1.05389	1.04045
G3UW40	0.9623	1.175	0.008204	0.216926	1.22103	0.288102	up	yes	-2.08597	-0.663689	C26_CS|C26	Mutated in colorectal cancers OS=Mus musculus OX=10090 GN=Mcc PE=1 SV=1	Mcc	ENOG410XQHM(S:Function unknown)	ENOG410XQHM(Mutated in colorectal cancers)	K21881	USHBP1, MCC2		PF10506.12(MCC-bdg_PDZ:PDZ domain of MCC-2 bdg protein for Usher syndrome)	GO:0042127(biological_process:regulation of cell proliferation); GO:0008104(biological_process:protein localization); GO:0035770(cellular_component:ribonucleoprotein granule); GO:0008285(biological_process:negative regulation of cell proliferation); GO:0048585(biological_process:negative regulation of response to stimulus); GO:0048583(biological_process:regulation of response to stimulus); GO:005…	nuclear	NP_001078843.1(colorectal mutant cancer protein isoform 2 [Mus musculus])		mmu:328949;mmu:234395	0.940955	0.983298	0.977652	0.899553	0.881675	0.935309	1.07457	0.989885	1.00118	1.09998	1.04258	1.17337
Q99JI1	0.8887	1.334	0.1086	0.448931	1.50107	0.58599	up	no	-0.96417	-0.34782	C26_CS|C26	Musculoskeletal embryonic nuclear protein 1 OS=Mus musculus OX=10090 GN=Mustn1 PE=1 SV=1	Mustn1	ENOG410YWMF(S:Function unknown)	ENOG410YWMF(musculoskeletal, embryonic nuclear protein 1)				PF15682.8(Mustang:Musculoskeletal, temporally activated-embryonic nuclear protein 1)	GO:0048598(biological_process:embryonic morphogenesis); GO:0035988(biological_process:chondrocyte proliferation); GO:0035108(biological_process:limb morphogenesis); GO:0009893(biological_process:positive regulation of metabolic process); GO:0019222(biological_process:regulation of metabolic process); GO:0031328(biological_process:positive regulation of cellular biosynthetic process); GO:2000112(b…	nuclear	NP_852055.1(musculoskeletal embryonic nuclear protein 1 [Mus musculus])		mmu:66175	0.853	0.620131	1.03384	0.761729	0.71652	0.795849	1.58061	0.731021	1.49446	1.20273	0.79329	1.41683
O35379	1.243	1.701	0.02036	0.259811	1.36846	0.452557	up	yes	-1.69122	-0.585342	C26_CS|C26	Multidrug resistance-associated protein 1 OS=Mus musculus OX=10090 GN=Abcc1 PE=1 SV=1	Abcc1	COG1132(O:Posttranslational modification, protein turnover, chaperones)	COG1132(OTU domain containing 4)	K05669;K05673;K05665;K05666;K05667	ABCC6;ABCC4;ABCC1;ABCC2;ABCC3	mmu02010(ABC transporters); mmu04977(Vitamin digestion and absorption); mmu04976(Bile secretion); mmu04024(cAMP signaling pathway); mmu05206(MicroRNAs in cancer); mmu04071(Sphingolipid signaling pathway); mmu01523(Antifolate resistance); mmu01524(Platinum drug resistance)	PF00664.26(ABC_membrane:ABC transporter transmembrane region); PF00005.30(ABC_tran:ABC transporter); PF02463.22(SMC_N:RecF/RecN/SMC N terminal domain)	GO:0015889(biological_process:cobalamin transport); GO:0048584(biological_process:positive regulation of response to stimulus); GO:0048583(biological_process:regulation of response to stimulus); GO:0070633(biological_process:transepithelial transport); GO:0031349(biological_process:positive regulation of defense response); GO:0061024(biological_process:membrane organization); GO:0006820(biologica…	ER	NP_032602.1(multidrug resistance-associated protein 1 [Mus musculus])		mmu:12780;mmu:17250;mmu:239273;mmu:27421;mmu:76408	0.777101	0.815956	0.778656	0.913871	1.05142	0.933299	0.805854	1.07085	0.886673	1.17731	1.47261	1.31641
Q9CQY7	1.525	2.38	0.004912	0.200232	1.56066	0.642152	up	yes	-2.30874	-0.698466	C26_CS|C26	Monocyte to macrophage differentiation factor OS=Mus musculus OX=10090 GN=Mmd PE=2 SV=1	Mmd	COG1272(S:Function unknown)	COG1272(Channel protein (Hemolysin III family)	K11064	MMD		PF03006.23(HlyIII:Haemolysin-III related)	GO:0032880(biological_process:regulation of protein localization); GO:0043549(biological_process:regulation of kinase activity); GO:0038023(molecular_function:signaling receptor activity); GO:0080090(biological_process:regulation of primary metabolic process); GO:0019222(biological_process:regulation of metabolic process); GO:0033674(biological_process:positive regulation of kinase activity); GO:…	Golgi apparatus	NP_080454.1(monocyte to macrophage differentiation factor isoform 1 [Mus musculus])		mmu:67468;mmu:75104	0.653097	0.581909	0.618483	1.08741	0.917601	0.983564	0.729509	0.811146	0.954827	1.55894	1.40285	1.70066
M0QWC2	0.917	1.134	0.1817	0.526966	1.23664	0.306427	up	no	-0.740645	-0.278217	C26_CS|C26	Microtubule-associated proteins 1A/1B light chain 3B OS=Mus musculus OX=10090 GN=Map1lc3b PE=1 SV=1	Map1lc3b	ENOG4111JAT(O:Posttranslational modification, protein turnover, chaperones)	ENOG4111JAT(Translocase of outer mitochondrial membrane 40 homolog)	K08341;K10435	GABARAP, ATG8, LC3;MAP1LC	mmu04137(Mitophagy - animal); mmu04136(Autophagy - other); mmu05022(Pathways of neurodegeneration - multiple diseases); mmu04621(NOD-like receptor signaling pathway); mmu05167(Kaposi sarcoma-associated herpesvirus infection); mmu04140(Autophagy - animal); mmu04216(Ferroptosis); mmu04727(GABAergic synapse); mmu04371(Apelin signaling pathway); mmu05014(Amyotrophic lateral sclerosis); mmu04068(FoxO …	PF02991.19(ATG8:Autophagy protein Atg8 ubiquitin like); PF04110.16(APG12:Ubiquitin-like autophagy protein Apg12)	GO:0099512(cellular_component:supramolecular fiber); GO:0099513(cellular_component:polymeric cytoskeletal fiber); GO:0051046(biological_process:regulation of secretion); GO:0051047(biological_process:positive regulation of secretion); GO:0051049(biological_process:regulation of transport); GO:0030425(cellular_component:dendrite); GO:0030424(cellular_component:axon); GO:0071840(biological_process:…	cytoplasmic	NP_001351287.1(microtubule-associated proteins 1A/1B light chain 3B isoform 2 [Mus musculus])		mmu:93739;mmu:67443;mmu:57436;mmu:66734;mmu:56486	0.966806	0.879794	1.09539	0.985176	0.772478	0.90203	1.09733	0.769578	1.24235	1.17564	0.871092	1.24235
Q91VR7	0.9757	1.316	0.007857	0.212537	1.34878	0.43165	up	yes	-2.10474	-0.672565	C26_CS|C26	Microtubule-associated proteins 1A/1B light chain 3A OS=Mus musculus OX=10090 GN=Map1lc3a PE=1 SV=1	Map1lc3a	ENOG4111JAT(U:Intracellular trafficking, secretion, and vesicular transport)	ENOG4111JAT(Microtubule-associated protein 1 light chain 3)	K08341;K10435	GABARAP, ATG8, LC3;MAP1LC	mmu04137(Mitophagy - animal); mmu04136(Autophagy - other); mmu05022(Pathways of neurodegeneration - multiple diseases); mmu04621(NOD-like receptor signaling pathway); mmu05167(Kaposi sarcoma-associated herpesvirus infection); mmu04140(Autophagy - animal); mmu04216(Ferroptosis); mmu04727(GABAergic synapse); mmu04371(Apelin signaling pathway); mmu05014(Amyotrophic lateral sclerosis); mmu04068(FoxO …	PF02991.19(ATG8:Autophagy protein Atg8 ubiquitin like); PF04110.16(APG12:Ubiquitin-like autophagy protein Apg12)	GO:0099512(cellular_component:supramolecular fiber); GO:0099513(cellular_component:polymeric cytoskeletal fiber); GO:0034198(biological_process:cellular response to amino acid starvation); GO:0071248(biological_process:cellular response to metal ion); GO:0010040(biological_process:response to iron(II) ion); GO:0030054(cellular_component:cell junction); GO:0007005(biological_process:mitochondrion …	cytoplasmic	NP_001248067.1(microtubule-associated proteins 1A/1B light chain 3A [Macaca mulatta])		mmu:93739;mmu:67443;mmu:57436;mmu:66734;mmu:56486	0.87822	0.935304	0.897541	0.891393	0.860656	0.818501	1.15486	0.962529	1.13378	1.2541	1.05738	1.15574
D3Z6G3	0.9857	1.389	0.005718	0.204663	1.40915	0.494826	up	yes	-2.24276	-0.688962	C26_CS|C26	Microtubule-associated protein RP/EB family member 3 OS=Mus musculus OX=10090 GN=Mapre3 PE=1 SV=1	Mapre3	COG5217(K:Transcription)	COG5217(Component of the Mediator complex, a coactivator involved in the regulated transcription of nearly all RNA polymerase II-dependent genes. Mediator functions as a bridge to convey information from gene-specific regulatory proteins to the basal RNA polymerase II transcription machinery. Mediator is recruited to promoters by direct interactions with regulatory proteins and serves as a scaffo…	K10436	MAPRE		PF03271.20(EB1:EB1-like C-terminal motif); PF00307.34(CH:Calponin homology (CH) domain)	GO:0031110(biological_process:regulation of microtubule polymerization or depolymerization); GO:0031113(biological_process:regulation of microtubule polymerization); GO:0099512(cellular_component:supramolecular fiber); GO:0099513(cellular_component:polymeric cytoskeletal fiber); GO:0019222(biological_process:regulation of metabolic process); GO:0035371(cellular_component:microtubule plus-end); GO…	cytoplasmic	NP_001297445.1(microtubule-associated protein RP/EB family member 3 isoform 2 [Mus musculus])		mmu:212307;mmu:100732;mmu:13589	0.84406	0.916649	1.08293	0.853345	0.882043	0.760498	1.01794	0.930998	1.1935	1.08208	1.26018	1.17578
Q6PER3	0.9063	1.118	0.4719	0.761631	1.23359	0.30286	up	no	-0.32615	-0.118255	C26_CS|C26	Microtubule-associated protein RP/EB family member 3 OS=Mus musculus OX=10090 GN=Mapre3 PE=1 SV=1	Mapre3	COG5217(Z:Cytoskeleton)	COG5217(microtubule-associated protein RP EB family member)	K10436	MAPRE		PF03271.20(EB1:EB1-like C-terminal motif); PF00307.34(CH:Calponin homology (CH) domain)	GO:0031110(biological_process:regulation of microtubule polymerization or depolymerization); GO:0031113(biological_process:regulation of microtubule polymerization); GO:0099512(cellular_component:supramolecular fiber); GO:0099513(cellular_component:polymeric cytoskeletal fiber); GO:0019222(biological_process:regulation of metabolic process); GO:0035371(cellular_component:microtubule plus-end); GO…	cytoplasmic	NP_001007657.1(microtubule-associated protein RP/EB family member 3 [Rattus norvegicus])		mmu:212307;mmu:100732;mmu:13589	1.03181	0.684093	1.07515	1.20206	0.786242	0.817197	1.32691	0.68822	0.926569	1.4466	0.675838	1.33929
P27546	0.9173	1.148	0.07631	0.391898	1.2515	0.323657	up	no	-1.11742	-0.406827	C26_CS|C26	Microtubule-associated protein 4 OS=Mus musculus OX=10090 GN=Map4 PE=1 SV=3	Map4	ENOG4111J07(O:Posttranslational modification, protein turnover, chaperones)	ENOG4111J07(Microtubule-associated protein)	K04380;K10431	MAPT, TAU;MAP4	mmu04010(MAPK signaling pathway); mmu05010(Alzheimer disease); mmu05022(Pathways of neurodegeneration - multiple diseases); mmu05012(Parkinson disease)	PF00418.22(Tubulin-binding:Tau and MAP protein, tubulin-binding repeat)	GO:0003674(molecular_function:molecular_function); GO:0099512(cellular_component:supramolecular fiber); GO:0099513(cellular_component:polymeric cytoskeletal fiber); GO:0033043(biological_process:regulation of organelle organization); GO:0030030(biological_process:cell projection organization); GO:0120035(biological_process:regulation of plasma membrane bounded cell projection organization); GO:19…	cytoplasmic	NP_001192259.1(microtubule-associated protein 4 isoform 1 [Mus musculus])		mmu:17758;mmu:17762	0.982801	0.85602	1.06929	0.981818	0.813759	0.909091	1.0683	0.863882	1.07027	1.20983	0.964128	1.21081
A2ARP8	0.952	1.382	0.08037	0.397114	1.45168	0.537724	up	no	-1.09491	-0.401084	C26_CS|C26	Microtubule-associated protein 1A OS=Mus musculus OX=10090 GN=Map1a PE=1 SV=1	Map1a	ENOG410XRYM(S:Function unknown)	ENOG410XRYM(Microtubule-associated protein)	K10429	MAP1	mmu03250(Viral life cycle - HIV-1)		GO:0031110(biological_process:regulation of microtubule polymerization or depolymerization); GO:0031111(biological_process:negative regulation of microtubule polymerization or depolymerization); GO:0008104(biological_process:protein localization); GO:0099512(cellular_component:supramolecular fiber); GO:0099513(cellular_component:polymeric cytoskeletal fiber); GO:0032434(biological_process:regulat…	cytoplasmic	NP_115769.1(microtubule-associated protein 1A isoform 1 [Mus musculus])		mmu:17754;mmu:17755;mmu:270058	0.956709	0.736666	0.902177	1.0122	0.771107	0.949055	0.940445	0.730926	1.03516	1.4762	0.999761	1.4896
A2RST1	1.503	1.875	0.07482	0.391089	1.2475	0.319046	up	no	-1.12598	-0.407724	C26_CS|C26	Microsomal glutathione S-transferase 2 OS=Mus musculus OX=10090 GN=Mgst2 PE=2 SV=1	Mgst2	ENOG41121Z4(O:Posttranslational modification, protein turnover, chaperones)	ENOG41121Z4(Microsomal glutathione S-transferase 2)	K00807;K20735;K00799	LTC4S;ALOX5AP, FLAP;GST, gst	mmu00980(Metabolism of xenobiotics by cytochrome P450); mmu05208(Chemical carcinogenesis - reactive oxygen species); mmu00982(Drug metabolism - cytochrome P450); mmu00983(Drug metabolism - other enzymes); mmu01100(Metabolic pathways); mmu05200(Pathways in cancer); mmu05225(Hepatocellular carcinoma); mmu05204(Chemical carcinogenesis - DNA adducts); mmu05207(Chemical carcinogenesis - receptor activ…	PF01124.21(MAPEG:MAPEG family)	GO:0005783(cellular_component:endoplasmic reticulum); GO:0031975(cellular_component:envelope); GO:0044281(biological_process:small molecule metabolic process); GO:0044283(biological_process:small molecule biosynthetic process); GO:0098772(molecular_function:molecular function regulator); GO:0004364(molecular_function:glutathione transferase activity); GO:0043207(biological_process:response to ext…	mitochondrial	NP_778160.2(microsomal glutathione S-transferase 2 isoform 1 [Mus musculus])		mmu:66447;mmu:11690;mmu:17001;mmu:211666	0.713012	0.788592	0.788592	1.04242	1.02602	1.14652	0.787166	0.8	0.897683	1.16506	1.3205	1.52442
Q9CRA4	0.655	0.8257	0.1896	0.536362	1.26061	0.334123	up	no	-0.722162	-0.270542	C26_CS|C26	Methylsterol monooxygenase 1 OS=Mus musculus OX=10090 GN=Msmo1 PE=1 SV=1	Msmo1	COG3000(I:Lipid transport and metabolism)	COG3000(fatty acid hydroxylase)	K00227;K10223;K07750;K22282	SC5DL, ERG3;CH25H;MESO1, ERG25;FAXDC2	mmu00100(Steroid biosynthesis); mmu00120(Primary bile acid biosynthesis); mmu01100(Metabolic pathways)	PF04116.16(FA_hydroxylase:Fatty acid hydroxylase)	GO:0005488(molecular_function:binding); GO:0004497(molecular_function:monooxygenase activity); GO:0016020(cellular_component:membrane); GO:0005789(cellular_component:endoplasmic reticulum membrane); GO:0000254(molecular_function:C-4 methylsterol oxidase activity); GO:0003674(molecular_function:molecular_function); GO:0044281(biological_process:small molecule metabolic process); GO:0044283(biologi…	Golgi apparatus	NP_079712.1(methylsterol monooxygenase 1 [Mus musculus])		mmu:235293;mmu:676527;mmu:66234;mmu:12642	1.0473	1.68092	1.05045	0.682842	0.803282	0.571828	0.925816	1.4746	1.16879	0.765579	1.0473	0.781288
O08746	0.8407	1.137	0.001794	0.191469	1.35244	0.435569	up	yes	-2.74618	-0.717902	C26_CS|C26	Matrilin-2 OS=Mus musculus OX=10090 GN=Matn2 PE=2 SV=2	Matn2	ENOG410XSTY(S:Function unknown)	ENOG410XSTY(Treacher Collins-Franceschetti syndrome 1)	K19467;K16630	MATN;COL22A	mmu04974(Protein digestion and absorption)	PF00092.31(VWA:von Willebrand factor type A domain); PF14670.9(FXa_inhibition:Coagulation Factor Xa inhibitory site); PF12662.10(cEGF:Complement Clr-like EGF-like); PF07645.18(EGF_CA:Calcium-binding EGF domain); PF13519.9(VWA_2:von Willebrand factor type A domain); PF00008.30(EGF:EGF-like domain); PF10393.12(Matrilin_ccoil:Trimeric coiled-coil oligomerisation domain of matrilin); PF12947.10(EGF_3…	GO:0003674(molecular_function:molecular_function); GO:0030030(biological_process:cell projection organization); GO:0016358(biological_process:dendrite development); GO:0031012(cellular_component:extracellular matrix); GO:0045229(biological_process:external encapsulating structure organization); GO:0005488(molecular_function:binding); GO:0031175(biological_process:neuron projection development); G…	extracellular	NP_001345709.1(matrilin-2 isoform 1 precursor [Mus musculus])		mmu:69700;mmu:17181;mmu:17180;mmu:17183;mmu:17182	0.970481	1.12479	0.941367	0.798706	0.837525	0.811322	0.959806	1.24804	0.997655	1.04618	1.17331	1.09082
Q8C2S9	1.021	1.234	0.1288	0.474611	1.20862	0.27336	up	no	-0.890084	-0.323662	C26_CS|C26	Major vault protein OS=Mus musculus OX=10090 GN=Mvp PE=2 SV=1	Mvp	ENOG410ZCU8(Z:Cytoskeleton)	ENOG410ZCU8(Major vault protein)	K17266	MVP		PF01505.21(Vault:Major Vault Protein repeat domain); PF11978.11(MVP_shoulder:Shoulder domain); PF17794.4(Vault_2:Major Vault Protein repeat domain); PF17795.4(Vault_3:Major Vault Protein Repeat domain); PF17796.4(Vault_4:Major Vault Protein repeat domain)	GO:0043549(biological_process:regulation of kinase activity); GO:0019220(biological_process:regulation of phosphate metabolic process); GO:0080090(biological_process:regulation of primary metabolic process); GO:0019222(biological_process:regulation of metabolic process); GO:0048585(biological_process:negative regulation of response to stimulus); GO:0048583(biological_process:regulation of respons…	cytoplasmic	BAC40115.1(unnamed protein product [Mus musculus])		mmu:78388	0.945776	0.861602	0.898487	1.06683	0.90889	0.922131	1.07818	0.836066	0.980769	1.26923	0.982661	1.24937
P34884	1.29	1.662	0.3253	0.653048	1.28837	0.365549	up	no	-0.487716	-0.185055	C26_CS|C26	Macrophage migration inhibitory factor OS=Mus musculus OX=10090 GN=Mif PE=1 SV=2	Mif	ENOG41122MF(S:Function unknown)	ENOG41122MF(Macrophage migration inhibitory factor)	K07253	MIF	mmu00360(Phenylalanine metabolism); mmu00350(Tyrosine metabolism); mmu01100(Metabolic pathways)	PF01187.21(MIF:Macrophage migration inhibitory factor (MIF))	GO:2001234(biological_process:negative regulation of apoptotic signaling pathway); GO:0044238(biological_process:primary metabolic process); GO:0019220(biological_process:regulation of phosphate metabolic process); GO:0080090(biological_process:regulation of primary metabolic process); GO:0019222(biological_process:regulation of metabolic process); GO:1902166(biological_process:negative regulatio…	cytoplasmic	NP_034928.1(macrophage migration inhibitory factor [Mus musculus])		mmu:17319	0.722239	0.590791	0.722961	1.21408	0.725128	0.856575	1.64454	0.977912	0.943966	1.52609	0.867409	1.20831
Q8C142	1.245	1.977	0.007993	0.214242	1.58795	0.667167	up	yes	-2.09729	-0.669096	C26_CS|C26	Low density lipoprotein receptor adapter protein 1 OS=Mus musculus OX=10090 GN=Ldlrap1 PE=1 SV=3	Ldlrap1	ENOG410ZHJT(U:Intracellular trafficking, secretion, and vesicular transport)	ENOG410ZHJT(Osteopetrosis associated transmembrane protein 1)	K12474;K21413;K06057;K23285	LDLRAP1, ARH;ANKS1;NUMBL;GULP1, CED6	mmu04979(Cholesterol metabolism); mmu04330(Notch signaling pathway); mmu04144(Endocytosis)	PF14719.9(PID_2:Phosphotyrosine interaction domain (PTB/PID)); PF00640.26(PID:Phosphotyrosine interaction domain (PTB/PID)); PF08416.16(PTB:Phosphotyrosine-binding domain)	GO:0032388(biological_process:positive regulation of intracellular transport); GO:1905600(biological_process:regulation of receptor-mediated endocytosis involved in cholesterol transport); GO:1905602(biological_process:positive regulation of receptor-mediated endocytosis involved in cholesterol transport); GO:0051049(biological_process:regulation of transport); GO:0032386(biological_process:regul…	mitochondrial	NP_663529.2(low density lipoprotein receptor adapter protein 1 [Mus musculus])		mmu:70676;mmu:77531;mmu:18223;mmu:100017;mmu:18222	0.716418	0.869731	0.755104	0.896239	0.873313	0.906985	0.792358	0.998687	0.942806	1.20358	1.52167	1.5231
Q8VHP7	1.228	1.553	0.1767	0.52227	1.26466	0.338747	up	no	-0.752763	-0.282105	C26_CS|C26	Leukocyte elastase inhibitor B OS=Mus musculus OX=10090 GN=Serpinb1b PE=1 SV=1	Serpinb1b	COG4826(O:Posttranslational modification, protein turnover, chaperones)	COG4826(serine-type endopeptidase inhibitor activity)	K13963;K23425	SERPINB;SERPINB1	mmu05146(Amoebiasis)	PF00079.23(Serpin:Serpin (serine protease inhibitor))	GO:0035770(cellular_component:ribonucleoprotein granule); GO:0080090(biological_process:regulation of primary metabolic process); GO:0019222(biological_process:regulation of metabolic process); GO:0048583(biological_process:regulation of response to stimulus); GO:0098772(molecular_function:molecular function regulator); GO:0031347(biological_process:regulation of defense response); GO:0010605(bio…	cytoplasmic	NP_766640.1(leukocyte elastase inhibitor B [Mus musculus])		mmu:380839;mmu:282663;mmu:66222;mmu:20708;mmu:20719	0.833623	0.771101	0.824453	1.16207	0.970337	0.937826	0.896978	0.798611	0.921153	1.57555	1.24543	1.06287
E9Q9T1	0.9797	1.601	0.2391	0.585775	1.63417	0.708561	up	no	-0.62142	-0.232269	C26_CS|C26	Leucine-rich repeat flightless-interacting protein 1 OS=Mus musculus OX=10090 GN=Lrrfip1 PE=1 SV=2	Lrrfip1	ENOG4111H1S(Z:Cytoskeleton)	ENOG4111H1S(actin filament associated protein)				PF09738.12(LRRFIP:LRRFIP family)	GO:0005829(cellular_component:cytosol); GO:0000977(molecular_function:RNA polymerase II regulatory region sequence-specific DNA binding); GO:0009892(biological_process:negative regulation of metabolic process); GO:0080090(biological_process:regulation of primary metabolic process); GO:0019222(biological_process:regulation of metabolic process); GO:0031327(biological_process:negative regulation of…	nuclear	NP_032541.1(leucine-rich repeat flightless-interacting protein 1 isoform 2 [Mus musculus])		mmu:16978;mmu:71268	0.74414	0.967382	0.983009	0.799206	0.580429	0.807392	1.20179	1.05966	1.2829	1.83728	0.94729	0.789532
Q9CPU0	1.096	1.356	0.4116	0.718647	1.23723	0.307109	up	no	-0.385525	-0.143484	C26_CS|C26	Lactoylglutathione lyase OS=Mus musculus OX=10090 GN=Glo1 PE=1 SV=3	Glo1	ENOG4111FDV(S:Function unknown)	ENOG4111FDV(Lactoylglutathione lyase)	K01759	GLO1, gloA	mmu00620(Pyruvate metabolism); mmu01100(Metabolic pathways)	PF00903.28(Glyoxalase:Glyoxalase/Bleomycin resistance protein/Dioxygenase superfamily); PF13669.9(Glyoxalase_4:Glyoxalase/Bleomycin resistance protein/Dioxygenase superfamily)	GO:0019219(biological_process:regulation of nucleobase-containing compound metabolic process); GO:0080090(biological_process:regulation of primary metabolic process); GO:0019222(biological_process:regulation of metabolic process); GO:0042182(biological_process:ketone catabolic process); GO:0031326(biological_process:regulation of cellular biosynthetic process); GO:0030154(biological_process:cell …	cytoplasmic	NP_001107032.1(lactoylglutathione lyase [Mus musculus])		mmu:109801	0.845547	0.689966	0.92841	1.1398	0.738162	0.901353	1.52875	0.78805	1.00028	1.4721	0.753382	1.21421
P28740	1.002	1.253	0.03677	0.301032	1.2505	0.322504	up	yes	-1.43451	-0.521387	C26_CS|C26	Kinesin-like protein KIF2A OS=Mus musculus OX=10090 GN=Kif2a PE=1 SV=2	Kif2a	COG5059(U:Intracellular trafficking, secretion, and vesicular transport)	COG5059(May act as a scaffolding protein within caveolar membranes. Interacts directly with G-protein alpha subunits and can functionally regulate their activity (By similarity))	K10401;K10393	KIF18_19;KIF2_24, MCAK		PF00225.26(Kinesin:Kinesin motor domain); PF16796.8(Microtub_bd:Microtubule binding)	GO:0099512(cellular_component:supramolecular fiber); GO:0099513(cellular_component:polymeric cytoskeletal fiber); GO:0005815(cellular_component:microtubule organizing center); GO:1901363(molecular_function:heterocyclic compound binding); GO:0071840(biological_process:cellular component organization or biogenesis); GO:0005654(cellular_component:nucleoplasm); GO:0005773(cellular_component:vacuole);…	cytoplasmic	NP_001139251.1(kinesin-like protein KIF2A isoform 2 [Mus musculus])		mmu:228421;mmu:16563;mmu:109242;mmu:73804;mmu:73470	0.93407	0.900444	0.936872	0.995719	0.885499	0.926598	0.970499	0.955554	0.98451	1.22083	1.03402	1.25539
A0FK58	1.719	5.175	0.02426	0.275981	3.01047	1.58999	up	yes	-1.61511	-0.559121	C26_CS|C26	Killer cell lectin-like receptor subfamily A member 2 (Fragment) OS=Mus musculus OX=10090 GN=Klra2 PE=2 SV=1	Klra2	ENOG410XPJ1(S:Function unknown)	ENOG410XPJ1(c-type lectin domain family)	K24208;K24207	KLRA3, Ly49C;KLRA1, Ly49A	mmu04650(Natural killer cell mediated cytotoxicity)	PF08391.13(Ly49:Ly49-like protein, N-terminal region); PF00059.24(Lectin_C:Lectin C-type domain)	GO:0016020(cellular_component:membrane); GO:0016021(cellular_component:integral component of membrane); GO:0009987(biological_process:cellular process); GO:0030246(molecular_function:carbohydrate binding); GO:0005575(cellular_component:cellular_component); GO:0008150(biological_process:biological_process); GO:0031224(cellular_component:intrinsic component of membrane); GO:0005886(cellular_compone…	plasma membrane	ABK00082.1(killer cell lectin-like receptor subfamily A member 2, partial [Mus musculus])		mmu:170733;mmu:16634;mmu:93969;mmu:16627;mmu:16633	0.447761	0.36	0.374328	0.710149	0.814925	0.783582	0.421343	0.564179	0.571791	1.58194	2.27418	3.09582
Q3UL32	0.8363	1.045	0.0206	0.259489	1.24955	0.32141	up	yes	-1.68613	-0.585881	C26_CS|C26	J domain-containing protein OS=Mus musculus OX=10090 GN=Dnajc7 PE=2 SV=1	Dnajc7	COG0484(U:Intracellular trafficking, secretion, and vesicular transport)	COG0484(Two pore segment channel 1)	K09527;K04460;K09523;K09510;K09511	DNAJC7;PPP5C;DNAJC3;DNAJB4;DNAJB5	mmu04141(Protein processing in endoplasmic reticulum); mmu04010(MAPK signaling pathway); mmu05164(Influenza A)	PF00515.31(TPR_1:Tetratricopeptide repeat); PF07719.20(TPR_2:Tetratricopeptide repeat); PF00226.34(DnaJ:DnaJ domain); PF13181.9(TPR_8:Tetratricopeptide repeat); PF13414.9(TPR_11:TPR repeat); PF13431.9(TPR_17:Tetratricopeptide repeat); PF14559.9(TPR_19:Tetratricopeptide repeat); PF13424.9(TPR_12:Tetratricopeptide repeat); PF13432.9(TPR_16:Tetratricopeptide repeat)	GO:0005737(cellular_component:cytoplasm); GO:0005856(cellular_component:cytoskeleton); GO:0006458(biological_process:'de novo' protein folding); GO:0006457(biological_process:protein folding); GO:0043232(cellular_component:intracellular non-membrane-bounded organelle); GO:0051084(biological_process:'de novo' posttranslational protein folding); GO:0031072(molecular_function:heat shock protein bind…	cytoplasmic	BAE26619.1(unnamed protein product [Mus musculus])		mmu:100037258;mmu:56354;mmu:19060;mmu:56323;mmu:67035	1.01437	0.953508	1.08335	0.879459	0.800338	0.865258	1.12392	1.03567	1.06407	1.07117	0.96568	1.1432
Q8R4K2	0.68	1.009	0.05954	0.365968	1.48382	0.56932	up	no	-1.22519	-0.436556	C26_CS|C26	Interleukin-1 receptor-associated kinase 4 OS=Mus musculus OX=10090 GN=Irak4 PE=1 SV=1	Irak4	COG0515(S:Function unknown)	COG0515(Salvador homolog 1 (Drosophila))	K04731;K04730;K04733;K04732;K04365	IRAK2;IRAK1;IRAK4;IRAK3;BRAF	mmu05208(Chemical carcinogenesis - reactive oxygen species); mmu04024(cAMP signaling pathway); mmu05022(Pathways of neurodegeneration - multiple diseases); mmu04730(Long-term depression); mmu05200(Pathways in cancer); mmu04650(Natural killer cell mediated cytotoxicity); mmu05224(Breast cancer); mmu04510(Focal adhesion); mmu05205(Proteoglycans in cancer); mmu05220(Chronic myeloid leukemia); mmu051…	PF00069.28(Pkinase:Protein kinase domain); PF07714.20(PK_Tyr_Ser-Thr:Protein tyrosine and serine/threonine kinase)	GO:0005149(molecular_function:interleukin-1 receptor binding); GO:0048584(biological_process:positive regulation of response to stimulus); GO:0048583(biological_process:regulation of response to stimulus); GO:0007165(biological_process:signal transduction); GO:0007166(biological_process:cell surface receptor signaling pathway); GO:1901363(molecular_function:heterocyclic compound binding); GO:0019…	cytoplasmic	NP_084202.2(interleukin-1 receptor-associated kinase 4 [Mus musculus])		mmu:73914;mmu:109880;mmu:266632;mmu:16179;mmu:108960	1.13928	0.920535	1.11421	0.876104	0.671034	0.776987	1.09826	0.988892	0.967246	1.29991	0.888636	1.2589
Q9Z329	1.173	1.422	0.01169	0.231825	1.21228	0.277718	up	yes	-1.93219	-0.634839	C26_CS|C26	Inositol 1,4,5-trisphosphate receptor type 2 OS=Mus musculus OX=10090 GN=Itpr2 PE=1 SV=4	Itpr2	ENOG410XR97(Z:Cytoskeleton)	ENOG410XR97(Erythrocyte membrane protein band 4.1 (Elliptocytosis 1, RH-linked))	K04960;K04961;K04963;K04959;K04958	ITPR3;RYR1;RYR3;ITPR2;ITPR1	mmu04750(Inflammatory mediator regulation of TRP channels); mmu05020(Prion disease); mmu05022(Pathways of neurodegeneration - multiple diseases); mmu04730(Long-term depression); mmu04911(Insulin secretion); mmu05205(Proteoglycans in cancer); mmu04928(Parathyroid hormone synthesis, secretion and action); mmu04929(GnRH secretion); mmu04922(Glucagon signaling pathway); mmu04540(Gap junction); mmu049…	PF08709.14(Ins145_P3_rec:Inositol 1,4,5-trisphosphate/ryanodine receptor); PF01365.24(RYDR_ITPR:RIH domain); PF02815.22(MIR:MIR domain); PF08454.14(RIH_assoc:RyR and IP3R Homology associated); PF00520.34(Ion_trans:Ion transport protein)	GO:0005261(molecular_function:cation channel activity); GO:0005783(cellular_component:endoplasmic reticulum); GO:0005262(molecular_function:calcium channel activity); GO:0051282(biological_process:regulation of sequestering of calcium ion); GO:0051283(biological_process:negative regulation of sequestering of calcium ion); GO:0005789(cellular_component:endoplasmic reticulum membrane); GO:0007165(b…	cytoplasmic	NP_064307.2(inositol 1,4,5-trisphosphate receptor type 2 isoform 1 [Mus musculus])		mmu:16440;mmu:16438;mmu:16439;mmu:20190;mmu:20192	0.83426	0.968576	0.82842	0.926029	1.0495	0.961068	0.864294	1.0203	0.989433	1.15211	1.24472	1.16129
E0CYE2	1.105	1.39	0.07806	0.39467	1.25792	0.331039	up	no	-1.10757	-0.403766	C26_CS|C26	Inosine-5'-monophosphate dehydrogenase OS=Mus musculus OX=10090 GN=Impdh1 PE=1 SV=1	Impdh1	COG0517(S:Function unknown)	COG0517(Catalyzes the conversion of inosine 5'-phosphate (IMP) to xanthosine 5'-phosphate (XMP), the first committed and rate- limiting step in the de novo synthesis of guanine nucleotides, and therefore plays an important role in the regulation of cell growth (By similarity))	K00364;K00088	guaC, GMPR;IMPDH, guaB	mmu01100(Metabolic pathways); mmu00983(Drug metabolism - other enzymes); mmu00230(Purine metabolism); mmu01232(Nucleotide metabolism)	PF00478.28(IMPDH:IMP dehydrogenase / GMP reductase domain); PF00571.31(CBS:CBS domain); PF01070.21(FMN_dh:FMN-dependent dehydrogenase); PF00977.24(His_biosynth:Histidine biosynthesis protein)	GO:0009167(biological_process:purine ribonucleoside monophosphate metabolic process); GO:0009165(biological_process:nucleotide biosynthetic process); GO:0044281(biological_process:small molecule metabolic process); GO:0009161(biological_process:ribonucleoside monophosphate metabolic process); GO:1901362(biological_process:organic cyclic compound biosynthetic process); GO:1901363(molecular_functio…	nuclear	XP_038963701.1(inosine-5'-monophosphate dehydrogenase 1 isoform X3 [Rattus norvegicus])		mmu:23917;mmu:105446;mmu:23918;mmu:66355	0.868244	0.780551	0.943781	1.07402	0.870849	0.934231	1.09225	0.902105	0.913393	1.27545	1.03582	1.30931
Q8BTY3	1.212	1.461	0.2115	0.554491	1.20545	0.269566	up	no	-0.67469	-0.256106	C26_CS|C26	inorganic diphosphatase OS=Mus musculus OX=10090 GN=Ppa1 PE=2 SV=1	Ppa1	COG0221(G:Carbohydrate transport and metabolism)	COG0221(glyceraldehyde3phosphate dehydrogenase)	K01507	ppa	mmu00190(Oxidative phosphorylation)	PF00719.22(Pyrophosphatase:Inorganic pyrophosphatase)	GO:0003674(molecular_function:molecular_function); GO:0005488(molecular_function:binding); GO:0005737(cellular_component:cytoplasm); GO:0043169(molecular_function:cation binding); GO:0004427(molecular_function:inorganic diphosphatase activity); GO:0000287(molecular_function:magnesium ion binding); GO:0043167(molecular_function:ion binding); GO:0046872(molecular_function:metal ion binding); GO:011…	cytoplasmic	BAC40327.1(unnamed protein product [Mus musculus])		mmu:67895;mmu:74776	0.783597	0.796134	0.886248	1.04375	0.861173	0.94345	1.26786	0.907405	1.07588	1.2757	0.904271	1.25454
Q8BGK2	1.145	1.397	0.4756	0.763823	1.22009	0.286984	up	no	-0.322758	-0.117007	C26_CS|C26	Inactive ADP-ribosyltransferase ARH2 OS=Mus musculus OX=10090 GN=Adprhl1 PE=1 SV=1	Adprhl1	ENOG410XPXD(S:Function unknown)	ENOG410XPXD(integrator complex subunit 5)	K01245	ADPRH		PF03747.17(ADP_ribosyl_GH:ADP-ribosylglycohydrolase)	GO:0022607(biological_process:cellular component assembly); GO:0031032(biological_process:actomyosin structure organization); GO:0048589(biological_process:developmental growth); GO:0016787(molecular_function:hydrolase activity); GO:0016799(molecular_function:hydrolase activity, hydrolyzing N-glycosyl compounds); GO:0003242(biological_process:cardiac chamber ballooning); GO:0030036(biological_pro…	cytoplasmic	NP_766338.1(inactive ADP-ribosyltransferase ARH2 isoform 1 [Mus musculus])		mmu:11544;mmu:234072	0.828901	0.569455	1.06597	0.947434	0.759273	1.14057	1.32541	0.639912	1.24832	1.45223	0.678041	1.34448
Q8JZK9	0.6767	0.881	0.01245	0.232005	1.30191	0.380626	up	yes	-1.90483	-0.634503	C26_CS|C26	Hydroxymethylglutaryl-CoA synthase, cytoplasmic OS=Mus musculus OX=10090 GN=Hmgcs1 PE=1 SV=1	Hmgcs1	COG3425(I:Lipid transport and metabolism)	COG3425(hydroxymethylglutaryl-CoA synthase activity)	K01641	HMGCS	mmu00650(Butanoate metabolism); mmu00900(Terpenoid backbone biosynthesis); mmu01100(Metabolic pathways); mmu00280(Valine, leucine and isoleucine degradation); mmu03320(PPAR signaling pathway)	PF08540.13(HMG_CoA_synt_C:Hydroxymethylglutaryl-coenzyme A synthase C terminal); PF01154.20(HMG_CoA_synt_N:Hydroxymethylglutaryl-coenzyme A synthase N terminal)	GO:0008584(biological_process:male gonad development); GO:0044281(biological_process:small molecule metabolic process); GO:0044283(biological_process:small molecule biosynthetic process); GO:1901362(biological_process:organic cyclic compound biosynthetic process); GO:0044255(biological_process:cellular lipid metabolic process); GO:1901360(biological_process:organic cyclic compound metabolic proce…	cytoplasmic	EDL18337.1(3-hydroxy-3-methylglutaryl-Coenzyme A synthase 1, isoform CRA_b, partial [Mus musculus])		mmu:208715;mmu:15360	1.03672	1.26583	1.43274	0.758877	0.68216	0.663499	1.23162	0.989028	1.19948	0.992138	0.876026	0.871879
A0A8Q0PQH5	1.151	1.575	0.1264	0.469006	1.36838	0.452464	up	no	-0.898253	-0.328821	C26_CS|C26	Huntingtin-interacting protein K OS=Mus musculus OX=10090 GN=Hypk PE=1 SV=1	Hypk	ENOG4111M4G(S:Function unknown)	ENOG4111M4G(huntingtin interacting protein K)				PF19026.3(HYPK_UBA:HYPK UBA domain)	GO:0050821(biological_process:protein stabilization); GO:0043229(cellular_component:intracellular organelle); GO:0043228(cellular_component:non-membrane-bounded organelle); GO:0003674(molecular_function:molecular_function); GO:0005488(molecular_function:binding); GO:0010941(biological_process:regulation of cell death); GO:0043227(cellular_component:membrane-bounded organelle); GO:0043226(cellular…	cytoplasmic	NP_080594.2(huntingtin-interacting protein K [Mus musculus])		mmu:67693	0.782116	0.714072	1.06446	1.0496	0.735971	0.915075	1.23183	0.710943	1.09965	1.41798	0.943231	1.33507
E9Q5F9	1.041	3.552	0.04633	0.33206	3.4121	1.77066	up	yes	-1.33414	-0.478783	C26_CS|C26	Histone-lysine N-methyltransferase SETD2 OS=Mus musculus OX=10090 GN=Setd2 PE=1 SV=1	Setd2	COG2940(U:Intracellular trafficking, secretion, and vesicular transport)	COG2940(huntingtin)	K11423;K06101;K11419;K15588;K11424	SETD2;ASH1L;SUV39H, CLR4;NSD1;WHSC1, MMSET, NSD2	mmu05202(Transcriptional misregulation in cancer); mmu00310(Lysine degradation); mmu01100(Metabolic pathways)	PF08236.14(SRI:SRI (Set2 Rpb1 interacting) domain); PF00856.31(SET:SET domain); PF17907.4(AWS:AWS domain); PF00397.29(WW:WW domain)	GO:0006479(biological_process:protein methylation); GO:0080090(biological_process:regulation of primary metabolic process); GO:0019222(biological_process:regulation of metabolic process); GO:0051049(biological_process:regulation of transport); GO:0032386(biological_process:regulation of intracellular transport); GO:0048583(biological_process:regulation of response to stimulus); GO:0043169(molecul…	nuclear	NP_001074809.2(histone-lysine N-methyltransferase SETD2 [Mus musculus])		mmu:235626;mmu:192195;mmu:18193;mmu:64707;mmu:107823	0.563301	0.544712	0.653992	0.535136	0.590903	0.632587	0.770032	0.874243	0.832559	1.03535	2.29151	2.67568
Q8CFE2	0.878	1.135	0.03477	0.298829	1.29271	0.370399	up	yes	-1.4588	-0.524578	C26_CS|C26	Histone PARylation factor 1 OS=Mus musculus OX=10090 GN=Hpf1 PE=1 SV=1	Hpf1	ENOG410XQRN(S:Function unknown)	ENOG410XQRN(chromosome 4 open reading frame 27)				PF10228.12(DUF2228:Uncharacterised conserved protein (DUF2228))	GO:0042393(molecular_function:histone binding); GO:0080090(biological_process:regulation of primary metabolic process); GO:0019222(biological_process:regulation of metabolic process); GO:0006471(biological_process:protein ADP-ribosylation); GO:0090304(biological_process:nucleic acid metabolic process); GO:0034641(biological_process:cellular nitrogen compound metabolic process); GO:0006807(biologi…	nuclear	NP_082575.1(histone PARylation factor 1 isoform 1 [Mus musculus])		mmu:72612	1.02337	0.815623	0.998806	1.01313	0.798226	0.884189	1.02746	1.06123	0.894423	1.26283	1.14924	1.07147
A0A338P6F6	0.9633	1.22	0.06423	0.370728	1.26648	0.340824	up	no	-1.19226	-0.430945	C26_CS|C26	High mobility group protein HMG-I/HMG-Y OS=Mus musculus OX=10090 GN=Hmga1 PE=1 SV=1	Hmga1	ENOG410Z566(B:Chromatin structure and dynamics)	ENOG410Z566(High mobility group AT-hook 1)	K09282	HMGA1			GO:0080090(biological_process:regulation of primary metabolic process); GO:0019222(biological_process:regulation of metabolic process); GO:0061629(molecular_function:RNA polymerase II sequence-specific DNA binding transcription factor binding); GO:0098772(molecular_function:molecular function regulator); GO:1901363(molecular_function:heterocyclic compound binding); GO:1901360(biological_process:o…	nuclear	NP_001160018.1(high mobility group protein HMG-I/HMG-Y isoform e [Mus musculus])		mmu:111241;mmu:15361	1.00334	0.838796	0.750502	0.904013	1.03344	0.962207	0.748495	1.09465	0.992308	1.03946	1.3505	1.28227
Q99LI8	1.057	1.384	0.03151	0.291741	1.30937	0.388869	up	yes	-1.50155	-0.535003	C26_CS|C26	Hepatocyte growth factor-regulated tyrosine kinase substrate OS=Mus musculus OX=10090 GN=Hgs PE=1 SV=2	Hgs	ENOG410XNRF(S:Function unknown)	ENOG410XNRF(Zinc finger, FYVE domain containing)	K04705;K12182;K20129	STAM;HGS, HRS, VPS27;ANKFY1	mmu03250(Viral life cycle - HIV-1); mmu04144(Endocytosis); mmu04145(Phagosome); mmu04630(JAK-STAT signaling pathway)	PF00790.22(VHS:VHS domain); PF12210.11(Hrs_helical:Hepatocyte growth factor-regulated tyrosine kinase substrate); PF01363.24(FYVE:FYVE zinc finger)	GO:0072665(biological_process:protein localization to vacuole); GO:0008104(biological_process:protein localization); GO:0019220(biological_process:regulation of phosphate metabolic process); GO:0080090(biological_process:regulation of primary metabolic process); GO:0019222(biological_process:regulation of metabolic process); GO:0051047(biological_process:positive regulation of secretion); GO:0051…	cytoplasmic	NP_032270.3(hepatocyte growth factor-regulated tyrosine kinase substrate isoform 2 [Mus musculus])		mmu:11736;mmu:56324;mmu:15239;mmu:20844;mmu:21968	0.848476	0.879021	0.987626	0.9189	0.841688	0.929082	1.07756	0.934172	1.06144	1.25829	1.01223	1.2515
P02104	2.171	2.933	0.402	0.712052	1.35099	0.434017	up	no	-0.395774	-0.147488	C26_CS|C26	Hemoglobin subunit epsilon-Y2 OS=Mus musculus OX=10090 GN=Hbb-y PE=1 SV=2	Hbb	COG1018(S:Function unknown)	COG1018(O-methyltransferase)	K13825;K13823	HBE;HBB	mmu05144(Malaria); mmu05143(African trypanosomiasis)	PF00042.25(Globin:Globin)	GO:0005344(molecular_function:oxygen transporter activity); GO:0009892(biological_process:negative regulation of metabolic process); GO:0080090(biological_process:regulation of primary metabolic process); GO:0019222(biological_process:regulation of metabolic process); GO:0072593(biological_process:reactive oxygen species metabolic process); GO:0031327(biological_process:negative regulation of cel…	cytoplasmic	P02104.2(RecName: Full=Hemoglobin subunit epsilon-Y2; AltName: Full=Epsilon-Y2-globin; AltName: Full=Hemoglobin epsilon-Y2 chain [Mus musculus])		mmu:15132;mmu:15130;mmu:100503605;mmu:101488143;mmu:15135	0.536961	0.509039	0.695901	0.951495	1.10131	1.44442	0.692679	0.672812	0.671201	0.939144	1.43959	2.34544
Q3U5H8	1.106	2.985	0.03964	0.309836	2.69892	1.43238	up	yes	-1.40187	-0.508868	C26_CS|C26	heme oxygenase (biliverdin-producing) (Fragment) OS=Mus musculus OX=10090 GN=Hmox1 PE=2 SV=1	Hmox1	COG5398(P:Inorganic ion transport and metabolism)	COG5398(Heme oxygenase)	K00510;K21418	HMOX1;HMOX2	mmu05208(Chemical carcinogenesis - reactive oxygen species); mmu01100(Metabolic pathways); mmu05200(Pathways in cancer); mmu04978(Mineral absorption); mmu05225(Hepatocellular carcinoma); mmu05206(MicroRNAs in cancer); mmu04216(Ferroptosis); mmu04066(HIF-1 signaling pathway); mmu00860(Porphyrin metabolism); mmu05418(Fluid shear stress and atherosclerosis)	PF01126.23(Heme_oxygenase:Heme oxygenase)	GO:0051046(biological_process:regulation of secretion); GO:0004392(molecular_function:heme oxygenase (decyclizing) activity); GO:0051049(biological_process:regulation of transport); GO:0034605(biological_process:cellular response to heat); GO:0002704(biological_process:negative regulation of leukocyte mediated immunity); GO:0002703(biological_process:regulation of leukocyte mediated immunity); GO…	cytoplasmic	BAE30028.1(unnamed protein product, partial [Mus musculus])		mmu:15369;mmu:15368	0.614376	0.650625	0.643866	0.638951	0.698546	0.701003	0.66537	0.917264	0.967643	1.31477	1.60537	2.58222
E9PZP8	1.021	1.242	0.1786	0.523406	1.21645	0.282682	up	no	-0.748119	-0.281161	C26_CS|C26	HECT and RLD domain-containing E3 ubiquitin protein ligase family member 1 OS=Mus musculus OX=10090 GN=Herc1 PE=1 SV=1	Herc1	COG5184(K:Transcription)	COG5184(nuclear receptor co-repressor)	K10594;K10595;K12233;K11494;K22372	HERC1;HERC2;HECTD3;RCBTB;HERC5_6	mmu04120(Ubiquitin mediated proteolysis)	PF00415.21(RCC1:Regulator of chromosome condensation (RCC1) repeat); PF13540.9(RCC1_2:Regulator of chromosome condensation (RCC1) repeat); PF00632.28(HECT:HECT-domain (ubiquitin-transferase)); PF00622.31(SPRY:SPRY domain); PF00400.35(WD40:WD domain, G-beta repeat)	GO:0009894(biological_process:regulation of catabolic process); GO:0022038(biological_process:corpus callosum development); GO:0009892(biological_process:negative regulation of metabolic process); GO:0031329(biological_process:regulation of cellular catabolic process); GO:0030030(biological_process:cell projection organization); GO:0050905(biological_process:neuromuscular process); GO:0031323(bio…	cytoplasmic	NP_663592.3(probable E3 ubiquitin-protein ligase HERC1 [Mus musculus])		mmu:15204;mmu:67138;mmu:76608;mmu:105670;mmu:235439	0.886328	0.965212	0.874806	0.861511	0.824285	1.02991	0.951917	1.09905	1.20452	1.13539	0.909373	1.2577
P11499	1.043	1.404	0.05604	0.359121	1.34612	0.428804	up	no	-1.2515	-0.444759	C26_CS|C26	Heat shock protein HSP 90-beta OS=Mus musculus OX=10090 GN=Hsp90ab1 PE=1 SV=3	Hsp90ab1	COG0326(G:Carbohydrate transport and metabolism)	COG0326(phosphoglycerate kinase)	K09487;K09488;K04079	HSP90B, TRA1;TRAP1, HSP75;HSP90A, htpG	mmu04915(Estrogen signaling pathway); mmu04914(Progesterone-mediated oocyte maturation); mmu04659(Th17 cell differentiation); mmu05022(Pathways of neurodegeneration - multiple diseases); mmu04621(NOD-like receptor signaling pathway); mmu04657(IL-17 signaling pathway); mmu04151(PI3K-Akt signaling pathway); mmu05215(Prostate cancer); mmu05207(Chemical carcinogenesis - receptor activation); mmu04141…	PF00183.21(HSP90:Hsp90 protein); PF02518.29(HATPase_c:Histidine kinase-, DNA gyrase B-, and HSP90-like ATPase); PF13589.9(HATPase_c_3:Histidine kinase-, DNA gyrase B-, and HSP90-like ATPase)	GO:0034605(biological_process:cellular response to heat); GO:0098772(molecular_function:molecular function regulator); GO:0008180(cellular_component:COP9 signalosome); GO:0051716(biological_process:cellular response to stimulus); GO:0032434(biological_process:regulation of proteasomal ubiquitin-dependent protein catabolic process); GO:0032435(biological_process:negative regulation of proteasomal …	cytoplasmic	ELK00257.1(Heat shock protein HSP 90-beta [Pteropus alecto])		mmu:68015;mmu:15516;mmu:15519;mmu:22027	0.877065	0.834966	0.919164	0.953369	0.841982	0.949861	1.1244	0.834089	0.970034	1.28841	1.01389	1.39278
P07901	1.043	1.586	0.03774	0.305143	1.52061	0.604654	up	yes	-1.4232	-0.515497	C26_CS|C26	Heat shock protein HSP 90-alpha OS=Mus musculus OX=10090 GN=Hsp90aa1 PE=1 SV=4	Hsp90aa1	COG0326(S:Function unknown)	COG0326(Sin3A-associated protein, 30kDa)	K09487;K09488;K04079	HSP90B, TRA1;TRAP1, HSP75;HSP90A, htpG	mmu04915(Estrogen signaling pathway); mmu04914(Progesterone-mediated oocyte maturation); mmu04659(Th17 cell differentiation); mmu05022(Pathways of neurodegeneration - multiple diseases); mmu04621(NOD-like receptor signaling pathway); mmu04657(IL-17 signaling pathway); mmu04151(PI3K-Akt signaling pathway); mmu05215(Prostate cancer); mmu05207(Chemical carcinogenesis - receptor activation); mmu04141…	PF00183.21(HSP90:Hsp90 protein); PF02518.29(HATPase_c:Histidine kinase-, DNA gyrase B-, and HSP90-like ATPase); PF13589.9(HATPase_c_3:Histidine kinase-, DNA gyrase B-, and HSP90-like ATPase)	GO:0033157(biological_process:regulation of intracellular protein transport); GO:0051049(biological_process:regulation of transport); GO:0034605(biological_process:cellular response to heat); GO:0032388(biological_process:positive regulation of intracellular transport); GO:0044325(molecular_function:ion channel binding); GO:0098772(molecular_function:molecular function regulator); GO:0051716(biol…	cytoplasmic	BAE27553.1(unnamed protein product [Mus musculus])		mmu:68015;mmu:15516;mmu:15519;mmu:22027	0.828901	0.81481	0.796574	0.923396	0.82227	0.847966	1.0469	0.933343	1.04193	1.29143	1.07757	1.57491
Q9JK92	1.172	2.426	0.006611	0.20107	2.06997	1.04961	up	yes	-2.17973	-0.696652	C26_CS|C26	Heat shock protein beta-8 OS=Mus musculus OX=10090 GN=Hspb8 PE=1 SV=1	Hspb8	ENOG410YERS(O:Posttranslational modification, protein turnover, chaperones)	ENOG410YERS(Heat shock protein)	K09541;K04455;K08879;K09545;K09542	CRYAA;HSPB1;HSPB8;HSPB6;CRYAB	mmu04141(Protein processing in endoplasmic reticulum); mmu05146(Amoebiasis); mmu04010(MAPK signaling pathway); mmu04213(Longevity regulating pathway - multiple species); mmu04370(VEGF signaling pathway)	PF00011.24(HSP20:Hsp20/alpha crystallin family)	GO:0009896(biological_process:positive regulation of catabolic process); GO:0009894(biological_process:regulation of catabolic process); GO:0016239(biological_process:positive regulation of macroautophagy); GO:0009893(biological_process:positive regulation of metabolic process); GO:0031329(biological_process:regulation of cellular catabolic process); GO:0031325(biological_process:positive regulat…	cytoplasmic	NP_109629.1(heat shock protein beta-8 [Mus musculus])		mmu:80888;mmu:12955;mmu:243912;mmu:15507;mmu:12954	0.577673	0.639484	0.879796	0.6753	0.615222	0.740577	1.10047	1.01324	1.55336	1.20849	1.33442	1.66197
P35385	0.9913	1.277	0.1782	0.523541	1.28821	0.365365	up	no	-0.749092	-0.28105	C26_CS|C26	Heat shock protein beta-7 OS=Mus musculus OX=10090 GN=Hspb7 PE=1 SV=3	Hspb7	ENOG410YERS(O:Posttranslational modification, protein turnover, chaperones)	ENOG410YERS(tail-anchored membrane protein insertion into ER membrane)	K04455;K09542;K09545;K09546	HSPB1;CRYAB;HSPB6;HSPB7	mmu04141(Protein processing in endoplasmic reticulum); mmu04010(MAPK signaling pathway); mmu05146(Amoebiasis); mmu04370(VEGF signaling pathway); mmu04213(Longevity regulating pathway - multiple species)	PF00011.24(HSP20:Hsp20/alpha crystallin family)	GO:0015629(cellular_component:actin cytoskeleton); GO:0016234(cellular_component:inclusion body); GO:0016235(cellular_component:aggresome); GO:0043229(cellular_component:intracellular organelle); GO:0043228(cellular_component:non-membrane-bounded organelle); GO:0003674(molecular_function:molecular_function); GO:0005488(molecular_function:binding); GO:0043227(cellular_component:membrane-bounded or…	cytoplasmic	NP_038896.2(heat shock protein beta-7 [Mus musculus])		mmu:15507;mmu:29818;mmu:12955;mmu:243912	0.876488	0.86597	0.994814	0.961508	0.756409	0.888759	1.17712	0.828281	1.2937	1.17362	0.851947	1.33139
P14602	1.048	2.415	0.03114	0.292	2.30439	1.20438	up	yes	-1.50668	-0.534618	C26_CS|C26	Heat shock protein beta-1 OS=Mus musculus OX=10090 GN=Hspb1 PE=1 SV=3	Hspb1	ENOG410YERS(S:Function unknown)	ENOG410YERS(Sphingomyelin phosphodiesterase 2, neutral membrane (Neutral sphingomyelinase))	K04455;K09543;K09542;K08879;K09545	HSPB1;HSPB2;CRYAB;HSPB8;HSPB6	mmu04010(MAPK signaling pathway); mmu05146(Amoebiasis); mmu04370(VEGF signaling pathway); mmu05205(Proteoglycans in cancer); mmu04141(Protein processing in endoplasmic reticulum); mmu04213(Longevity regulating pathway - multiple species)	PF00011.24(HSP20:Hsp20/alpha crystallin family)	GO:2001234(biological_process:negative regulation of apoptotic signaling pathway); GO:2001242(biological_process:regulation of intrinsic apoptotic signaling pathway); GO:0008104(biological_process:protein localization); GO:0019220(biological_process:regulation of phosphate metabolic process); GO:0080090(biological_process:regulation of primary metabolic process); GO:0019222(biological_process:reg…	cytoplasmic	NP_038588.2(heat shock protein beta-1 [Mus musculus])		mmu:80888;mmu:12955;mmu:243912;mmu:15507;mmu:69253	0.593266	0.599792	0.630642	0.649627	0.594453	0.62115	1.03525	0.981263	1.99575	1.31171	1.07619	1.91091
Q61699	1.037	1.759	0.002821	0.183992	1.69624	0.76234	up	yes	-2.5496	-0.735201	C26_CS|C26	Heat shock protein 105 kDa OS=Mus musculus OX=10090 GN=Hsph1 PE=1 SV=2	Hsph1	COG0443(U:Intracellular trafficking, secretion, and vesicular transport)	COG0443(voltage-dependent anion channel)	K09485;K09489;K03283	HSP110;HSPA4;HSPA1s	mmu04530(Tight junction); mmu04010(MAPK signaling pathway); mmu05020(Prion disease); mmu05162(Measles); mmu05145(Toxoplasmosis); mmu04915(Estrogen signaling pathway); mmu04141(Protein processing in endoplasmic reticulum); mmu04612(Antigen processing and presentation); mmu04144(Endocytosis); mmu05417(Lipid and atherosclerosis); mmu04213(Longevity regulating pathway - multiple species); mmu03040(Sp…	PF00012.23(HSP70:Hsp70 protein); PF06723.16(MreB_Mbl:MreB/Mbl protein)	GO:2001234(biological_process:negative regulation of apoptotic signaling pathway); GO:0099512(cellular_component:supramolecular fiber); GO:0099513(cellular_component:polymeric cytoskeletal fiber); GO:0019222(biological_process:regulation of metabolic process); GO:2001233(biological_process:regulation of apoptotic signaling pathway); GO:0048585(biological_process:negative regulation of response to…	cytoplasmic	NP_038587.2(heat shock protein 105 kDa isoform 1 [Mus musculus])		mmu:15525;mmu:15482;mmu:18415;mmu:15505;mmu:193740	0.768344	0.736842	0.819055	0.825202	0.759124	0.806761	0.95582	1.10642	1.16788	1.3907	1.19324	1.47061
Q3TH56	0.9327	1.136	0.03176	0.291299	1.21797	0.284478	up	yes	-1.49812	-0.535661	C26_CS|C26	Heat shock cognate 71 kDa protein OS=Mus musculus OX=10090 GN=Hspa8 PE=2 SV=1	Hspa8	COG0443(D:Cell cycle control, cell division, chromosome partitioning)	COG0443(cell division cycle)	K03283	HSPA1s	mmu04915(Estrogen signaling pathway); mmu05020(Prion disease); mmu05162(Measles); mmu05145(Toxoplasmosis); mmu04010(MAPK signaling pathway); mmu04141(Protein processing in endoplasmic reticulum); mmu04612(Antigen processing and presentation); mmu04144(Endocytosis); mmu05417(Lipid and atherosclerosis); mmu04213(Longevity regulating pathway - multiple species); mmu03040(Spliceosome); mmu05134(Legio…	PF00012.23(HSP70:Hsp70 protein); PF06723.16(MreB_Mbl:MreB/Mbl protein)	GO:0008104(biological_process:protein localization); GO:0061738(biological_process:late endosomal microautophagy); GO:0019222(biological_process:regulation of metabolic process); GO:0034605(biological_process:cellular response to heat); GO:0048770(cellular_component:pigment granule); GO:0030425(cellular_component:dendrite); GO:0030424(cellular_component:axon); GO:0016043(biological_process:cellul…	cytoplasmic	BAE40342.1(unnamed protein product [Mus musculus])		mmu:15482;mmu:193740;mmu:15481;mmu:15511;mmu:15512	0.987817	0.947316	0.984853	0.93645	0.878169	0.949292	0.966085	0.94139	1.04215	1.10043	1.03424	1.23181
P48722	1.193	1.469	0.165	0.51601	1.23135	0.30024	up	no	-0.782516	-0.287342	C26_CS|C26	Heat shock 70 kDa protein 4L OS=Mus musculus OX=10090 GN=Hspa4l PE=1 SV=2	Hspa4l	COG0443(S:Function unknown)	COG0443(testis expressed 264)	K09485;K09489;K03283	HSP110;HSPA4;HSPA1s	mmu04530(Tight junction); mmu04010(MAPK signaling pathway); mmu05020(Prion disease); mmu05162(Measles); mmu05145(Toxoplasmosis); mmu04915(Estrogen signaling pathway); mmu04141(Protein processing in endoplasmic reticulum); mmu04612(Antigen processing and presentation); mmu04144(Endocytosis); mmu05417(Lipid and atherosclerosis); mmu04213(Longevity regulating pathway - multiple species); mmu03040(Sp…	PF00012.23(HSP70:Hsp70 protein); PF06723.16(MreB_Mbl:MreB/Mbl protein)	GO:0006457(biological_process:protein folding); GO:0035639(molecular_function:purine ribonucleoside triphosphate binding); GO:1901363(molecular_function:heterocyclic compound binding); GO:0043229(cellular_component:intracellular organelle); GO:0003674(molecular_function:molecular_function); GO:0005488(molecular_function:binding); GO:0043167(molecular_function:ion binding); GO:0043227(cellular_com…	cytoplasmic	EDL35138.1(heat shock protein 4 like, isoform CRA_c, partial [Mus musculus])		mmu:15525;mmu:193740;mmu:18415;mmu:15482;mmu:15505	0.80928	0.829512	0.878878	1.04964	0.884543	0.963043	1.13056	0.865929	1.02212	1.37739	0.958996	1.23011
P17879	0.974	1.713	0.01594	0.244942	1.75873	0.814531	up	yes	-1.79751	-0.610937	C26_CS|C26	Heat shock 70 kDa protein 1B OS=Mus musculus OX=10090 GN=Hspa1b PE=1 SV=3	Hspa1b	COG0443(S:Function unknown)	COG0443(peroxisomal membrane protein)	K03283	HSPA1s	mmu04915(Estrogen signaling pathway); mmu05020(Prion disease); mmu05162(Measles); mmu05145(Toxoplasmosis); mmu04010(MAPK signaling pathway); mmu04141(Protein processing in endoplasmic reticulum); mmu04612(Antigen processing and presentation); mmu04144(Endocytosis); mmu05417(Lipid and atherosclerosis); mmu04213(Longevity regulating pathway - multiple species); mmu03040(Spliceosome); mmu05134(Legio…	PF00012.23(HSP70:Hsp70 protein); PF06723.16(MreB_Mbl:MreB/Mbl protein)	GO:0031110(biological_process:regulation of microtubule polymerization or depolymerization); GO:0031112(biological_process:positive regulation of microtubule polymerization or depolymerization); GO:0031113(biological_process:regulation of microtubule polymerization); GO:0032436(biological_process:positive regulation of proteasomal ubiquitin-dependent protein catabolic process); GO:0080090(biologi…	cytoplasmic	NP_034608.2(heat shock 70 kDa protein 1B [Mus musculus])		mmu:15482;mmu:193740;mmu:15481;mmu:15511;mmu:15512	0.806452	0.762903	0.76129	0.83629	0.741935	0.778226	0.831452	1.13306	1.20403	1.31855	1.16613	1.65968
Q3UEI6	0.3637	0.443	0.14	0.49092	1.21804	0.284558	up	no	-0.853872	-0.308989	C26_CS|C26	HABP4_PAI-RBP1 domain-containing protein OS=Mus musculus OX=10090 GN=Serbp1 PE=2 SV=1	Serbp1	ENOG410YBHR(U:Intracellular trafficking, secretion, and vesicular transport)	ENOG410YBHR(Vacuolar Protein)	K13199;K19019	SERBP1;HABP4		PF16174.8(IHABP4_N:Intracellular hyaluronan-binding protein 4 N-terminal); PF04774.18(HABP4_PAI-RBP1:Hyaluronan / mRNA binding family)	GO:0030575(biological_process:nuclear body organization); GO:0043226(cellular_component:organelle); GO:0043229(cellular_component:intracellular organelle); GO:0003674(molecular_function:molecular_function); GO:0005488(molecular_function:binding); GO:0003676(molecular_function:nucleic acid binding); GO:0010941(biological_process:regulation of cell death); GO:0042981(biological_process:regulation o…	cytoplasmic	NP_001107038.1(plasminogen activator inhibitor 1 RNA-binding protein isoform 4 [Mus musculus])		mmu:66870;mmu:56541	2.21198	0.957788	0.975484	0.847189	0.825069	0.741014	0.871521	0.827281	0.802949	0.878157	0.902488	1.15908
Q8CI11	0.519	0.6233	0.2045	0.550397	1.20096	0.264192	up	no	-0.689307	-0.259324	C26_CS|C26	Guanine nucleotide-binding protein-like 3 OS=Mus musculus OX=10090 GN=Gnl3 PE=1 SV=2	Gnl3	COG1161(S:Function unknown)	COG1161(metadherin)	K14537;K14538;K14539	NUG2, GNL2;NUG1, GNL3;LSG1	mmu03008(Ribosome biogenesis in eukaryotes)	PF08701.14(GN3L_Grn1:GNL3L/Grn1 putative GTPase); PF01926.26(MMR_HSR1:50S ribosome-binding GTPase)	GO:0080090(biological_process:regulation of primary metabolic process); GO:0019222(biological_process:regulation of metabolic process); GO:1902895(biological_process:positive regulation of pri-miRNA transcription from RNA polymerase II promoter); GO:1901363(molecular_function:heterocyclic compound binding); GO:1902893(biological_process:regulation of pri-miRNA transcription from RNA polymerase II…	nuclear	NP_705775.2(guanine nucleotide-binding protein-like 3 [Mus musculus])		mmu:230737;mmu:14670;mmu:224092;mmu:30877;mmu:237107	1.67247	1.00516	1.14063	0.809477	0.951638	0.842927	0.816167	0.752613	0.881394	0.924878	1.25603	0.94662
P62881	1.253	1.605	0.02951	0.28632	1.28093	0.357187	up	yes	-1.53003	-0.543148	C26_CS|C26	Guanine nucleotide-binding protein subunit beta-5 OS=Mus musculus OX=10090 GN=Gnb5 PE=1 SV=1	Gnb5	ENOG410YDDC(S:Function unknown)	ENOG410YDDC(guanine nucleotide binding protein (G protein), beta 5)	K04537;K07825;K04538;K04539;K04536	GNB2;GNB3;GNB4;GNB5;GNB1	mmu04724(Glutamatergic synapse); mmu04725(Cholinergic synapse); mmu04726(Serotonergic synapse); mmu04727(GABAergic synapse); mmu05032(Morphine addiction); mmu04014(Ras signaling pathway); mmu04723(Retrograde endocannabinoid signaling); mmu05200(Pathways in cancer); mmu04742(Taste transduction); mmu04744(Phototransduction); mmu04728(Dopaminergic synapse); mmu05163(Human cytomegalovirus infection);…	PF00400.35(WD40:WD domain, G-beta repeat); PF20426.1(NBCH_WD40:Neurobeachin beta propeller domain)	GO:0051049(biological_process:regulation of transport); GO:0007165(biological_process:signal transduction); GO:0034765(biological_process:regulation of ion transmembrane transport); GO:0034766(biological_process:negative regulation of ion transmembrane transport); GO:0098772(molecular_function:molecular function regulator); GO:0034762(biological_process:regulation of transmembrane transport); GO:…	cytoplasmic	NP_034443.1(guanine nucleotide-binding protein subunit beta-5 isoform 1 [Mus musculus])		mmu:14688;mmu:14695;mmu:14696;mmu:14697;mmu:14693	0.787919	0.762705	0.846225	1.04084	1.00144	0.919501	0.902955	0.925804	1.01878	1.11333	1.33867	1.34183
P99025	1.26	1.544	0.02462	0.275275	1.2254	0.293249	up	yes	-1.60871	-0.560233	C26_CS|C26	GTP cyclohydrolase 1 feedback regulatory protein OS=Mus musculus OX=10090 GN=Gchfr PE=1 SV=3	Gchfr	ENOG4111X10(K:Transcription)	ENOG4111X10(GTP cyclohydrolase I feedback regulator)				PF06399.16(GFRP:GTP cyclohydrolase I feedback regulatory protein (GFRP))	GO:0022607(biological_process:cellular component assembly); GO:0009892(biological_process:negative regulation of metabolic process); GO:0009890(biological_process:negative regulation of biosynthetic process); GO:0043933(biological_process:macromolecular complex subunit organization); GO:0031326(biological_process:regulation of cellular biosynthetic process); GO:0048770(cellular_component:pigment …	cytoplasmic	NP_796131.1(GTP cyclohydrolase 1 feedback regulatory protein [Mus musculus])		mmu:320415	0.787195	0.747835	0.942272	1.02965	0.951719	0.995014	0.969037	0.953293	0.978483	1.3154	1.10994	1.22015
O70311	0.9277	1.147	0.05765	0.363096	1.23639	0.306135	up	no	-1.2392	-0.439978	C26_CS|C26	Glycylpeptide N-tetradecanoyltransferase 2 OS=Mus musculus OX=10090 GN=Nmt2 PE=1 SV=1	Nmt2	COG5092(F:Nucleotide transport and metabolism)	COG5092(aspartate transcarbamylase)	K00671	NMT		PF02799.18(NMT_C:Myristoyl-CoA:protein N-myristoyltransferase, C-terminal domain); PF01233.22(NMT:Myristoyl-CoA:protein N-myristoyltransferase, N-terminal domain)	GO:0019898(cellular_component:extrinsic component of membrane); GO:0043229(cellular_component:intracellular organelle); GO:0006807(biological_process:nitrogen compound metabolic process); GO:0003674(molecular_function:molecular_function); GO:0031365(biological_process:N-terminal protein amino acid modification); GO:0043170(biological_process:macromolecule metabolic process); GO:0043227(cellular_c…	cytoplasmic	NP_032734.1(glycylpeptide N-tetradecanoyltransferase 2 isoform a [Mus musculus])		mmu:18108;mmu:18107	0.991654	0.908355	0.934138	0.955954	0.929179	0.874638	1.03429	0.928188	1.03033	1.21577	0.979754	1.21775
Q8K2C8	1.274	1.669	0.09688	0.42855	1.31005	0.389619	up	no	-1.01377	-0.367999	C26_CS|C26	Glycerol-3-phosphate acyltransferase 4 OS=Mus musculus OX=10090 GN=Gpat4 PE=1 SV=1	Gpat4	COG0204(I:Lipid transport and metabolism)	COG0204(Acyltransferase)	K13510;K13512;K13506	LPCAT1_2;LPCAT4, AGPAT7;GPAT3_4, AGPAT9, AGPAT6	mmu00564(Glycerophospholipid metabolism); mmu00561(Glycerolipid metabolism); mmu00565(Ether lipid metabolism); mmu01100(Metabolic pathways)	PF01553.24(Acyltransferase:Acyltransferase)	GO:0005783(cellular_component:endoplasmic reticulum); GO:0046341(biological_process:CDP-diacylglycerol metabolic process); GO:0007595(biological_process:lactation); GO:0048469(biological_process:cell maturation); GO:0044281(biological_process:small molecule metabolic process); GO:0008374(molecular_function:O-acyltransferase activity); GO:1901360(biological_process:organic cyclic compound metaboli…	ER	NP_061213.2(glycerol-3-phosphate acyltransferase 6 precursor [Mus musculus])		mmu:231510;mmu:70902;mmu:102247;mmu:210992;mmu:99010	0.691722	0.821766	1.03551	0.684113	0.897164	1.06249	0.87157	1.22366	1.24787	1.16901	1.25686	1.03828
Q91Z57	1.136	1.412	0.02369	0.275367	1.24296	0.313777	up	yes	-1.62543	-0.560088	C26_CS|C26	glutathione-disulfide reductase (Fragment) OS=Mus musculus OX=10090 GN=Gsr PE=2 SV=1	Gsr	COG1249(U:Intracellular trafficking, secretion, and vesicular transport)	COG1249(antigen processing and presentation of peptide antigen via MHC class I)	K22182;K00382;K00383	TXNRD;DLD, lpd, pdhD;GSR, gor	mmu01240(Biosynthesis of cofactors); mmu00280(Valine, leucine and isoleucine degradation); mmu00310(Lysine degradation); mmu01100(Metabolic pathways); mmu05200(Pathways in cancer); mmu05225(Hepatocellular carcinoma); mmu00020(Citrate cycle (TCA cycle)); mmu00260(Glycine, serine and threonine metabolism); mmu04918(Thyroid hormone synthesis); mmu00630(Glyoxylate and dicarboxylate metabolism); mmu00…	PF07992.17(Pyr_redox_2:Pyridine nucleotide-disulphide oxidoreductase); PF02852.25(Pyr_redox_dim:Pyridine nucleotide-disulphide oxidoreductase, dimerisation domain); PF00070.30(Pyr_redox:Pyridine nucleotide-disulphide oxidoreductase); PF13738.9(Pyr_redox_3:Pyridine nucleotide-disulphide oxidoreductase)	GO:0034599(biological_process:cellular response to oxidative stress); GO:0009897(cellular_component:external side of plasma membrane); GO:0006950(biological_process:response to stress); GO:0005515(molecular_function:protein binding); GO:0043226(cellular_component:organelle); GO:0050789(biological_process:regulation of biological process); GO:0043229(cellular_component:intracellular organelle); GO…	cytoplasmic	AAH06966.1(Gsr protein, partial [Mus musculus])		mmu:14782;mmu:50493;mmu:13382;mmu:26462;mmu:232223	0.868684	0.757492	0.787896	0.998118	0.906906	1.05632	0.985956	0.962502	0.995512	1.23961	1.1319	1.30911
P51855	0.9293	1.231	0.1981	0.544404	1.32465	0.405614	up	no	-0.703116	-0.264079	C26_CS|C26	Glutathione synthetase OS=Mus musculus OX=10090 GN=Gss PE=1 SV=1	Gss	ENOG410XPHH(I:Lipid transport and metabolism)	ENOG410XPHH(glutathione synthetase)	K21456	GSS	mmu01240(Biosynthesis of cofactors); mmu00270(Cysteine and methionine metabolism); mmu01100(Metabolic pathways); mmu00480(Glutathione metabolism); mmu04216(Ferroptosis)	PF03917.20(GSH_synth_ATP:Eukaryotic glutathione synthase, ATP binding domain); PF03199.18(GSH_synthase:Eukaryotic glutathione synthase)	GO:0016597(molecular_function:amino acid binding); GO:1901363(molecular_function:heterocyclic compound binding); GO:0016594(molecular_function:glycine binding); GO:0043200(biological_process:response to amino acid); GO:0004363(molecular_function:glutathione synthase activity); GO:0043043(biological_process:peptide biosynthetic process); GO:0000166(molecular_function:nucleotide binding); GO:001918…	cytoplasmic	NP_032206.1(glutathione synthetase isoform a [Mus musculus])		mmu:14854	0.950796	0.748277	0.944141	0.997385	0.736867	0.916568	1.36725	0.797718	1.03066	1.39482	0.838602	1.27692
P19157	1.04	1.634	0.06119	0.36689	1.57115	0.651824	up	no	-1.21332	-0.435464	C26_CS|C26	Glutathione S-transferase P 1 OS=Mus musculus OX=10090 GN=Gstp1 PE=1 SV=2	Gstp1	ENOG4111VAU(L:Replication, recombination and repair)	ENOG4111VAU(DNA polymerase processivity factor activity)	K23790;K00799	GSTP;GST, gst	mmu00980(Metabolism of xenobiotics by cytochrome P450); mmu05208(Chemical carcinogenesis - reactive oxygen species); mmu00982(Drug metabolism - cytochrome P450); mmu00983(Drug metabolism - other enzymes); mmu01100(Metabolic pathways); mmu05200(Pathways in cancer); mmu05225(Hepatocellular carcinoma); mmu05204(Chemical carcinogenesis - DNA adducts); mmu05215(Prostate cancer); mmu05207(Chemical carc…	PF14497.9(GST_C_3:Glutathione S-transferase, C-terminal domain); PF00043.28(GST_C:Glutathione S-transferase, C-terminal domain); PF02798.23(GST_N:Glutathione S-transferase, N-terminal domain)	GO:2001234(biological_process:negative regulation of apoptotic signaling pathway); GO:2001236(biological_process:regulation of extrinsic apoptotic signaling pathway); GO:2001237(biological_process:negative regulation of extrinsic apoptotic signaling pathway); GO:0019220(biological_process:regulation of phosphate metabolic process); GO:0080090(biological_process:regulation of primary metabolic pro…	cytoplasmic	NP_038569.1(glutathione S-transferase P 1 [Mus musculus])		mmu:14870;mmu:14865;mmu:100042625;mmu:225884;mmu:14869	0.827643	0.749017	0.818539	0.959239	0.780468	0.841713	1.03373	0.900476	1.03124	1.66936	1.03455	1.35402
E9Q6L7	1.103	9.662	0.01172	0.231638	8.75975	3.13089	up	yes	-1.93107	-0.635191	C26_CS|C26	Glutathione S-transferase OS=Mus musculus OX=10090 GN=Gsta5 PE=3 SV=1	Gsta5	ENOG4111VAU(O:Posttranslational modification, protein turnover, chaperones)	ENOG4111VAU(glutathione Stransferase)	K00799	GST, gst	mmu00980(Metabolism of xenobiotics by cytochrome P450); mmu05208(Chemical carcinogenesis - reactive oxygen species); mmu00982(Drug metabolism - cytochrome P450); mmu00983(Drug metabolism - other enzymes); mmu01100(Metabolic pathways); mmu05200(Pathways in cancer); mmu05225(Hepatocellular carcinoma); mmu05204(Chemical carcinogenesis - DNA adducts); mmu05207(Chemical carcinogenesis - receptor activ…	PF02798.23(GST_N:Glutathione S-transferase, N-terminal domain); PF00043.28(GST_C:Glutathione S-transferase, C-terminal domain); PF14497.9(GST_C_3:Glutathione S-transferase, C-terminal domain)	GO:0044281(biological_process:small molecule metabolic process); GO:0016863(molecular_function:intramolecular oxidoreductase activity, transposing C=C bonds); GO:0044255(biological_process:cellular lipid metabolic process); GO:0016860(molecular_function:intramolecular oxidoreductase activity); GO:0004364(molecular_function:glutathione transferase activity); GO:0043207(biological_process:response …	cytoplasmic	NP_001116132.1(Glutathione S-transferase A2-like [Mus musculus])		mmu:14858;mmu:100042295;mmu:14859;mmu:14857;mmu:100042314	0.286533	0.272493	0.273352	0.346418	0.283095	0.318625	0.460745	0.609742	0.843266	3.15387	1.66991	3.48195
P15626	1.009	1.217	0.1615	0.516343	1.20614	0.270403	up	no	-0.791827	-0.287062	C26_CS|C26	Glutathione S-transferase Mu 2 OS=Mus musculus OX=10090 GN=Gstm2 PE=1 SV=2	Gstm2	ENOG4110YU0(O:Posttranslational modification, protein turnover, chaperones)	ENOG4110YU0(glutathione Stransferase)	K00799	GST, gst	mmu00980(Metabolism of xenobiotics by cytochrome P450); mmu05208(Chemical carcinogenesis - reactive oxygen species); mmu00982(Drug metabolism - cytochrome P450); mmu00983(Drug metabolism - other enzymes); mmu01100(Metabolic pathways); mmu05200(Pathways in cancer); mmu05225(Hepatocellular carcinoma); mmu05204(Chemical carcinogenesis - DNA adducts); mmu05207(Chemical carcinogenesis - receptor activ…	PF02798.23(GST_N:Glutathione S-transferase, N-terminal domain); PF00043.28(GST_C:Glutathione S-transferase, C-terminal domain); PF14497.9(GST_C_3:Glutathione S-transferase, C-terminal domain)	GO:0005783(cellular_component:endoplasmic reticulum); GO:1902168(biological_process:response to catechin); GO:0051284(biological_process:positive regulation of sequestering of calcium ion); GO:0051282(biological_process:regulation of sequestering of calcium ion); GO:0006631(biological_process:fatty acid metabolic process); GO:0051280(biological_process:negative regulation of release of sequestere…	cytoplasmic	NP_032209.1(glutathione S-transferase Mu 2 [Mus musculus])		mmu:14867;mmu:68312;mmu:14864;mmu:14863;mmu:14862	0.952305	0.837076	0.920879	1.07611	0.844695	0.962781	1.04182	0.924689	0.963733	1.3237	0.998968	1.15324
P10649	1.129	2.143	0.05747	0.363523	1.89814	0.924586	up	no	-1.24056	-0.439469	C26_CS|C26	Glutathione S-transferase Mu 1 OS=Mus musculus OX=10090 GN=Gstm1 PE=1 SV=2	Gstm1	ENOG4110YU0(U:Intracellular trafficking, secretion, and vesicular transport)	ENOG4110YU0(thrombomodulin)	K00799	GST, gst	mmu00980(Metabolism of xenobiotics by cytochrome P450); mmu05208(Chemical carcinogenesis - reactive oxygen species); mmu00982(Drug metabolism - cytochrome P450); mmu00983(Drug metabolism - other enzymes); mmu01100(Metabolic pathways); mmu05200(Pathways in cancer); mmu05225(Hepatocellular carcinoma); mmu05204(Chemical carcinogenesis - DNA adducts); mmu05207(Chemical carcinogenesis - receptor activ…	PF02798.23(GST_N:Glutathione S-transferase, N-terminal domain); PF14497.9(GST_C_3:Glutathione S-transferase, C-terminal domain); PF00043.28(GST_C:Glutathione S-transferase, C-terminal domain)	GO:0006631(biological_process:fatty acid metabolic process); GO:0005496(molecular_function:steroid binding); GO:0044281(biological_process:small molecule metabolic process); GO:0051410(biological_process:detoxification of nitrogen compound); GO:1901360(biological_process:organic cyclic compound metabolic process); GO:0043200(biological_process:response to amino acid); GO:0051716(biological_proces…	cytoplasmic	NP_034488.1(glutathione S-transferase Mu 1 isoform 2 [Mus musculus])		mmu:14867;mmu:68312;mmu:14864;mmu:14863;mmu:14862	0.70196	0.682305	0.686517	0.903422	0.685815	0.789003	1.02416	1.02556	0.987657	2.01182	1.13717	1.36461
P24472	1.171	4.151	0.01135	0.230535	3.54483	1.82572	up	yes	-1.945	-0.637264	C26_CS|C26	Glutathione S-transferase A4 OS=Mus musculus OX=10090 GN=Gsta4 PE=1 SV=3	Gsta4	ENOG4111VAU(H:Coenzyme transport and metabolism)	ENOG4111VAU(Key enzyme in heme biosynthesis. Catalyzes the oxidative decarboxylation of propionic acid side chains of rings A and B of coproporphyrinogen III (By similarity))	K00799	GST, gst	mmu00980(Metabolism of xenobiotics by cytochrome P450); mmu05208(Chemical carcinogenesis - reactive oxygen species); mmu00982(Drug metabolism - cytochrome P450); mmu00983(Drug metabolism - other enzymes); mmu01100(Metabolic pathways); mmu05200(Pathways in cancer); mmu05225(Hepatocellular carcinoma); mmu05204(Chemical carcinogenesis - DNA adducts); mmu05207(Chemical carcinogenesis - receptor activ…	PF14497.9(GST_C_3:Glutathione S-transferase, C-terminal domain); PF00043.28(GST_C:Glutathione S-transferase, C-terminal domain); PF02798.23(GST_N:Glutathione S-transferase, N-terminal domain)	GO:0071248(biological_process:cellular response to metal ion); GO:0015643(molecular_function:toxic substance binding); GO:0071241(biological_process:cellular response to inorganic substance); GO:0006805(biological_process:xenobiotic metabolic process); GO:0043229(cellular_component:intracellular organelle); GO:0006807(biological_process:nitrogen compound metabolic process); GO:0003674(molecular_f…	cytoplasmic	NP_034487.2(glutathione S-transferase A4 [Mus musculus])		mmu:100042314;mmu:14858;mmu:14859;mmu:14857;mmu:14860	0.485162	0.505054	0.490499	0.59966	0.530282	0.573947	0.869411	0.909679	0.994097	2.46365	1.38223	2.19633
P13745	1.194	6.493	0.01614	0.24418	5.43802	2.44308	up	yes	-1.7921	-0.61229	C26_CS|C26	Glutathione S-transferase A1 OS=Mus musculus OX=10090 GN=Gsta1 PE=1 SV=2	Gsta1	ENOG4111VAU(O:Posttranslational modification, protein turnover, chaperones)	ENOG4111VAU(glutathione Stransferase)	K00799	GST, gst	mmu00980(Metabolism of xenobiotics by cytochrome P450); mmu05208(Chemical carcinogenesis - reactive oxygen species); mmu00982(Drug metabolism - cytochrome P450); mmu00983(Drug metabolism - other enzymes); mmu01100(Metabolic pathways); mmu05200(Pathways in cancer); mmu05225(Hepatocellular carcinoma); mmu05204(Chemical carcinogenesis - DNA adducts); mmu05207(Chemical carcinogenesis - receptor activ…	PF02798.23(GST_N:Glutathione S-transferase, N-terminal domain); PF00043.28(GST_C:Glutathione S-transferase, C-terminal domain); PF14497.9(GST_C_3:Glutathione S-transferase, C-terminal domain)	GO:0044281(biological_process:small molecule metabolic process); GO:0016863(molecular_function:intramolecular oxidoreductase activity, transposing C=C bonds); GO:0044255(biological_process:cellular lipid metabolic process); GO:0016860(molecular_function:intramolecular oxidoreductase activity); GO:0004364(molecular_function:glutathione transferase activity); GO:0043207(biological_process:response …	cytoplasmic	NP_032207.3(glutathione S-transferase A1 [Mus musculus])		mmu:14858;mmu:100042295;mmu:14859;mmu:14857;mmu:100042314	0.30339	0.291558	0.329179	0.324021	0.411397	0.351629	1.14135	1.12497	1.81306	1.65196	1.49086	2.76662
Q3UNA7	0.6473	1.027	0.06038	0.366526	1.58659	0.66593	up	no	-1.21911	-0.435895	C26_CS|C26	Glutamate--cysteine ligase OS=Mus musculus OX=10090 GN=Gclc PE=2 SV=1	Gclc	ENOG410XQIG(I:Lipid transport and metabolism)	ENOG410XQIG(glutamate-cysteine ligase activity)	K11204	GCLC	mmu01240(Biosynthesis of cofactors); mmu00270(Cysteine and methionine metabolism); mmu01100(Metabolic pathways); mmu00480(Glutathione metabolism); mmu04216(Ferroptosis)	PF03074.19(GCS:Glutamate-cysteine ligase)	GO:2001234(biological_process:negative regulation of apoptotic signaling pathway); GO:2001236(biological_process:regulation of extrinsic apoptotic signaling pathway); GO:2001237(biological_process:negative regulation of extrinsic apoptotic signaling pathway); GO:0032436(biological_process:positive regulation of proteasomal ubiquitin-dependent protein catabolic process); GO:0080090(biological_proc…	cytoplasmic	BAE25840.1(unnamed protein product [Mus musculus])		mmu:14629	1.22113	0.749771	0.866999	0.891422	0.67284	0.807164	1.20891	0.908517	0.912181	1.50931	0.940267	1.31149
Q00612	1.011	1.428	0.07668	0.393111	1.41246	0.498213	up	no	-1.11532	-0.405485	C26_CS|C26	Glucose-6-phosphate 1-dehydrogenase X OS=Mus musculus OX=10090 GN=G6pdx PE=1 SV=3	G6pdx	COG0364(G:Carbohydrate transport and metabolism)	COG0364(Glucose-6-phosphate 1-dehydrogenase)	K00036;K13937	G6PD, zwf;H6PD	mmu05230(Central carbon metabolism in cancer); mmu01100(Metabolic pathways); mmu00030(Pentose phosphate pathway); mmu05415(Diabetic cardiomyopathy); mmu00480(Glutathione metabolism); mmu01200(Carbon metabolism)	PF02781.19(G6PD_C:Glucose-6-phosphate dehydrogenase, C-terminal domain); PF00479.25(G6PD_N:Glucose-6-phosphate dehydrogenase, NAD binding domain)	GO:0080090(biological_process:regulation of primary metabolic process); GO:0019222(biological_process:regulation of metabolic process); GO:0005536(molecular_function:glucose binding); GO:0051049(biological_process:regulation of transport); GO:0048468(biological_process:cell development); GO:0048469(biological_process:cell maturation); GO:0043523(biological_process:regulation of neuron apoptotic p…	cytoplasmic	NP_032088.1(glucose-6-phosphate 1-dehydrogenase X [Mus musculus])		mmu:100198;mmu:14380;mmu:14381	0.874699	0.851082	0.822217	1.0199	0.784605	0.848458	1.04352	0.97529	1.03302	1.47824	1.00503	1.26394
Q8BUV3	1.242	1.638	0.2283	0.571968	1.31884	0.39927	up	no	-0.641494	-0.242628	C26_CS|C26	Gephyrin OS=Mus musculus OX=10090 GN=Gphn PE=1 SV=2	Gphn	COG0521(H:Coenzyme transport and metabolism)	COG0521(molybdenum cofactor biosynthesis protein)	K15376	GPHN	mmu01240(Biosynthesis of cofactors); mmu00790(Folate biosynthesis); mmu04727(GABAergic synapse); mmu01100(Metabolic pathways)	PF00994.27(MoCF_biosynth:Probable molybdopterin binding domain); PF03453.20(MoeA_N:MoeA N-terminal region (domain I and II)); PF03454.18(MoeA_C:MoeA C-terminal region (domain IV))	GO:0006777(biological_process:Mo-molybdopterin cofactor biosynthetic process); GO:0008104(biological_process:protein localization); GO:0043954(biological_process:cellular component maintenance); GO:0030425(cellular_component:dendrite); GO:0060090(molecular_function:binding, bridging); GO:0005198(molecular_function:structural molecule activity); GO:1901362(biological_process:organic cyclic compoun…	cytoplasmic	NP_766540.2(gephyrin isoform 2 [Mus musculus])		mmu:268566	0.703276	0.925511	1.20682	0.962082	0.818613	0.840415	1.31372	0.777823	0.995839	1.42484	0.784856	1.24621
Q8R0A0	0.9997	1.291	0.01203	0.234605	1.29139	0.368922	up	yes	-1.91973	-0.629663	C26_CS|C26	General transcription factor IIF subunit 2 OS=Mus musculus OX=10090 GN=Gtf2f2 PE=1 SV=1	Gtf2f2	COG5090(K:Transcription)	COG5090(factor iif)	K03139	TFIIF2, GTF2F2, TFG2	mmu03022(Basal transcription factors)	PF02270.18(TFIIF_beta:TFIIF, beta subunit HTH domain); PF17683.4(TFIIF_beta_N:TFIIF, beta subunit N-terminus)	GO:0080090(biological_process:regulation of primary metabolic process); GO:0019222(biological_process:regulation of metabolic process); GO:1901362(biological_process:organic cyclic compound biosynthetic process); GO:1901363(molecular_function:heterocyclic compound binding); GO:0071840(biological_process:cellular component organization or biogenesis); GO:0065003(biological_process:macromolecular c…	nuclear	NP_081092.1(general transcription factor IIF subunit 2 [Mus musculus])		mmu:68705	0.908196	0.904564	0.958147	0.956331	0.832816	0.934534	0.998108	1.01355	0.975403	1.14433	1.10891	1.26512
Q3T9P2	1.015	1.942	0.009574	0.221257	1.9133	0.936063	up	yes	-2.01891	-0.655102	C26_CS|C26	GCS light chain OS=Mus musculus OX=10090 GN=Gclm PE=2 SV=1	Gclm	COG0656(U:Intracellular trafficking, secretion, and vesicular transport)	COG0656(fission 1)	K11205	GCLM	mmu01240(Biosynthesis of cofactors); mmu00270(Cysteine and methionine metabolism); mmu01100(Metabolic pathways); mmu00480(Glutathione metabolism); mmu04216(Ferroptosis)		GO:2001234(biological_process:negative regulation of apoptotic signaling pathway); GO:2001236(biological_process:regulation of extrinsic apoptotic signaling pathway); GO:2001237(biological_process:negative regulation of extrinsic apoptotic signaling pathway); GO:2001233(biological_process:regulation of apoptotic signaling pathway); GO:0048585(biological_process:negative regulation of response to …	mitochondrial	BAE42978.1(unnamed protein product [Mus musculus])		mmu:14630	0.776297	0.723509	0.746798	0.829085	0.754561	0.779402	0.915254	0.970371	0.981239	1.72648	1.21335	1.58365
Q9ESY9	1.164	1.398	0.08843	0.412299	1.20103	0.264273	up	no	-1.0534	-0.384788	C26_CS|C26	Gamma-interferon-inducible lysosomal thiol reductase OS=Mus musculus OX=10090 GN=Ifi30 PE=1 SV=3	Ifi30	ENOG4111IDT(S:Function unknown)	ENOG4111IDT(Lysosomal thiol)	K08059	IFI30, GILT	mmu04612(Antigen processing and presentation)	PF03227.19(GILT:Gamma interferon inducible lysosomal thiol reductase (GILT))	GO:0000323(cellular_component:lytic vacuole); GO:0048147(biological_process:negative regulation of fibroblast proliferation); GO:0048145(biological_process:regulation of fibroblast proliferation); GO:0002495(biological_process:antigen processing and presentation of peptide antigen via MHC class II); GO:0050821(biological_process:protein stabilization); GO:0043229(cellular_component:intracellular …	extracellular	NP_075552.2(gamma-interferon-inducible lysosomal thiol reductase precursor [Mus musculus])		mmu:65972	0.781861	0.901486	0.806099	0.872557	0.917123	0.940579	0.964034	1.16185	1.37608	0.962471	1.08053	1.23534
Q8VEB1	1.126	1.363	0.0005831	0.155582	1.21048	0.275579	up	yes	-3.23426	-0.808042	C26_CS|C26	G protein-coupled receptor kinase 5 OS=Mus musculus OX=10090 GN=Grk5 PE=1 SV=2	Grk5	ENOG410YRQZ(S:Function unknown)	ENOG410YRQZ(Transmembrane protein 119)	K00909;K00910;K08291	GRK1_7;ADRBK, GRK;GRK4_5_6	mmu04724(Glutamatergic synapse); mmu05032(Morphine addiction); mmu04744(Phototransduction); mmu04740(Olfactory transduction); mmu04062(Chemokine signaling pathway); mmu04144(Endocytosis); mmu04340(Hedgehog signaling pathway)	PF00069.28(Pkinase:Protein kinase domain); PF07714.20(PK_Tyr_Ser-Thr:Protein tyrosine and serine/threonine kinase); PF00615.22(RGS:Regulator of G protein signaling domain)	GO:0048585(biological_process:negative regulation of response to stimulus); GO:0048583(biological_process:regulation of response to stimulus); GO:0008277(biological_process:regulation of G-protein coupled receptor protein signaling pathway); GO:0007165(biological_process:signal transduction); GO:0007166(biological_process:cell surface receptor signaling pathway); GO:1901363(molecular_function:het…	cytoplasmic	NP_061357.3(G protein-coupled receptor kinase 5 [Mus musculus])		mmu:14773;mmu:14772;mmu:26385;mmu:320129;mmu:24013	0.850883	0.878111	0.900234	0.943629	0.937673	0.99298	0.952989	1.06445	0.998936	1.17932	1.14359	1.1572
Q3UGH7	0.844	1.14	0.02353	0.274595	1.35071	0.433719	up	yes	-1.62838	-0.561308	C26_CS|C26	G protein-coupled receptor 137B OS=Mus musculus OX=10090 PE=2 SV=1		ENOG410XQNA(U:Intracellular trafficking, secretion, and vesicular transport)	ENOG410XQNA(G- protein-coupled receptor)	K22989	GPR137			GO:0009894(biological_process:regulation of catabolic process); GO:0016020(cellular_component:membrane); GO:0008152(biological_process:metabolic process); GO:0031329(biological_process:regulation of cellular catabolic process); GO:0050865(biological_process:regulation of cell activation); GO:0048584(biological_process:positive regulation of response to stimulus); GO:0031323(biological_process:reg…	Golgi apparatus	BAE28231.1(unnamed protein product [Mus musculus])		mmu:107173;mmu:70713;mmu:83924	0.987004	1.06004	1.01365	0.754071	0.902122	0.842902	0.908044	1.06794	1.08965	1.18342	1.20513	0.986017
A2A6A1	1.102	1.462	0.00488	0.200319	1.32668	0.407819	up	yes	-2.31158	-0.698278	C26_CS|C26	G patch domain-containing protein 8 OS=Mus musculus OX=10090 GN=Gpatch8 PE=1 SV=1	Gpatch8	ENOG410ZHVS(S:Function unknown)	ENOG410ZHVS(G patch domain containing 8)				PF01585.26(G-patch:G-patch domain); PF12171.11(zf-C2H2_jaz:Zinc-finger double-stranded RNA-binding)	GO:0043169(molecular_function:cation binding); GO:0043231(cellular_component:intracellular membrane-bounded organelle); GO:0097159(molecular_function:organic cyclic compound binding); GO:0005634(cellular_component:nucleus); GO:1901363(molecular_function:heterocyclic compound binding); GO:0043167(molecular_function:ion binding); GO:0005575(cellular_component:cellular_component); GO:0043229(cellula…	nuclear	NP_001152964.1(G patch domain-containing protein 8 [Mus musculus])		mmu:241514;mmu:207618;mmu:237943	0.81984	0.932978	0.863292	0.890346	0.946096	0.874769	0.9256	1.07973	1.07153	1.16335	1.13958	1.29289
Q923D2	1.218	4.55	0.02478	0.274969	3.73563	1.90135	up	yes	-1.6059	-0.560716	C26_CS|C26	Flavin reductase (NADPH) OS=Mus musculus OX=10090 GN=Blvrb PE=1 SV=3	Blvrb	ENOG4111JAS(S:Function unknown)	ENOG4111JAS(Biliverdin reductase B (Flavin reductase (NADPH)))	K05901	BLVRB	mmu00740(Riboflavin metabolism); mmu00860(Porphyrin metabolism); mmu01100(Metabolic pathways)	PF13460.9(NAD_binding_10:NAD(P)H-binding); PF05368.16(NmrA:NmrA-like family); PF01370.24(Epimerase:NAD dependent epimerase/dehydratase family)	GO:0006778(biological_process:porphyrin-containing compound metabolic process); GO:0044248(biological_process:cellular catabolic process); GO:0043229(cellular_component:intracellular organelle); GO:0006807(biological_process:nitrogen compound metabolic process); GO:0003674(molecular_function:molecular_function); GO:0043227(cellular_component:membrane-bounded organelle); GO:0043226(cellular_compon…	cytoplasmic	NP_659172.1(flavin reductase (NADPH) isoform 1 [Mus musculus])		mmu:233016	0.45833	0.395081	0.427164	0.655412	0.518371	0.501413	0.77962	0.765411	1.24253	2.64869	1.23428	2.37369
Q3U202	1.723	2.232	0.2873	0.624611	1.29541	0.373414	up	no	-0.541664	-0.20439	C26_CS|C26	Fanconi anemia group D2 protein (Fragment) OS=Mus musculus OX=10090 GN=Fancd2 PE=2 SV=1	Fancd2	ENOG410XT6B(S:Function unknown)	ENOG410XT6B(Fanconi anemia complementation group d2)	K10891	FANCD2	mmu03460(Fanconi anemia pathway)	PF14631.9(FancD2:Fanconi anaemia protein FancD2 nuclease)	GO:0080090(biological_process:regulation of primary metabolic process); GO:0019222(biological_process:regulation of metabolic process); GO:0048583(biological_process:regulation of response to stimulus); GO:0007165(biological_process:signal transduction); GO:0031347(biological_process:regulation of defense response); GO:0051716(biological_process:cellular response to stimulus); GO:0045786(biologic…	nuclear	BAE33341.1(unnamed protein product, partial [Mus musculus])		mmu:211651	0.565078	0.825014	0.776982	0.743078	1.28555	0.892824	0.739687	1.21209	1.17536	0.934074	1.50367	1.34658
Q60876	0.9527	1.155	0.3321	0.657923	1.21234	0.277799	up	no	-0.478731	-0.181825	C26_CS|C26	Eukaryotic translation initiation factor 4E-binding protein 1 OS=Mus musculus OX=10090 GN=Eif4ebp1 PE=1 SV=3	Eif4ebp1	ENOG4112779(T:Signal transduction mechanisms)	ENOG4112779(phosphatase and actin regulator 4)	K18644;K18645;K07205	EIF4EBP2;EIF4EBP3;EIF4EBP1	mmu04012(ErbB signaling pathway); mmu05165(Human papillomavirus infection); mmu05163(Human cytomegalovirus infection); mmu04910(Insulin signaling pathway); mmu04218(Cellular senescence); mmu05168(Herpes simplex virus 1 infection); mmu05207(Chemical carcinogenesis - receptor activation); mmu04152(AMPK signaling pathway); mmu04151(PI3K-Akt signaling pathway); mmu04150(mTOR signaling pathway); mmu04…	PF05456.14(eIF_4EBP:Eukaryotic translation initiation factor 4E binding protein (EIF4EBP))	GO:0080090(biological_process:regulation of primary metabolic process); GO:0019222(biological_process:regulation of metabolic process); GO:0000082(biological_process:G1/S transition of mitotic cell cycle); GO:0007165(biological_process:signal transduction); GO:0007166(biological_process:cell surface receptor signaling pathway); GO:0007167(biological_process:enzyme linked receptor protein signalin…	cytoplasmic	NP_031944.3(eukaryotic translation initiation factor 4E-binding protein 1 [Mus musculus])		mmu:13685;mmu:108112;mmu:13688	0.979512	0.816913	0.889397	1.10881	0.815933	0.874704	1.29589	0.90213	0.9227	1.3958	0.856093	1.14211
Q9Z2B5	1.182	1.795	0.06413	0.371246	1.51861	0.602754	up	no	-1.19294	-0.430339	C26_CS|C26	Eukaryotic translation initiation factor 2-alpha kinase 3 OS=Mus musculus OX=10090 GN=Eif2ak3 PE=1 SV=1	Eif2ak3	ENOG410XS0B(S:Function unknown)	ENOG410XS0B(fibroblast growth factor binding)	K16196;K08860;K16194;K16195;K20876	EIF2AK4;EIF2AK3;EIF2AK1;EIF2AK2;NEK7	mmu05020(Prion disease); mmu05022(Pathways of neurodegeneration - multiple diseases); mmu05203(Viral carcinogenesis); mmu05171(Coronavirus disease - COVID-19); mmu04621(NOD-like receptor signaling pathway); mmu04140(Autophagy - animal); mmu04141(Protein processing in endoplasmic reticulum); mmu04217(Necroptosis); mmu04210(Apoptosis); mmu05014(Amyotrophic lateral sclerosis); mmu05010(Alzheimer dis…	PF00069.28(Pkinase:Protein kinase domain); PF07714.20(PK_Tyr_Ser-Thr:Protein tyrosine and serine/threonine kinase)	GO:0005783(cellular_component:endoplasmic reticulum); GO:0019222(biological_process:regulation of metabolic process); GO:2001233(biological_process:regulation of apoptotic signaling pathway); GO:1990737(biological_process:response to manganese-induced endoplasmic reticulum stress); GO:2001141(biological_process:regulation of RNA biosynthetic process); GO:0048583(biological_process:regulation of r…	extracellular	Q9Z2B5.1(RecName: Full=Eukaryotic translation initiation factor 2-alpha kinase 3; AltName: Full=PRKR-like endoplasmic reticulum kinase; AltName: Full=Pancreatic eIF2-alpha kinase; Flags: Precursor [Mus musculus])		mmu:27103;mmu:15467;mmu:59125;mmu:19106;mmu:13666	0.681122	0.705642	0.900443	0.755364	0.811216	0.848677	1.05233	0.962425	1.61426	1.12453	1.00397	1.54002
Q9D1M4	1.097	1.33	0.009355	0.219655	1.2124	0.277863	up	yes	-2.02896	-0.658258	C26_CS|C26	Eukaryotic translation elongation factor 1 epsilon-1 OS=Mus musculus OX=10090 GN=Eef1e1 PE=1 SV=1	Eef1e1	COG0625(O:Posttranslational modification, protein turnover, chaperones)	COG0625(glutathione Stransferase)	K15439	EEF1E1, AIMP3		PF00043.28(GST_C:Glutathione S-transferase, C-terminal domain); PF14497.9(GST_C_3:Glutathione S-transferase, C-terminal domain)	GO:2001235(biological_process:positive regulation of apoptotic signaling pathway); GO:0017101(cellular_component:aminoacyl-tRNA synthetase multienzyme complex); GO:0019222(biological_process:regulation of metabolic process); GO:2001233(biological_process:regulation of apoptotic signaling pathway); GO:0048584(biological_process:positive regulation of response to stimulus); GO:0048583(biological_pr…	cytoplasmic	NP_079656.1(eukaryotic translation elongation factor 1 epsilon-1 [Mus musculus])		mmu:66143	0.849858	0.948442	0.973938	0.968839	0.941643	0.886402	1.07422	0.944193	1.02153	1.16006	1.06147	1.16941
A2AIW0	1.142	1.603	0.01481	0.240151	1.40368	0.489212	up	yes	-1.82944	-0.619515	C26_CS|C26	Endosome-associated-trafficking regulator 1 OS=Mus musculus OX=10090 GN=Entr1 PE=1 SV=1	Entr1	ENOG4111TAC(S:Function unknown)	ENOG4111TAC(Serologically defined colon cancer antigen 3)	K22938	SDCCAG3, ENTR1			GO:0032880(biological_process:regulation of protein localization); GO:0048518(biological_process:positive regulation of biological process); GO:0008104(biological_process:protein localization); GO:0060341(biological_process:regulation of cellular localization); GO:0033043(biological_process:regulation of organelle organization); GO:0030030(biological_process:cell projection organization); GO:0010…	cytoplasmic	NP_080839.2(endosome-associated-trafficking regulator 1 isoform 1 [Mus musculus])		mmu:68112	0.797024	0.792242	0.966791	1.04091	0.882306	0.806589	1.09033	0.734857	1.05685	1.24734	1.19713	1.38762
Q3TQC7	1.05	1.261	0.1824	0.527433	1.20095	0.264179	up	no	-0.738975	-0.277833	C26_CS|C26	Ectonucleoside triphosphate diphosphohydrolase 5 OS=Mus musculus OX=10090 GN=Entpd5 PE=1 SV=1	Entpd5	COG5371(G:Carbohydrate transport and metabolism); COG5371(O:Posttranslational modification, protein turnover, chaperones)	COG5371(Ectonucleoside triphosphate diphosphohydrolase); COG5371(Ectonucleoside triphosphate diphosphohydrolase)	K01510;K01511	ENTPD1_3_8, CD39;ENTPD5_6	mmu01100(Metabolic pathways); mmu05169(Epstein-Barr virus infection); mmu00240(Pyrimidine metabolism); mmu00230(Purine metabolism); mmu01232(Nucleotide metabolism)	PF01150.20(GDA1_CD39:GDA1/CD39 (nucleoside phosphatase) family)	GO:0005783(cellular_component:endoplasmic reticulum); GO:0009218(biological_process:pyrimidine ribonucleotide metabolic process); GO:0005788(cellular_component:endoplasmic reticulum lumen); GO:0009166(biological_process:nucleotide catabolic process); GO:0044281(biological_process:small molecule metabolic process); GO:1901363(molecular_function:heterocyclic compound binding); GO:1901360(biological…	Golgi apparatus	EDL02795.1(ectonucleoside triphosphate diphosphohydrolase 5, isoform CRA_d, partial [Mus musculus])		mmu:12495;mmu:72090;mmu:12497;mmu:215446;mmu:12499	0.913242	0.890411	0.914155	0.954338	0.989041	0.933333	0.994521	1.02009	0.936073	0.915982	1.29132	1.24749
Q8K304	0.978	1.344	0.07118	0.382275	1.37423	0.458627	up	no	-1.14764	-0.417624	C26_CS|C26	E3 ubiquitin-protein ligase TM129 OS=Mus musculus OX=10090 GN=Tmem129 PE=2 SV=1	Tmem129	ENOG410XT2B(S:Function unknown)	ENOG410XT2B(Transmembrane protein 129)	K22380	TMEM129		PF10272.12(Tmpp129:Putative transmembrane protein precursor)	GO:0005488(molecular_function:binding); GO:1901698(biological_process:response to nitrogen compound); GO:0008104(biological_process:protein localization); GO:0000209(biological_process:protein polyubiquitination); GO:0005783(cellular_component:endoplasmic reticulum); GO:0030433(biological_process:ER-associated ubiquitin-dependent protein catabolic process); GO:1903513(biological_process:endoplasm…	ER	NP_080974.2(E3 ubiquitin-protein ligase TM129 isoform a [Mus musculus])		mmu:68366	0.917221	0.931896	0.818161	0.858519	0.865856	0.966751	0.996102	0.981426	0.966751	1.2355	1.00069	1.46113
Q9DBU5	1.106	1.677	0.1055	0.441715	1.51627	0.600531	up	no	-0.976748	-0.354857	C26_CS|C26	E3 ubiquitin-protein ligase RNF6 OS=Mus musculus OX=10090 GN=Rnf6 PE=1 SV=1	Rnf6	ENOG41121N2(O:Posttranslational modification, protein turnover, chaperones)	ENOG41121N2(zinc ion binding)	K22753;K19041;K16271;K15706	RNF6;RNF38_44;RLIM, RNF12;RNF167		PF13639.9(zf-RING_2:Ring finger domain); PF12678.10(zf-rbx1:RING-H2 zinc finger domain); PF17123.8(zf-RING_11:RING-like zinc finger); PF00097.28(zf-C3HC4:Zinc finger, C3HC4 type (RING finger))	GO:0048675(biological_process:axon extension); GO:0080090(biological_process:regulation of primary metabolic process); GO:0048589(biological_process:developmental growth); GO:0048588(biological_process:developmental cell growth); GO:0050681(molecular_function:androgen receptor binding); GO:0030424(cellular_component:axon); GO:0061629(molecular_function:RNA polymerase II sequence-specific DNA bind…	cytoplasmic	NP_001243014.1(E3 ubiquitin-protein ligase RNF6 isoform 1 [Mus musculus])		mmu:19820;mmu:70510;mmu:105239;mmu:74132;mmu:245492	0.785958	0.929788	0.89049	0.987163	0.892062	0.728583	0.77574	0.921928	1.13414	0.940005	1.6285	1.38564
Q91YT2	0.992	1.23	0.3048	0.637852	1.23992	0.310246	up	no	-0.515985	-0.19528	C26_CS|C26	E3 ubiquitin-protein ligase RNF185 OS=Mus musculus OX=10090 GN=Rnf185 PE=2 SV=1	Rnf185	ENOG4111IHV(O:Posttranslational modification, protein turnover, chaperones)	ENOG4111IHV(Ring finger protein)	K12008;K15711;K10666;K13346	TRIM26;SMARCA3, HLTF;RNF5;PEX10	mmu04141(Protein processing in endoplasmic reticulum); mmu04146(Peroxisome)	PF13920.9(zf-C3HC4_3:Zinc finger, C3HC4 type (RING finger)); PF00097.28(zf-C3HC4:Zinc finger, C3HC4 type (RING finger)); PF13639.9(zf-RING_2:Ring finger domain); PF13923.9(zf-C3HC4_2:Zinc finger, C3HC4 type (RING finger)); PF13445.9(zf-RING_UBOX:RING-type zinc-finger); PF14634.9(zf-RING_5:zinc-RING finger domain); PF14447.9(Prok-RING_4:Prokaryotic RING finger family 4)	GO:0005783(cellular_component:endoplasmic reticulum); GO:0019222(biological_process:regulation of metabolic process); GO:0048584(biological_process:positive regulation of response to stimulus); GO:0048583(biological_process:regulation of response to stimulus); GO:0005789(cellular_component:endoplasmic reticulum membrane); GO:0031349(biological_process:positive regulation of defense response); GO:…	cytoplasmic	NP_001277401.1(E3 ubiquitin-protein ligase RNF185 isoform 2 [Mus musculus])		mmu:54197;mmu:668173;mmu:20585;mmu:193670;mmu:22670	0.87127	1.11958	0.85733	0.539316	0.924417	1.12917	0.827706	1.22675	1.28861	1.01503	1.06295	1.13788
Q6ZQ89	1.067	1.304	0.1427	0.492445	1.22212	0.289384	up	no	-0.845576	-0.307642	C26_CS|C26	E3 ubiquitin-protein ligase MARCHF6 OS=Mus musculus OX=10090 GN=Marchf6 PE=2 SV=2	Marchf6	COG5183(O:Posttranslational modification, protein turnover, chaperones)	COG5183((Membrane-Associated Ring finger (C3HC4)))	K10658;K10661;K10657;K10656	MARCH3;MARCH6, DOA10;MARCH2;MARCH1_8	mmu04141(Protein processing in endoplasmic reticulum)	PF12906.10(RINGv:RING-variant domain)	GO:0008270(molecular_function:zinc ion binding); GO:0000209(biological_process:protein polyubiquitination); GO:0005783(cellular_component:endoplasmic reticulum); GO:0050896(biological_process:response to stimulus); GO:0036503(biological_process:ERAD pathway); GO:0019899(molecular_function:enzyme binding); GO:0044248(biological_process:cellular catabolic process); GO:0043229(cellular_component:int…	plasma membrane	NP_766194.2(E3 ubiquitin-protein ligase MARCHF6 isoform 1 [Mus musculus])		mmu:224703;mmu:72925;mmu:320253;mmu:223455;mmu:71779	0.851064	0.811915	0.951489	0.881702	0.881702	0.960851	1.22809	0.945532	1.15745	1.18894	0.897021	1.24426
A2AVR9	1.269	1.758	0.0425	0.322319	1.38534	0.470243	up	yes	-1.37161	-0.491714	C26_CS|C26	Dynein light chain roadblock OS=Mus musculus OX=10090 GN=Dynlrb1 PE=1 SV=1	Dynlrb1	ENOG4111NDV(S:Function unknown)	ENOG4111NDV(dynein, light chain)	K10419	DYNLRB, DNCL2	mmu05132(Salmonella infection)	PF03259.20(Robl_LC7:Roadblock/LC7 domain); PF16672.8(LAMTOR5:Ragulator complex protein LAMTOR5)	GO:0099512(cellular_component:supramolecular fiber); GO:0099513(cellular_component:polymeric cytoskeletal fiber); GO:0003674(molecular_function:molecular_function); GO:0005488(molecular_function:binding); GO:0030286(cellular_component:dynein complex); GO:0005874(cellular_component:microtubule); GO:0005875(cellular_component:microtubule associated complex); GO:0005737(cellular_component:cytoplasm)…	cytoplasmic	NP_001278037.1(dynein light chain roadblock-type 1 isoform a [Mus musculus])		mmu:75465;mmu:67068	0.720418	0.750675	0.891157	1.0374	0.843609	0.86234	1.1678	0.860179	1.06766	1.37672	1.06118	1.36087
Q8BW94	0.9537	1.228	0.02993	0.288488	1.28762	0.364703	up	yes	-1.52389	-0.539872	C26_CS|C26	Dynein axonemal heavy chain 3 OS=Mus musculus OX=10090 GN=Dnah3 PE=1 SV=2	Dnah3	COG5245(Z:Cytoskeleton)	COG5245(heavy chain)	K10408	DNAH	mmu05014(Amyotrophic lateral sclerosis); mmu05016(Huntington disease); mmu05022(Pathways of neurodegeneration - multiple diseases)	PF12774.10(AAA_6:Hydrolytic ATP binding site of dynein motor region); PF08393.16(DHC_N2:Dynein heavy chain, N-terminal region 2); PF18199.4(Dynein_C:Dynein heavy chain C-terminal domain); PF12780.10(AAA_8:P-loop containing dynein motor region D4); PF12781.10(AAA_9:ATP-binding dynein motor region); PF12775.10(AAA_7:P-loop containing dynein motor region); PF18198.4(AAA_lid_11:Dynein heavy chain AAA…	GO:0099512(cellular_component:supramolecular fiber); GO:0099513(cellular_component:polymeric cytoskeletal fiber); GO:0005524(molecular_function:ATP binding); GO:0035639(molecular_function:purine ribonucleoside triphosphate binding); GO:1901363(molecular_function:heterocyclic compound binding); GO:0003674(molecular_function:molecular_function); GO:0005488(molecular_function:binding); GO:0005929(ce…	cytoplasmic	Q8BW94.2(RecName: Full=Dynein axonemal heavy chain 3; AltName: Full=Axonemal beta dynein heavy chain 3; AltName: Full=Ciliary dynein heavy chain 3 [Mus musculus])		mmu:110083;mmu:100101919;mmu:227058;mmu:381917;mmu:627872	0.966806	0.889462	0.960039	1.01225	0.85659	0.897196	0.946503	0.892362	1.01611	1.20464	1.06639	1.29165
Q9D832	1.183	1.473	0.0609	0.366274	1.24514	0.316307	up	no	-1.21538	-0.436194	C26_CS|C26	DnaJ homolog subfamily B member 4 OS=Mus musculus OX=10090 GN=Dnajb4 PE=1 SV=1	Dnajb4	COG0484(S:Function unknown)	COG0484(Nucleolar protein)	K09507;K09519;K09503;K09510;K09511	DNAJB1;DNAJB13;DNAJA2;DNAJB4;DNAJB5	mmu04141(Protein processing in endoplasmic reticulum); mmu05164(Influenza A)	PF01556.21(DnaJ_C:DnaJ C terminal domain); PF00226.34(DnaJ:DnaJ domain)	GO:0005654(cellular_component:nucleoplasm); GO:0003674(molecular_function:molecular_function); GO:0006458(biological_process:'de novo' protein folding); GO:0006457(biological_process:protein folding); GO:0051084(biological_process:'de novo' posttranslational protein folding); GO:0051085(biological_process:chaperone mediated protein folding requiring cofactor); GO:0005829(cellular_component:cytoso…	cytoplasmic	NP_001343292.1(dnaJ homolog subfamily B member 4 isoform 1 [Mus musculus])		mmu:69387;mmu:81489;mmu:56323;mmu:56445;mmu:67035	0.816215	0.818664	0.827642	1.0317	0.911713	0.952523	1.07577	0.894572	1.06434	1.24554	1.03904	1.32227
Q3TYL7	1.146	1.573	0.1575	0.509942	1.3726	0.456912	up	no	-0.802719	-0.292479	C26_CS|C26	DnaJ homolog subfamily B member 1 OS=Mus musculus OX=10090 GN=Dnajb1 PE=1 SV=1	Dnajb1	COG0484(J:Translation, ribosomal structure and biogenesis)	COG0484(eukaryotic translation initiation factor 4b)	K09505;K09507;K09519;K09510;K09511	DNAJA4;DNAJB1;DNAJB13;DNAJB4;DNAJB5	mmu04141(Protein processing in endoplasmic reticulum); mmu05164(Influenza A)	PF01556.21(DnaJ_C:DnaJ C terminal domain)	GO:0090084(biological_process:negative regulation of inclusion body assembly); GO:0090083(biological_process:regulation of inclusion body assembly); GO:0080090(biological_process:regulation of primary metabolic process); GO:0019222(biological_process:regulation of metabolic process); GO:0034605(biological_process:cellular response to heat); GO:0098772(molecular_function:molecular function regulat…	cytoplasmic	NP_001295156.1(dnaJ homolog subfamily B member 1 isoform 2 [Mus musculus])		mmu:69387;mmu:81489;mmu:58233;mmu:56323;mmu:67035	0.817494	0.770897	0.842837	1.06274	0.871449	0.877171	0.992438	0.876354	1.03168	1.24913	0.975271	1.63254
Q9JMC3	1.184	1.486	0.2101	0.554536	1.25507	0.327765	up	no	-0.677574	-0.256071	C26_CS|C26	DnaJ homolog subfamily A member 4 OS=Mus musculus OX=10090 GN=Dnaja4 PE=1 SV=1	Dnaja4	COG0484(O:Posttranslational modification, protein turnover, chaperones)	COG0484(ATP binding to DnaK triggers the release of the substrate protein, thus completing the reaction cycle. Several rounds of ATP-dependent interactions between DnaJ, DnaK and GrpE are required for fully efficient folding. Also involved, together with DnaK and GrpE, in the DNA replication of plasmids through activation of initiation proteins (By similarity))	K09505;K09507;K09511;K09503;K09502	DNAJA4;DNAJB1;DNAJB5;DNAJA2;DNAJA1	mmu04141(Protein processing in endoplasmic reticulum); mmu05164(Influenza A)	PF01556.21(DnaJ_C:DnaJ C terminal domain); PF00226.34(DnaJ:DnaJ domain); PF00684.22(DnaJ_CXXCXGXG:DnaJ central domain)	GO:0017076(molecular_function:purine nucleotide binding); GO:0090084(biological_process:negative regulation of inclusion body assembly); GO:0006457(biological_process:protein folding); GO:0009893(biological_process:positive regulation of metabolic process); GO:0019222(biological_process:regulation of metabolic process); GO:0035639(molecular_function:purine ribonucleoside triphosphate binding); GO…	cytoplasmic	NP_067397.1(dnaJ homolog subfamily A member 4 isoform 2 [Mus musculus])		mmu:58233;mmu:56445;mmu:56323;mmu:81489;mmu:15502	0.772748	0.78743	0.892524	0.999163	0.797476	0.948162	1.17226	0.873205	1.31213	1.26344	0.861614	1.31985
Q80YR6	1.146	1.397	0.08968	0.415815	1.21902	0.285725	up	no	-1.0473	-0.3811	C26_CS|C26	DNA endonuclease RBBP8 OS=Mus musculus OX=10090 GN=Rbbp8 PE=1 SV=1	Rbbp8	ENOG410ZSBE(K:Transcription)	ENOG410ZSBE(Retinoblastoma binding protein 8)	K20773	RBBP8, CTIP	mmu03440(Homologous recombination)	PF10482.12(CtIP_N:Tumour-suppressor protein CtIP N-terminal domain); PF08573.13(SAE2:DNA endonuclease activator SAE2/CtIP C-terminus)	GO:0070336(molecular_function:flap-structured DNA binding); GO:0019222(biological_process:regulation of metabolic process); GO:0048584(biological_process:positive regulation of response to stimulus); GO:0000082(biological_process:G1/S transition of mitotic cell cycle); GO:0007165(biological_process:signal transduction); GO:0090734(cellular_component:site of DNA damage); GO:0061629(molecular_funct…	nuclear	NP_001074692.1(DNA endonuclease RBBP8 [Mus musculus])		mmu:271887;mmu:225182	0.872156	0.830293	0.9585	1.16433	0.880878	0.953267	1.04223	0.799767	0.843375	1.31085	1.1434	1.20096
Q9JIQ3	1.116	1.375	0.1233	0.466347	1.23208	0.301095	up	no	-0.909037	-0.331291	C26_CS|C26	Diablo IAP-binding mitochondrial protein OS=Mus musculus OX=10090 GN=Diablo PE=1 SV=2	Diablo	ENOG4111KJ0(S:Function unknown)	ENOG4111KJ0(Diablo, IAP-binding mitochondrial protein)	K10522	DIABLO, SMAC	mmu04215(Apoptosis - multiple species); mmu04210(Apoptosis)	PF09057.13(Smac_DIABLO:Second Mitochondria-derived Activator of Caspases)	GO:0035631(cellular_component:CD40 receptor complex); GO:0080090(biological_process:regulation of primary metabolic process); GO:0019222(biological_process:regulation of metabolic process); GO:0031970(cellular_component:organelle envelope lumen); GO:0051173(biological_process:positive regulation of nitrogen compound metabolic process); GO:0097190(biological_process:apoptotic signaling pathway); G…	mitochondrial	NP_075721.3(diablo IAP-binding mitochondrial protein precursor [Mus musculus])		mmu:66593	0.821243	0.891048	0.844238	0.879551	0.94525	0.924719	0.960033	1.06351	1.2836	0.926362	1.16863	1.29181
Q99L04	1.5	2.047	0.02575	0.277344	1.36467	0.448549	up	yes	-1.58922	-0.556981	C26_CS|C26	Dehydrogenase/reductase SDR family member 1 OS=Mus musculus OX=10090 GN=Dhrs1 PE=1 SV=1	Dhrs1	COG1028(U:Intracellular trafficking, secretion, and vesicular transport)	COG1028(vacuolar protein sorting 37 homolog)	K15734;K11539;K11163;K13370	SDR16C5;CBR4;DHRS1;HSD17B8	mmu01240(Biosynthesis of cofactors); mmu01100(Metabolic pathways); mmu00140(Steroid hormone biosynthesis); mmu00061(Fatty acid biosynthesis); mmu00830(Retinol metabolism); mmu01212(Fatty acid metabolism)	PF00106.28(adh_short:short chain dehydrogenase); PF13561.9(adh_short_C2:Enoyl-(Acyl carrier protein) reductase); PF08659.13(KR:KR domain)	GO:0005783(cellular_component:endoplasmic reticulum); GO:0043229(cellular_component:intracellular organelle); GO:0003674(molecular_function:molecular_function); GO:0047045(molecular_function:testosterone 17-beta-dehydrogenase (NADP+) activity); GO:0043227(cellular_component:membrane-bounded organelle); GO:0043226(cellular_component:organelle); GO:0016491(molecular_function:oxidoreductase activity…	peroxisomal	NP_081095.2(dehydrogenase/reductase SDR family member 1 [Mus musculus])		mmu:14979;mmu:72479;mmu:242285;mmu:52585;mmu:234309	0.673968	0.812131	0.748104	0.913227	1.04195	1.077	0.75754	0.904465	0.932772	1.21719	1.37826	1.54339
D3Z3I3	1.09	1.408	0.1327	0.479944	1.29174	0.369319	up	no	-0.877129	-0.318809	C26_CS|C26	Deaminated glutathione amidase (Fragment) OS=Mus musculus OX=10090 GN=Nit1 PE=1 SV=1	Nit1	COG0388(S:Function unknown)	COG0388(nitrilase cyanide hydratase and apolipoprotein n-acyltransferase)	K11206;K13566	NIT1, ybeM;NIT2, yafV	mmu00250(Alanine, aspartate and glutamate metabolism); mmu01100(Metabolic pathways)	PF00795.25(CN_hydrolase:Carbon-nitrogen hydrolase)	GO:0016791(molecular_function:phosphatase activity); GO:0042578(molecular_function:phosphoric ester hydrolase activity); GO:0034641(biological_process:cellular nitrogen compound metabolic process); GO:0006807(biological_process:nitrogen compound metabolic process); GO:0003674(molecular_function:molecular_function); GO:0004721(molecular_function:phosphoprotein phosphatase activity); GO:0043227(cel…	cytoplasmic	NP_001229509.1(deaminated glutathione amidase isoform 2 [Mus musculus])		mmu:27045;mmu:52633	0.856715	0.799315	0.858428	0.977511	0.838723	0.985222	1.09745	0.884986	1.08203	1.25766	0.948383	1.41358
O35215	1.154	1.416	0.295	0.63222	1.22704	0.295178	up	no	-0.530178	-0.199132	C26_CS|C26	D-dopachrome decarboxylase OS=Mus musculus OX=10090 GN=Ddt PE=1 SV=3	Ddt	ENOG41122MF(K:Transcription)	ENOG41122MF(Methyl-CpG binding domain protein)	K10028	DDT		PF01187.21(MIF:Macrophage migration inhibitory factor (MIF))	GO:0019222(biological_process:regulation of metabolic process); GO:0048585(biological_process:negative regulation of response to stimulus); GO:0048584(biological_process:positive regulation of response to stimulus); GO:0048583(biological_process:regulation of response to stimulus); GO:0031349(biological_process:positive regulation of defense response); GO:0050920(biological_process:regulation of …	cytoplasmic	NP_034157.1(D-dopachrome decarboxylase [Mus musculus])		mmu:13202	0.843882	0.801688	0.829536	1.13418	0.811814	0.975527	1.17722	0.843882	0.996624	1.45316	0.906329	1.22616
Q6PDL0	0.8827	1.092	0.1239	0.466213	1.23711	0.306978	up	no	-0.906929	-0.331415	C26_CS|C26	Cytoplasmic dynein 1 light intermediate chain 2 OS=Mus musculus OX=10090 GN=Dync1li2 PE=1 SV=2	Dync1li2	ENOG410XQS4(Z:Cytoskeleton)	ENOG410XQS4(Dynein cytoplasmic 1 light intermediate chain)	K10416	DYNC1LI, DNCLI	mmu04962(Vasopressin-regulated water reabsorption); mmu05132(Salmonella infection); mmu04145(Phagosome)	PF05783.14(DLIC:Dynein light intermediate chain (DLIC))	GO:1990090(biological_process:cellular response to nerve growth factor stimulus); GO:0000323(cellular_component:lytic vacuole); GO:0099513(cellular_component:polymeric cytoskeletal fiber); GO:0035639(molecular_function:purine ribonucleoside triphosphate binding); GO:1901363(molecular_function:heterocyclic compound binding); GO:0099512(cellular_component:supramolecular fiber); GO:0043229(cellular_…	cytoplasmic	NP_001013398.2(cytoplasmic dynein 1 light intermediate chain 2 [Mus musculus])		mmu:235661;mmu:234663	1.05005	0.864193	0.946097	1.0532	0.79699	0.930347	1.08995	0.864193	0.964998	1.23381	0.975499	1.23066
Q8R1Q8	1.073	1.326	0.01901	0.257711	1.23579	0.305431	up	yes	-1.72102	-0.588868	C26_CS|C26	Cytoplasmic dynein 1 light intermediate chain 1 OS=Mus musculus OX=10090 GN=Dync1li1 PE=1 SV=1	Dync1li1	ENOG410XQS4(S:Function unknown)	ENOG410XQS4(Component of the cytosolic iron-sulfur (Fe S) protein assembly machinery. Required for the maturation of extramitochondrial Fe S proteins (By similarity). Has anti- apoptotic effects in the cell. Involved in negative control of H(2)O(2)-induced cell death, probably by tethering the pro- apoptotic factor tah18 in the cytoplasm in the absence of oxidative stress (By similarity))	K10417;K10416	DYNC2LI;DYNC1LI, DNCLI	mmu04962(Vasopressin-regulated water reabsorption); mmu05132(Salmonella infection); mmu04145(Phagosome)	PF05783.14(DLIC:Dynein light intermediate chain (DLIC))	GO:0099512(cellular_component:supramolecular fiber); GO:0099513(cellular_component:polymeric cytoskeletal fiber); GO:0048584(biological_process:positive regulation of response to stimulus); GO:0048583(biological_process:regulation of response to stimulus); GO:0010965(biological_process:regulation of mitotic sister chromatid separation); GO:1901363(molecular_function:heterocyclic compound binding)…	mitochondrial	NP_666341.1(cytoplasmic dynein 1 light intermediate chain 1 [Mus musculus])		mmu:235661;mmu:234663;mmu:213575	0.862379	0.900323	0.92792	0.996047	0.880489	0.899461	1.10816	0.958965	1.03658	1.20216	1.05555	1.17197
Q9JHU4	0.956	1.162	0.07479	0.391281	1.21548	0.281528	up	no	-1.12616	-0.407511	C26_CS|C26	Cytoplasmic dynein 1 heavy chain 1 OS=Mus musculus OX=10090 GN=Dync1h1 PE=1 SV=2	Dync1h1	COG5245(Z:Cytoskeleton)	COG5245(paralemmin)	K10413;K10408;K10414	DYNC1H;DNAH;DYNC2H, DNCH2	mmu05022(Pathways of neurodegeneration - multiple diseases); mmu04962(Vasopressin-regulated water reabsorption); mmu05132(Salmonella infection); mmu04145(Phagosome); mmu05014(Amyotrophic lateral sclerosis); mmu05016(Huntington disease)	PF08385.15(DHC_N1:Dynein heavy chain, N-terminal region 1); PF12774.10(AAA_6:Hydrolytic ATP binding site of dynein motor region); PF08393.16(DHC_N2:Dynein heavy chain, N-terminal region 2); PF12781.10(AAA_9:ATP-binding dynein motor region); PF12780.10(AAA_8:P-loop containing dynein motor region D4); PF18199.4(Dynein_C:Dynein heavy chain C-terminal domain); PF12775.10(AAA_7:P-loop containing dynei…	GO:0032388(biological_process:positive regulation of intracellular transport); GO:0099513(cellular_component:polymeric cytoskeletal fiber); GO:0019222(biological_process:regulation of metabolic process); GO:0051049(biological_process:regulation of transport); GO:0032386(biological_process:regulation of intracellular transport); GO:0099518(biological_process:vesicle cytoskeletal trafficking); GO:0…	cytoplasmic	NP_084514.2(cytoplasmic dynein 1 heavy chain 1 [Mus musculus])		mmu:56087;mmu:327954;mmu:13424;mmu:110350;mmu:237806	0.961616	0.921228	0.925074	1.01835	0.850068	0.889494	1.11355	0.94046	1.02797	1.19433	0.987579	1.17029
Q9Z2L7	1.057	1.336	0.1608	0.514946	1.26395	0.337945	up	no	-0.793714	-0.288238	C26_CS|C26	Cytokine receptor-like factor 3 OS=Mus musculus OX=10090 GN=Crlf3 PE=1 SV=1	Crlf3	ENOG4110NSY(A:RNA processing and modification)	ENOG4110NSY(cytokine receptor-like factor 3)	K24482	CRLF3			GO:0080090(biological_process:regulation of primary metabolic process); GO:0019222(biological_process:regulation of metabolic process); GO:0048584(biological_process:positive regulation of response to stimulus); GO:0048583(biological_process:regulation of response to stimulus); GO:1901363(molecular_function:heterocyclic compound binding); GO:2000134(biological_process:negative regulation of G1/S …	cytoplasmic	NP_061246.1(cytokine receptor-like factor 3 isoform 1 [Mus musculus])		mmu:54394	0.853364	0.849097	0.966861	0.990755	0.762907	0.952354	1.24079	0.873844	1.08975	1.20495	0.908832	1.3065
G5E850	1.312	1.876	0.05758	0.363045	1.42988	0.515892	up	no	-1.23973	-0.44004	C26_CS|C26	Cytochrome b5 OS=Mus musculus OX=10090 GN=Cyb5a PE=1 SV=1	Cyb5a	COG5274(C:Energy production and conversion); COG5274(I:Lipid transport and metabolism)	COG5274(cytochrome b5); COG5274(cytochrome b5)	K00326;K23490;K10226	CYB5R;CYB5;FADS2	mmu01100(Metabolic pathways); mmu00520(Amino sugar and nucleotide sugar metabolism); mmu00592(alpha-Linolenic acid metabolism); mmu03320(PPAR signaling pathway); mmu01040(Biosynthesis of unsaturated fatty acids); mmu01212(Fatty acid metabolism)	PF00173.31(Cyt-b5:Cytochrome b5-like Heme/Steroid binding domain)	GO:0006631(biological_process:fatty acid metabolic process); GO:0016020(cellular_component:membrane); GO:0010038(biological_process:response to metal ion); GO:0016215(molecular_function:acyl-CoA desaturase activity); GO:0019752(biological_process:carboxylic acid metabolic process); GO:0005789(cellular_component:endoplasmic reticulum membrane); GO:0043229(cellular_component:intracellular organelle…	cytoplasmic	NP_001335088.1(cytochrome b5 isoform 2 [Mus musculus])		mmu:109672;mmu:66427;mmu:228151;mmu:266690;mmu:56473	0.741519	0.82976	0.79565	0.852005	1.1108	0.955818	0.768214	0.932831	0.840141	1.18124	1.65507	1.33696
Q3TN05	1.526	6.18	0.01607	0.245015	4.0498	2.01785	up	yes	-1.79398	-0.610807	C26_CS|C26	Cystine/glutamate transporter OS=Mus musculus OX=10090 GN=Slc7a11 PE=2 SV=1	Slc7a11	COG0531(S:Function unknown)	COG0531(member RAS oncogene)	K13869;K13780;K13872;K13867;K13781	SLC7A11;SLC7A5, LAT1;SLC7A6;SLC7A7;SLC7A8, LAT2	mmu05230(Central carbon metabolism in cancer); mmu04216(Ferroptosis); mmu04150(mTOR signaling pathway); mmu04974(Protein digestion and absorption)	PF13520.9(AA_permease_2:Amino acid permease); PF00324.24(AA_permease:Amino acid permease)	GO:0080090(biological_process:regulation of primary metabolic process); GO:0019222(biological_process:regulation of metabolic process); GO:0051049(biological_process:regulation of transport); GO:0007612(biological_process:learning); GO:0007610(biological_process:behavior); GO:0007611(biological_process:learning or memory); GO:0006820(biological_process:anion transport); GO:0060548(biological_proc…	plasma membrane	BAE38284.1(unnamed protein product [Mus musculus])		mmu:330836;mmu:50934;mmu:20539;mmu:26570;mmu:20540	0.362209	0.428856	0.395171	0.631693	0.41473	0.611772	0.577	0.916752	0.946453	1.5441	2.19101	2.98026
Q62426	0.9097	1.197	0.3584	0.680624	1.31582	0.39596	up	no	-0.445632	-0.167093	C26_CS|C26	Cystatin-B OS=Mus musculus OX=10090 GN=Cstb PE=1 SV=1	Cstb	ENOG41121QW(S:Function unknown)	ENOG41121QW(Cystatin B (Stefin B))	K13907	CSTA_B		PF00031.24(Cystatin:Cystatin domain)	GO:0009892(biological_process:negative regulation of metabolic process); GO:0030414(molecular_function:peptidase inhibitor activity); GO:0019222(biological_process:regulation of metabolic process); GO:0032501(biological_process:multicellular organismal process); GO:0019899(molecular_function:enzyme binding); GO:0031012(cellular_component:extracellular matrix); GO:0008152(biological_process:metabo…	cytoplasmic	NP_031819.1(cystatin-B [Mus musculus])		mmu:209294;mmu:13014;mmu:76770;mmu:433016;mmu:209324	1.00587	0.71316	0.932439	1.19195	0.709137	0.843923	1.24023	0.724225	1.02598	1.64359	0.820788	1.1487
Q3UMF0	1.006	1.288	0.01222	0.232894	1.28032	0.356502	up	yes	-1.91293	-0.632841	C26_CS|C26	Cordon-bleu protein-like 1 OS=Mus musculus OX=10090 GN=Cobll1 PE=1 SV=2	Cobll1	ENOG4111I5R(S:Function unknown)	ENOG4111I5R(COBL-like 1)	K24046;K18623	COBLL1;COBL		PF09469.13(Cobl:Cordon-bleu ubiquitin-like domain)	GO:0008092(molecular_function:cytoskeletal protein binding); GO:0003779(molecular_function:actin binding); GO:0003674(molecular_function:molecular_function); GO:0005488(molecular_function:binding); GO:0005515(molecular_function:protein binding); GO:0003785(molecular_function:actin monomer binding)	cytoplasmic	Q3UMF0.2(RecName: Full=Cordon-bleu protein-like 1; AltName: Full=Cobl-related protein 1 [Mus musculus])		mmu:319876;mmu:12808	0.908678	0.83871	0.988642	0.883235	0.92776	0.931395	0.85234	0.972285	1.18582	1.06497	1.18582	1.26034
Q9DA03	0.796	1.059	0.2439	0.591364	1.3304	0.411862	up	no	-0.612788	-0.228145	C26_CS|C26	Complex III assembly factor LYRM7 OS=Mus musculus OX=10090 GN=Lyrm7 PE=3 SV=2	Lyrm7	ENOG4112010(O:Posttranslational modification, protein turnover, chaperones)	ENOG4112010(LYR motif containing 7)	K18170	LYRM7, MZM1		PF05347.18(Complex1_LYR:Complex 1 protein (LYR family))	GO:0022607(biological_process:cellular component assembly); GO:0043933(biological_process:macromolecular complex subunit organization); GO:0031974(cellular_component:membrane-enclosed lumen); GO:0003674(molecular_function:molecular_function); GO:0006091(biological_process:generation of precursor metabolites and energy); GO:0071840(biological_process:cellular component organization or biogenesis);…	mitochondrial	NP_083603.4(complex III assembly factor LYRM7 isoform 1 [Mus musculus])		mmu:75530	1.11111	0.597778	0.866667	0.79	0.927778	0.935556	0.86	1.19444	1.18778	0.78	1.48667	1.26222
Q9CZG3	0.9637	1.236	0.1539	0.503844	1.28256	0.359023	up	no	-0.812761	-0.297704	C26_CS|C26	COMM domain-containing protein 8 OS=Mus musculus OX=10090 GN=Commd8 PE=1 SV=1	Commd8	ENOG4111JYC(S:Function unknown)	ENOG4111JYC(COMM domain containing 8)	K22564	COMMD8		PF07258.17(COMM_domain:COMM domain)	GO:0005654(cellular_component:nucleoplasm); GO:0005575(cellular_component:cellular_component); GO:0005829(cellular_component:cytosol); GO:0110165(cellular_component:cellular anatomical entity)	cytoplasmic	NP_848714.1(COMM domain-containing protein 8 isoform a [Mus musculus])		mmu:27784	0.949517	0.791897	0.858364	1.12043	0.775756	0.848868	1.04067	0.921032	1.17265	1.21063	0.978952	1.33122
D3Z5B1	1.199	1.641	0.205	0.55048	1.36864	0.452744	up	no	-0.688246	-0.259258	C26_CS|C26	Coiled-coil-helix-coiled-coil-helix domain-containing 2-like (Fragment) OS=Mus musculus OX=10090 GN=Chchd2l PE=4 SV=8	Chchd2l	ENOG410ZSKF(S:Function unknown); ENOG41126E7(S:Function unknown)	ENOG410ZSKF(SCAN domain containing 3); ENOG41126E7(coiled-coil-helix-coiled-coil-helix domain containing)	K24642;K22759;K22758	ZBED5_7_8_9, BUSTER;CHCHD10;CHCHD2	mmu05014(Amyotrophic lateral sclerosis)		GO:0043231(cellular_component:intracellular membrane-bounded organelle); GO:0005739(cellular_component:mitochondrion); GO:0005575(cellular_component:cellular_component); GO:0043229(cellular_component:intracellular organelle); GO:0043227(cellular_component:membrane-bounded organelle); GO:0043226(cellular_component:organelle); GO:0110165(cellular_component:cellular anatomical entity)	mitochondrial	NP_001346337.1(SCAN domain containing 3 isoform 2 [Mus musculus])		mmu:14004;mmu:71970;mmu:103172;mmu:105243727	0.692002	0.962574	0.772966	0.68093	1.03869	0.768814	0.887146	1.48642	1.30442	0.837322	1.43037	1.13834
A3KGF9	0.6403	0.8313	0.3267	0.653177	1.2983	0.376621	up	no	-0.485851	-0.184969	C26_CS|C26	Coiled-coil domain-containing protein 9B OS=Mus musculus OX=10090 GN=Ccdc9b PE=1 SV=1	Ccdc9b	ENOG410YRQX(S:Function unknown)	ENOG410YRQX(Chromosome 15 open reading frame 52)				PF15266.9(DUF4594:Domain of unknown function (DUF4594))		nuclear	A3KGF9.1(RecName: Full=Coiled-coil domain-containing protein 9B [Mus musculus])		mmu:214239;mmu:243846	1.27105	0.723228	1.08039	1.03209	0.659676	0.749921	1.42739	0.843978	1.04226	1.32571	0.699078	1.14522
Q9D7S9	0.8377	1.047	0.2668	0.60891	1.24985	0.321756	up	no	-0.573814	-0.215447	C26_CS|C26	Charged multivesicular body protein 5 OS=Mus musculus OX=10090 GN=Chmp5 PE=1 SV=1	Chmp5	ENOG410XPDA(U:Intracellular trafficking, secretion, and vesicular transport)	ENOG410XPDA(Charged multivesicular body protein)	K12198	CHMP5, VPS60	mmu04217(Necroptosis); mmu04144(Endocytosis)	PF03357.24(Snf7:Snf7)	GO:0006997(biological_process:nucleus organization); GO:0099512(cellular_component:supramolecular fiber); GO:0099513(cellular_component:polymeric cytoskeletal fiber); GO:0019222(biological_process:regulation of metabolic process); GO:0006900(biological_process:membrane budding); GO:0061024(biological_process:membrane organization); GO:0007009(biological_process:plasma membrane organization); GO:0…	nuclear	NP_001020581.1(charged multivesicular body protein 5 [Rattus norvegicus])		mmu:76959	1.06705	0.8451	0.918727	1.0425	0.797083	0.841899	1.33914	0.836564	0.961409	1.36689	0.831229	1.15241
Q6A078	1.21	1.828	0.08355	0.40167	1.51074	0.595259	up	no	-1.07805	-0.396131	C26_CS|C26	Centrosomal protein of 290 kDa OS=Mus musculus OX=10090 GN=Cep290 PE=1 SV=2	Cep290	ENOG410XRSC(Z:Cytoskeleton)	ENOG410XRSC(centrosomal protein 290kDa)	K16533	CEP290, NPHP6		PF16574.8(CEP209_CC5:Coiled-coil region of centrosome protein CE290)	GO:0033157(biological_process:regulation of intracellular protein transport); GO:0008104(biological_process:protein localization); GO:0032388(biological_process:positive regulation of intracellular transport); GO:0080090(biological_process:regulation of primary metabolic process); GO:0019222(biological_process:regulation of metabolic process); GO:0051049(biological_process:regulation of transport…	cytoplasmic	XP_006513591.1(centrosomal protein of 290 kDa isoform X3 [Mus musculus])		mmu:216274	0.68116	1.04694	0.68661	0.963842	0.899132	0.608957	1.0231	1.52716	0.826929	1.17296	1.52989	1.03332
P22935	0.6837	0.8267	0.5246	0.794274	1.20916	0.274	up	no	-0.280172	-0.100029	C26_CS|C26	Cellular retinoic acid-binding protein 2 OS=Mus musculus OX=10090 GN=Crabp2 PE=2 SV=2	Crabp2	ENOG4111US8(E:Amino acid transport and metabolism)	ENOG4111US8(Citrulline--aspartate ligase)	K17289;K08752;K17337;K08756	CRABP2;FABP3;CRABP1;FABP7	mmu03320(PPAR signaling pathway)	PF00061.26(Lipocalin:Lipocalin / cytosolic fatty-acid binding protein family); PF14651.9(Lipocalin_7:Lipocalin / cytosolic fatty-acid binding protein family)	GO:0035108(biological_process:limb morphogenesis); GO:0048670(biological_process:regulation of collateral sprouting); GO:0048672(biological_process:positive regulation of collateral sprouting); GO:0035107(biological_process:appendage morphogenesis); GO:0044281(biological_process:small molecule metabolic process); GO:0044283(biological_process:small molecule biosynthetic process); GO:0061387(biolo…	cytoplasmic	NP_031785.1(cellular retinoic acid-binding protein 2 [Mus musculus])		mmu:12904;mmu:12140;mmu:12903;mmu:21884;mmu:14077	1.31334	0.726278	1.02835	1.18332	0.627777	0.882565	1.33435	0.753858	0.893072	1.44336	0.694758	1.11897
Q6NXW6	0.7913	1.094	0.009112	0.218316	1.38254	0.467316	up	yes	-2.04039	-0.660914	C26_CS|C26	Cell cycle checkpoint protein RAD17 OS=Mus musculus OX=10090 GN=Rad17 PE=1 SV=2	Rad17	COG0470(S:Function unknown)	COG0470(suppressor of zeste 12 homolog (Drosophila))	K10756;K06662	RFC3_5;HRAD17, RAD24	mmu03030(DNA replication); mmu03420(Nucleotide excision repair); mmu03430(Mismatch repair)	PF03215.18(Rad17:Rad17 P-loop domain); PF13238.9(AAA_18:AAA domain)	GO:0019220(biological_process:regulation of phosphate metabolic process); GO:0080090(biological_process:regulation of primary metabolic process); GO:0019222(biological_process:regulation of metabolic process); GO:0007165(biological_process:signal transduction); GO:1901363(molecular_function:heterocyclic compound binding); GO:1901360(biological_process:organic cyclic compound metabolic process); G…	cytoplasmic	NP_001037836.1(cell cycle checkpoint protein RAD17 isoform 1 [Mus musculus])		mmu:19356;mmu:72151	1.0274	1.03151	0.985274	0.77363	0.817808	0.847603	0.97089	1.17842	0.996575	1.24726	1.07158	1.05205
Q8CJ53	0.9183	1.161	0.02297	0.273497	1.26429	0.338331	up	yes	-1.63884	-0.563048	C26_CS|C26	Cdc42-interacting protein 4 OS=Mus musculus OX=10090 GN=Trip10 PE=1 SV=2	Trip10	ENOG410ZIPN(S:Function unknown)	ENOG410ZIPN(Actin polymerization protein Bzz1)	K07196;K20121	TRIP10, CIP4;FNBP1	mmu04910(Insulin signaling pathway)	PF00611.26(FCH:Fes/CIP4, and EFC/F-BAR homology domain); PF00018.31(SH3_1:SH3 domain)	GO:0099512(cellular_component:supramolecular fiber); GO:0099513(cellular_component:polymeric cytoskeletal fiber); GO:0048583(biological_process:regulation of response to stimulus); GO:0007165(biological_process:signal transduction); GO:0071840(biological_process:cellular component organization or biogenesis); GO:0042538(biological_process:hyperosmotic salinity response); GO:0005773(cellular_compo…	cytoplasmic	EDL38257.1(thyroid hormone receptor interactor 10, isoform CRA_d, partial [Mus musculus])		mmu:106628;mmu:14269;mmu:214459	1.03315	0.831683	0.875075	1.00835	0.887473	0.950495	0.970125	0.912269	0.933965	1.22944	1.08274	1.28523
Q3TVZ1	0.9593	1.575	0.002606	0.179967	1.64182	0.715298	up	yes	-2.58403	-0.744806	C26_CS|C26	Catalase OS=Mus musculus OX=10090 GN=Cat PE=2 SV=1	Cat	COG0753(P:Inorganic ion transport and metabolism)	COG0753(Catalase)	K03781	katE, CAT, catB, srpA	mmu05208(Chemical carcinogenesis - reactive oxygen species); mmu05022(Pathways of neurodegeneration - multiple diseases); mmu01100(Metabolic pathways); mmu00630(Glyoxylate and dicarboxylate metabolism); mmu04211(Longevity regulating pathway); mmu04146(Peroxisome); mmu04213(Longevity regulating pathway - multiple species); mmu05014(Amyotrophic lateral sclerosis); mmu00380(Tryptophan metabolism); m…	PF00199.22(Catalase:Catalase); PF06628.15(Catalase-rel:Catalase-related immune-responsive)	GO:0005783(cellular_component:endoplasmic reticulum); GO:0019222(biological_process:regulation of metabolic process); GO:0031970(cellular_component:organelle envelope lumen); GO:0048584(biological_process:positive regulation of response to stimulus); GO:0048583(biological_process:regulation of response to stimulus); GO:0031974(cellular_component:membrane-enclosed lumen); GO:0046486(biological_pro…	cytoplasmic	BAE35476.1(unnamed protein product [Mus musculus])		mmu:12359	0.874381	1.00117	0.85427	0.814048	0.916351	0.786068	0.764209	0.949577	0.908481	1.26698	1.50743	1.35704
Q9JMK2	0.7093	0.9967	0.1827	0.527002	1.40519	0.490763	up	no	-0.738261	-0.278188	C26_CS|C26	Casein kinase I isoform epsilon OS=Mus musculus OX=10090 GN=Csnk1e PE=1 SV=2	Csnk1e	ENOG410XPGP(O:Posttranslational modification, protein turnover, chaperones)	ENOG410XPGP(Late endosomal lysosomal adaptor, MAPK and MTOR activator 2)	K08959;K08958;K08960;K08957	CSNK1D;CSNK1G;CSNK1E;CSNK1A	mmu05165(Human papillomavirus infection); mmu04068(FoxO signaling pathway); mmu04540(Gap junction); mmu05022(Pathways of neurodegeneration - multiple diseases); mmu05226(Gastric cancer); mmu04340(Hedgehog signaling pathway); mmu05225(Hepatocellular carcinoma); mmu04710(Circadian rhythm); mmu04310(Wnt signaling pathway); mmu05224(Breast cancer); mmu04390(Hippo signaling pathway); mmu04392(Hippo si…	PF00069.28(Pkinase:Protein kinase domain); PF07714.20(PK_Tyr_Ser-Thr:Protein tyrosine and serine/threonine kinase); PF17667.4(Pkinase_fungal:Fungal protein kinase); PF03109.19(ABC1:ABC1 atypical kinase-like domain)	GO:0032922(biological_process:circadian regulation of gene expression); GO:0008104(biological_process:protein localization); GO:0032436(biological_process:positive regulation of proteasomal ubiquitin-dependent protein catabolic process); GO:0080090(biological_process:regulation of primary metabolic process); GO:0032434(biological_process:regulation of proteasomal ubiquitin-dependent protein catab…	cytoplasmic	NP_001276827.1(casein kinase I isoform epsilon isoform a [Mus musculus])		mmu:70425;mmu:93687;mmu:214897;mmu:104318;mmu:27373	1.229	0.626792	1.27325	1.10733	0.732487	0.775502	0.953707	0.707907	0.919295	1.48464	0.867677	1.32241
E0CXT6	1.255	1.535	0.4688	0.759133	1.22311	0.290551	up	no	-0.329012	-0.119682	C26_CS|C26	Carboxymethylenebutenolidase homolog (Fragment) OS=Mus musculus OX=10090 GN=Cmbl PE=1 SV=1	Cmbl	COG0412(Q:Secondary metabolites biosynthesis, transport and catabolism)	COG0412(dienelactone hydrolase)	K01061	E3.1.1.45	mmu01100(Metabolic pathways)	PF01738.21(DLH:Dienelactone hydrolase family)	GO:0016787(molecular_function:hydrolase activity); GO:0005829(cellular_component:cytosol); GO:0005575(cellular_component:cellular_component); GO:0003824(molecular_function:catalytic activity); GO:0003674(molecular_function:molecular_function); GO:0110165(cellular_component:cellular anatomical entity)	cytoplasmic	XP_006520241.1(carboxymethylenebutenolidase homolog isoform X2 [Mus musculus])		mmu:69574	0.679656	0.653149	1.05075	1.0324	0.617807	0.9087	1.64952	0.718396	1.56049	1.28183	0.638197	1.20911
Q8K354	1.146	1.433	0.2299	0.573773	1.25044	0.322432	up	no	-0.638461	-0.24126	C26_CS|C26	Carbonyl reductase [NADPH] 3 OS=Mus musculus OX=10090 GN=Cbr3 PE=1 SV=1	Cbr3	COG1028(C:Energy production and conversion)	COG1028(Manganese-dependent inorganic pyrophosphatase)	K00079;K00084;K11162;K11170;K11152	CBR1;CBR3;RDH14;DHRSX;RDH11	mmu00980(Metabolism of xenobiotics by cytochrome P450); mmu05208(Chemical carcinogenesis - reactive oxygen species); mmu01100(Metabolic pathways); mmu05204(Chemical carcinogenesis - DNA adducts); mmu01240(Biosynthesis of cofactors); mmu00790(Folate biosynthesis); mmu00830(Retinol metabolism); mmu00590(Arachidonic acid metabolism)	PF00106.28(adh_short:short chain dehydrogenase); PF13561.9(adh_short_C2:Enoyl-(Acyl carrier protein) reductase); PF08659.13(KR:KR domain)	GO:0005488(molecular_function:binding); GO:0006775(biological_process:fat-soluble vitamin metabolic process); GO:1901662(biological_process:quinone catabolic process); GO:0044248(biological_process:cellular catabolic process); GO:0032501(biological_process:multicellular organismal process); GO:0003674(molecular_function:molecular_function); GO:1901661(biological_process:quinone metabolic process)…	mitochondrial	NP_766635.1(carbonyl reductase [NADPH] 3 [Mus musculus])		mmu:236082;mmu:109857;mmu:105014;mmu:12408;mmu:17252	0.83316	0.815663	0.879817	1.06811	0.840658	0.954801	1.10727	0.958134	0.961466	1.48219	0.948136	1.15059
Q922J3	1.143	1.398	0.0184	0.255943	1.2231	0.290539	up	yes	-1.73518	-0.591857	C26_CS|C26	CAP-Gly domain-containing linker protein 1 OS=Mus musculus OX=10090 GN=Clip1 PE=1 SV=1	Clip1	COG5244(D:Cell cycle control, cell division, chromosome partitioning); ENOG410XSDG(D:Cell cycle control, cell division, chromosome partitioning)	COG5244(CAP-GLY domain containing linker protein); ENOG410XSDG(CAP-GLY domain containing linker protein)	K16768;K10421;K10422;K10423	CEP350;CLIP1, RSN;CLIP2, CYLN2;CLIP3_4	mmu04150(mTOR signaling pathway)	PF01302.28(CAP_GLY:CAP-Gly domain); PF16641.8(CLIP1_ZNF:CLIP1 zinc knuckle)	GO:0031110(biological_process:regulation of microtubule polymerization or depolymerization); GO:0031112(biological_process:positive regulation of microtubule polymerization or depolymerization); GO:0031113(biological_process:regulation of microtubule polymerization); GO:0099512(cellular_component:supramolecular fiber); GO:0099513(cellular_component:polymeric cytoskeletal fiber); GO:0031116(biolog…	cytoplasmic	NP_062739.2(CAP-Gly domain-containing linker protein 1 isoform a [Mus musculus])		mmu:269713;mmu:74081;mmu:76686;mmu:56430;mmu:78785	0.842993	0.819389	0.926449	1.03519	0.899473	0.955954	1.07903	0.922234	0.982929	1.23498	1.10179	1.19958
P31324	1.412	1.854	0.02547	0.276357	1.31303	0.392901	up	yes	-1.59397	-0.55853	C26_CS|C26	cAMP-dependent protein kinase type II-beta regulatory subunit OS=Mus musculus OX=10090 GN=Prkar2b PE=1 SV=3	Prkar2b	COG0664(L:Replication, recombination and repair)	COG0664(atp-dependent rna helicase)	K04739;K19477	PRKAR;PRKG2	mmu04970(Salivary secretion); mmu04540(Gap junction); mmu04730(Long-term depression); mmu04910(Insulin signaling pathway); mmu04022(cGMP-PKG signaling pathway); mmu04740(Olfactory transduction); mmu04611(Platelet activation); mmu04713(Circadian entrainment); mmu04714(Thermogenesis); mmu04923(Regulation of lipolysis in adipocytes); mmu04924(Renin secretion)	PF00027.32(cNMP_binding:Cyclic nucleotide-binding domain); PF02197.20(RIIa:Regulatory subunit of type II PKA R-subunit)	GO:0051348(biological_process:negative regulation of transferase activity); GO:0019220(biological_process:regulation of phosphate metabolic process); GO:0080090(biological_process:regulation of primary metabolic process); GO:0019222(biological_process:regulation of metabolic process); GO:0007612(biological_process:learning); GO:0007610(biological_process:behavior); GO:0007611(biological_process:l…	cytoplasmic	NP_001351336.1(cAMP-dependent protein kinase type II-beta regulatory subunit isoform 1 [Mus musculus])		mmu:19088;mmu:19092;mmu:19087;mmu:19084;mmu:19085	0.723764	0.865621	0.712907	1.08203	1.05887	0.925694	0.85187	0.948854	0.804825	1.44608	1.39035	1.18914
P68181	1.155	1.438	0.01996	0.256941	1.24502	0.316171	up	yes	-1.69984	-0.590166	C26_CS|C26	cAMP-dependent protein kinase catalytic subunit beta OS=Mus musculus OX=10090 GN=Prkacb PE=1 SV=2	Prkacb	ENOG410XPQQ(T:Signal transduction mechanisms)	ENOG410XPQQ(CAMP-dependent protein kinase, catalytic subunit)	K04345;K19584;K07376;K13302	PKA;PRKX;PRKG1;SGK1	mmu04750(Inflammatory mediator regulation of TRP channels); mmu05020(Prion disease); mmu05165(Human papillomavirus infection); mmu04530(Tight junction); mmu05200(Pathways in cancer); mmu05203(Viral carcinogenesis); mmu04911(Insulin secretion); mmu05205(Proteoglycans in cancer); mmu05207(Chemical carcinogenesis - receptor activation); mmu04730(Long-term depression); mmu04928(Parathyroid hormone sy…	PF00069.28(Pkinase:Protein kinase domain); PF07714.20(PK_Tyr_Ser-Thr:Protein tyrosine and serine/threonine kinase); PF14531.9(Kinase-like:Kinase-like)	GO:0048646(biological_process:anatomical structure formation involved in morphogenesis); GO:0008589(biological_process:regulation of smoothened signaling pathway); GO:0080090(biological_process:regulation of primary metabolic process); GO:0019222(biological_process:regulation of metabolic process); GO:2000242(biological_process:negative regulation of reproductive process); GO:0048585(biological_p…	cytoplasmic	NP_001071113.1(cAMP-dependent protein kinase catalytic subunit beta [Rattus norvegicus])		mmu:19091;mmu:19108;mmu:18749;mmu:18747;mmu:20393	0.797554	0.973016	0.95228	0.933936	0.981789	0.847003	1.08228	1.05596	0.934733	1.21228	1.17001	1.05915
Q9DAW9	0.8283	1.046	0.1725	0.520337	1.26283	0.336658	up	no	-0.763211	-0.283716	C26_CS|C26	Calponin-3 OS=Mus musculus OX=10090 GN=Cnn3 PE=1 SV=1	Cnn3	COG5199(Z:Cytoskeleton)	COG5199(Calponin)	K20526	TAGLN		PF00402.21(Calponin:Calponin family repeat); PF00307.34(CH:Calponin homology (CH) domain)	GO:0099512(cellular_component:supramolecular fiber); GO:0031032(biological_process:actomyosin structure organization); GO:0015629(cellular_component:actin cytoskeleton); GO:0030154(biological_process:cell differentiation); GO:0030036(biological_process:actin cytoskeleton organization); GO:0043229(cellular_component:intracellular organelle); GO:0043228(cellular_component:non-membrane-bounded organ…	cytoplasmic	NP_082320.1(calponin-3 [Mus musculus])		mmu:12797;mmu:21346;mmu:56370;mmu:71994;mmu:12798	1.03824	0.89185	1.15972	1.06731	0.691469	0.821249	1.30611	0.881467	0.884582	1.20851	0.935456	1.11403
P51125	0.9967	1.317	0.1848	0.529935	1.32136	0.402024	up	no	-0.733298	-0.275778	C26_CS|C26	Calpastatin OS=Mus musculus OX=10090 GN=Cast PE=1 SV=2	Cast	ENOG4111YF0(O:Posttranslational modification, protein turnover, chaperones)	ENOG4111YF0(calpastatin)	K04281	CAST		PF00748.22(Calpain_inhib:Calpain inhibitor)	GO:0005783(cellular_component:endoplasmic reticulum); GO:0019222(biological_process:regulation of metabolic process); GO:0098772(molecular_function:molecular function regulator); GO:0080090(biological_process:regulation of primary metabolic process); GO:0010605(biological_process:negative regulation of macromolecule metabolic process); GO:0016020(cellular_component:membrane); GO:0010466(biologica…	nuclear	NP_001288082.1(calpastatin isoform 1 [Mus musculus])		mmu:12380	0.95155	0.735548	0.873523	1.10665	0.769804	0.968678	1.14471	0.757434	0.933471	1.49869	0.943938	1.31599
P0DP26	1.292	1.63	0.0121	0.233641	1.26161	0.335266	up	yes	-1.91721	-0.63145	C26_CS|C26	Calmodulin-1 OS=Mus musculus OX=10090 GN=Calm1 PE=1 SV=1	Calm1	COG5126(U:Intracellular trafficking, secretion, and vesicular transport)	COG5126(thrombomodulin)	K12042;K02183	TNNC2;CALM	mmu04750(Inflammatory mediator regulation of TRP channels); mmu04114(Oocyte meiosis); mmu05022(Pathways of neurodegeneration - multiple diseases); mmu05200(Pathways in cancer); mmu04922(Glucagon signaling pathway); mmu04921(Oxytocin signaling pathway); mmu04924(Renin secretion); mmu04925(Aldosterone synthesis and secretion); mmu04261(Adrenergic signaling in cardiomyocytes); mmu05170(Human immunod…	PF00036.35(EF-hand_1:EF hand); PF13499.9(EF-hand_7:EF-hand domain pair); PF13833.9(EF-hand_8:EF-hand domain pair); PF13405.9(EF-hand_6:EF-hand domain); PF13202.9(EF-hand_5:EF hand); PF14658.9(EF-hand_9:EF-hand domain); PF12763.10(EF-hand_4:Cytoskeletal-regulatory complex EF hand); PF10591.12(SPARC_Ca_bdg:Secreted protein acidic and rich in cysteine Ca binding region); PF08976.14(EF-hand_11:EF-han…	GO:0050804(biological_process:modulation of synaptic transmission); GO:0008179(molecular_function:adenylate cyclase binding); GO:0008104(biological_process:protein localization); GO:0099512(cellular_component:supramolecular fiber); GO:0099513(cellular_component:polymeric cytoskeletal fiber); GO:0019222(biological_process:regulation of metabolic process); GO:0010564(biological_process:regulation o…	cytoplasmic	ACH46215.1(putative calmodulin variant 1 [Taeniopygia guttata])		mmu:12313;mmu:21925;mmu:70405;mmu:12315;mmu:12314	0.747105	0.711244	0.951065	1.03623	0.867389	0.992903	1.09077	0.935375	1.01382	1.24991	1.16175	1.24244
Q9CXW3	1.048	1.731	0.05243	0.347756	1.65172	0.723967	up	no	-1.28042	-0.458725	C26_CS|C26	Calcyclin-binding protein OS=Mus musculus OX=10090 GN=Cacybp PE=1 SV=1	Cacybp	ENOG410XSB6(S:Function unknown)	ENOG410XSB6(calcyclin binding protein)	K04507;K12795	CACYBP, SIP;SUGT1, SGT1	mmu04621(NOD-like receptor signaling pathway); mmu04310(Wnt signaling pathway)	PF09032.14(Siah-Interact_N:Siah interacting protein, N terminal); PF04969.19(CS:CS domain); PF05002.18(SGS:SGS domain)	GO:0080090(biological_process:regulation of primary metabolic process); GO:0019222(biological_process:regulation of metabolic process); GO:0005641(cellular_component:nuclear envelope lumen); GO:0031970(cellular_component:organelle envelope lumen); GO:0031974(cellular_component:membrane-enclosed lumen); GO:0010243(biological_process:response to organonitrogen compound); GO:0051716(biological_proce…	cytoplasmic	NP_033916.1(calcyclin-binding protein [Mus musculus])		mmu:67955;mmu:12301	0.816049	0.764638	0.779327	0.931112	0.777695	0.856035	1.02496	0.754029	1.05923	1.53907	1.02169	1.67616
Q80Y55	1.333	1.626	0.1856	0.530415	1.2198	0.28665	up	no	-0.731422	-0.275384	C26_CS|C26	BSD domain-containing protein 1 OS=Mus musculus OX=10090 GN=Bsdc1 PE=1 SV=1	Bsdc1	ENOG4110FD4(S:Function unknown)	ENOG4110FD4(BSD domain containing 1)				PF03909.20(BSD:BSD domain)	GO:0005737(cellular_component:cytoplasm); GO:0005575(cellular_component:cellular_component); GO:0110165(cellular_component:cellular anatomical entity)	cytoplasmic	NP_598650.2(BSD domain-containing protein 1 [Mus musculus])		mmu:100383	0.734214	0.718062	0.969897	0.991189	0.919236	1.02496	1.11601	0.875918	1.06828	1.13656	1.00073	1.44493
Q9CWJ9	0.963	1.163	0.2015	0.547595	1.20768	0.272243	up	no	-0.695725	-0.261541	C26_CS|C26	Bifunctional purine biosynthesis protein ATIC OS=Mus musculus OX=10090 GN=Atic PE=1 SV=2	Atic	COG0138(F:Nucleotide transport and metabolism)	COG0138(bifunctional purine biosynthesis protein PURH)	K00602	purH	mmu01523(Antifolate resistance); mmu00230(Purine metabolism); mmu00670(One carbon pool by folate); mmu01100(Metabolic pathways)	PF01808.21(AICARFT_IMPCHas:AICARFT/IMPCHase bienzyme); PF02142.25(MGS:MGS-like domain)	GO:0009167(biological_process:purine ribonucleoside monophosphate metabolic process); GO:0009165(biological_process:nucleotide biosynthetic process); GO:0044281(biological_process:small molecule metabolic process); GO:0009161(biological_process:ribonucleoside monophosphate metabolic process); GO:0042559(biological_process:pteridine-containing compound biosynthetic process); GO:1901362(biological_…	cytoplasmic	NP_080471.2(bifunctional purine biosynthesis protein ATIC [Mus musculus])		mmu:108147	0.983768	0.857846	0.90605	1.05165	0.849975	0.940482	1.18839	0.881456	0.909001	1.3576	0.965076	1.10871
Q9ES46	1.105	1.365	0.1498	0.499333	1.23529	0.304855	up	no	-0.824488	-0.301609	C26_CS|C26	Beta-parvin OS=Mus musculus OX=10090 GN=Parvb PE=1 SV=1	Parvb	ENOG410XQWH(U:Intracellular trafficking, secretion, and vesicular transport)	ENOG410XQWH(Component of the coat protein complex II (COPII) which promotes the formation of transport vesicles from the endoplasmic reticulum (ER). The coat has two main functions, the physical deformation of the endoplasmic reticulum membrane into vesicles and the selection of cargo molecules. It also functions as a component of the nuclear pore complex (NPC). NPC components, collectively refer…	K21073;K06275	ACTN2_3;PARV	mmu04510(Focal adhesion); mmu05412(Arrhythmogenic right ventricular cardiomyopathy)	PF00307.34(CH:Calponin homology (CH) domain)	GO:0022604(biological_process:regulation of cell morphogenesis); GO:0022607(biological_process:cellular component assembly); GO:0015629(cellular_component:actin cytoskeleton); GO:0034446(biological_process:substrate adhesion-dependent cell spreading); GO:0030030(biological_process:cell projection organization); GO:0030031(biological_process:cell projection assembly); GO:0030032(biological_process…	cytoplasmic	NP_573395.1(beta-parvin [Mus musculus])		mmu:64099;mmu:11474;mmu:170736;mmu:57342	0.894721	0.746197	0.844617	1.14077	0.860722	0.964509	1.06114	0.841038	0.981509	1.39129	1.03788	1.23561
A8DUN2	1.603	2.056	0.4784	0.764138	1.2826	0.359066	up	no	-0.320209	-0.116828	C26_CS|C26	Beta-globin OS=Mus musculus OX=10090 GN=Hbbt1 PE=3 SV=1	Hbbt1	COG1018(C:Energy production and conversion)	COG1018(Is involved in NO detoxification in an aerobic process, termed nitric oxide dioxygenase (NOD) reaction that utilizes O(2) and NAD(P)H to convert NO to nitrate, which protects the bacterium from various noxious nitrogen compounds. Therefore, plays a central role in the inducible response to nitrosative stress (By similarity))	K13825;K13823	HBE;HBB	mmu05144(Malaria); mmu05143(African trypanosomiasis)	PF00042.25(Globin:Globin)	GO:0005344(molecular_function:oxygen transporter activity); GO:0048856(biological_process:anatomical structure development); GO:0019220(biological_process:regulation of phosphate metabolic process); GO:0080090(biological_process:regulation of primary metabolic process); GO:0019222(biological_process:regulation of metabolic process); GO:2000112(biological_process:regulation of cellular macromolecu…	cytoplasmic	ABU63195.1(beta-globin [Mus musculus])		mmu:15129;mmu:15130;mmu:100503605;mmu:101488143;mmu:15135	0.713946	0.698239	0.708948	0.972394	1.0395	1.42075	0.663256	0.700381	0.679676	0.888149	1.30581	2.20895
A6H663	1.051	1.503	0.009229	0.218444	1.43007	0.516082	up	yes	-2.03485	-0.660659	C26_CS|C26	BCL2-associated athanogene 3 OS=Mus musculus OX=10090 GN=Bag3 PE=2 SV=1	Bag3	COG5021(S:Function unknown)	COG5021(tumor protein)	K12167;K13305;K09558;K09559;K09557	HECW1;NEDD4L;BAG4;BAG5;BAG3	mmu04530(Tight junction); mmu04120(Ubiquitin mediated proteolysis); mmu04144(Endocytosis); mmu04668(TNF signaling pathway); mmu04960(Aldosterone-regulated sodium reabsorption)	PF02179.19(BAG:BAG domain); PF00397.29(WW:WW domain)	GO:0032432(cellular_component:actin filament bundle); GO:0033157(biological_process:regulation of intracellular protein transport); GO:0032388(biological_process:positive regulation of intracellular transport); GO:0080090(biological_process:regulation of primary metabolic process); GO:0019222(biological_process:regulation of metabolic process); GO:0060249(biological_process:anatomical structure h…	cytoplasmic	AAI45766.1(BCL2-associated athanogene 3 [Mus musculus])		mmu:67384;mmu:29810;mmu:70369;mmu:83814;mmu:94253	0.820232	0.765277	0.921941	0.887491	0.779221	0.919481	1.06876	0.929323	1.20984	1.21394	1.12864	1.35584
Q3V117	0.85	1.062	0.03542	0.300891	1.24941	0.321249	up	yes	-1.45075	-0.521591	C26_CS|C26	ATP-citrate synthase OS=Mus musculus OX=10090 GN=Acly PE=1 SV=1	Acly	COG0074(S:Function unknown)	COG0074(Keratinocyte associated protein 2)	K01648;K01899	ACLY;LSC1	mmu00020(Citrate cycle (TCA cycle)); mmu01200(Carbon metabolism); mmu00640(Propanoate metabolism); mmu01100(Metabolic pathways)	PF16114.8(Citrate_bind:ATP citrate lyase citrate-binding); PF00285.24(Citrate_synt:Citrate synthase, C-terminal domain); PF00549.22(Ligase_CoA:CoA-ligase); PF02629.22(CoA_binding:CoA binding domain)	GO:0009165(biological_process:nucleotide biosynthetic process); GO:0044281(biological_process:small molecule metabolic process); GO:0044283(biological_process:small molecule biosynthetic process); GO:0072350(biological_process:tricarboxylic acid metabolic process); GO:1901362(biological_process:organic cyclic compound biosynthetic process); GO:1901363(molecular_function:heterocyclic compound bind…	cytoplasmic	NP_001186225.1(ATP-citrate synthase isoform 1 [Mus musculus])		mmu:56451;mmu:104112	1.02828	1.02931	1.03033	0.892545	0.862725	0.866838	1.07352	0.939846	1.00154	1.17224	0.954242	1.14859
E9Q467	1.208	2.143	0.01141	0.230954	1.77401	0.827011	up	yes	-1.94271	-0.636474	C26_CS|C26	ATP-binding cassette, sub-family C (CFTR/MRP), member 4 OS=Mus musculus OX=10090 GN=Abcc4 PE=1 SV=1	Abcc4	COG1132(S:Function unknown)	COG1132(patatin-like phospholipase domain containing 8)	K05667;K05673;K05665;K05666;K05672	ABCC3;ABCC4;ABCC1;ABCC2;ABCC12	mmu02010(ABC transporters); mmu04977(Vitamin digestion and absorption); mmu04976(Bile secretion); mmu04024(cAMP signaling pathway); mmu05206(MicroRNAs in cancer); mmu04071(Sphingolipid signaling pathway); mmu01523(Antifolate resistance); mmu01524(Platinum drug resistance)	PF00664.26(ABC_membrane:ABC transporter transmembrane region); PF00005.30(ABC_tran:ABC transporter); PF02463.22(SMC_N:RecF/RecN/SMC N terminal domain); PF01926.26(MMR_HSR1:50S ribosome-binding GTPase)	GO:0015721(biological_process:bile acid and bile salt transport); GO:0006820(biological_process:anion transport); GO:0007165(biological_process:signal transduction); GO:0015868(biological_process:purine ribonucleotide transport); GO:0038183(biological_process:bile acid signaling pathway); GO:1901363(molecular_function:heterocyclic compound binding); GO:0071840(biological_process:cellular componen…	Golgi apparatus	NP_001157148.1(ATP-binding cassette sub-family C member 4 isoform 3 [Mus musculus])		mmu:12780;mmu:17250;mmu:76408;mmu:244562;mmu:239273	0.698853	0.780618	0.65762	0.783414	0.862384	0.886844	0.71283	1.17058	0.953934	1.2181	1.69821	1.57661
A0A0U1RPL0	0.9833	1.208	0.004568	0.20161	1.22852	0.296917	up	yes	-2.34027	-0.695487	C26_CS|C26	Ataxin-2-like protein OS=Mus musculus OX=10090 GN=Atxn2l PE=1 SV=1	Atxn2l	COG5180(S:Function unknown)	COG5180(stress granule assembly)	K23625	ATXN2_2L	mmu05014(Amyotrophic lateral sclerosis); mmu05017(Spinocerebellar ataxia); mmu05022(Pathways of neurodegeneration - multiple diseases)	PF14438.9(SM-ATX:Ataxin 2 SM domain); PF06741.16(LsmAD:LsmAD domain)	GO:0035770(cellular_component:ribonucleoprotein granule); GO:0090304(biological_process:nucleic acid metabolic process); GO:0043229(cellular_component:intracellular organelle); GO:0043228(cellular_component:non-membrane-bounded organelle); GO:0003674(molecular_function:molecular_function); GO:0036464(cellular_component:cytoplasmic ribonucleoprotein granule); GO:0003676(molecular_function:nucleic …	cytoplasmic	XP_006507784.1(ataxin-2-like protein isoform X2 [Mus musculus])		mmu:20239;mmu:233871	0.949442	0.876335	1.07857	0.973178	0.886779	0.940897	0.994066	0.876335	0.982673	1.13648	1.1061	1.19915
A0A498WGK2	0.8873	1.078	0.1235	0.465903	1.21492	0.280863	up	no	-0.908333	-0.331705	C26_CS|C26	asparagine--tRNA ligase OS=Mus musculus OX=10090 GN=Nars PE=1 SV=1	Nars	COG0017(C:Energy production and conversion)	COG0017(it plays a direct role in the translocation of protons across the membrane (By similarity))	K22503;K01893;K01876	DARS1;NARS, asnS;DARS2, aspS	mmu00970(Aminoacyl-tRNA biosynthesis)	PF00152.23(tRNA-synt_2:tRNA synthetases class II (D, K and N)); PF01336.28(tRNA_anti-codon:OB-fold nucleic acid binding domain)	GO:0005126(molecular_function:cytokine receptor binding); GO:0048856(biological_process:anatomical structure development); GO:0035639(molecular_function:purine ribonucleoside triphosphate binding); GO:0019752(biological_process:carboxylic acid metabolic process); GO:0090304(biological_process:nucleic acid metabolic process); GO:0034641(biological_process:cellular nitrogen compound metabolic proce…	cytoplasmic	EDL09704.1(asparaginyl-tRNA synthetase, isoform CRA_c [Mus musculus])		mmu:70223;mmu:226414;mmu:226539;mmu:244141	1.02311	0.901356	0.905448	0.973996	0.860431	0.889078	1.15304	0.930003	1.0538	1.2267	0.917725	1.16532
Q922M7	1.132	1.45	0.01439	0.238614	1.28092	0.357179	up	yes	-1.84194	-0.622304	C26_CS|C26	Ashwin OS=Mus musculus OX=10090 PE=1 SV=1		ENOG4111XKJ(S:Function unknown)	ENOG4111XKJ(chromosome 2 open reading frame 49)	K15432	ASW		PF15323.9(Ashwin:Developmental protein)	GO:0048598(biological_process:embryonic morphogenesis); GO:0032502(biological_process:developmental process); GO:0072669(cellular_component:tRNA-splicing ligase complex); GO:0032991(cellular_component:macromolecular complex); GO:0043231(cellular_component:intracellular membrane-bounded organelle); GO:0005634(cellular_component:nucleus); GO:0005575(cellular_component:cellular_component); GO:004322…	nuclear	NP_598579.1(ashwin [Mus musculus])		mmu:98404	0.87241	0.617666	0.986696	1.08528	0.967503	0.910796	0.810469	1.05998	0.895093	1.1795	1.29989	1.31472
Q6DLW9	1.299	1.566	0.1446	0.495217	1.20554	0.269683	up	no	-0.839832	-0.305204	C26_CS|C26	Aryl hydrocarbon receptor (Fragment) OS=Mus musculus OX=10090 GN=Ahr PE=2 SV=1	Ahr	ENOG410XRZH(S:Function unknown)	ENOG410XRZH(Aryl hydrocarbon receptor)	K09093	AHR	mmu05208(Chemical carcinogenesis - reactive oxygen species); mmu04934(Cushing syndrome); mmu04659(Th17 cell differentiation); mmu05207(Chemical carcinogenesis - receptor activation)		GO:0032922(biological_process:circadian regulation of gene expression); GO:1904612(biological_process:response to 2,3,7,8-tetrachlorodibenzodioxine); GO:0032944(biological_process:regulation of mononuclear cell proliferation); GO:0080090(biological_process:regulation of primary metabolic process); GO:0019222(biological_process:regulation of metabolic process); GO:0048585(biological_process:negati…	nuclear	AAT75234.1(aryl hydrocarbon receptor, partial [Mus musculus])		mmu:11622	0.815384	0.83006	0.894476	1.19943	1.01434	0.962968	0.87083	0.878168	0.702861	1.46932	1.15948	1.20269
Q8BHS6	0.87	1.092	0.004281	0.19787	1.25517	0.327886	up	yes	-2.36845	-0.70362	C26_CS|C26	Armadillo repeat-containing X-linked protein 3 OS=Mus musculus OX=10090 GN=Armcx3 PE=1 SV=1	Armcx3	ENOG4112958(S:Function unknown)	ENOG4112958(armadillo repeat containing)	K24167	ARMC10		PF04826.16(Arm_2:Armadillo-like)	GO:0008104(biological_process:protein localization); GO:0080090(biological_process:regulation of primary metabolic process); GO:0019222(biological_process:regulation of metabolic process); GO:0098573(cellular_component:intrinsic component of mitochondrial membrane); GO:0030424(cellular_component:axon); GO:0016043(biological_process:cellular component organization); GO:0051654(biological_process:e…	peroxisomal	NP_001345449.1(armadillo repeat-containing X-linked protein 3 [Mus musculus])		mmu:100503043;mmu:78248;mmu:67416;mmu:71703;mmu:67211	0.979992	1.06917	0.961372	0.830053	0.884933	0.842793	0.847693	1.16423	1.20833	1.01135	1.12699	1.07309
P30355	1.134	2.504	0.009723	0.222945	2.20811	1.14281	up	yes	-2.0122	-0.651802	C26_CS|C26	Arachidonate 5-lipoxygenase-activating protein OS=Mus musculus OX=10090 GN=Alox5ap PE=1 SV=2	Alox5ap	ENOG4111T4I(U:Intracellular trafficking, secretion, and vesicular transport)	ENOG4111T4I(arachidonate 5-lipoxygenase-activating protein)	K00807;K00799;K20735	LTC4S;GST, gst;ALOX5AP, FLAP	mmu00980(Metabolism of xenobiotics by cytochrome P450); mmu04664(Fc epsilon RI signaling pathway); mmu00982(Drug metabolism - cytochrome P450); mmu00983(Drug metabolism - other enzymes); mmu05208(Chemical carcinogenesis - reactive oxygen species); mmu01100(Metabolic pathways); mmu05200(Pathways in cancer); mmu05225(Hepatocellular carcinoma); mmu05204(Chemical carcinogenesis - DNA adducts); mmu052…	PF01124.21(MAPEG:MAPEG family)	GO:0005783(cellular_component:endoplasmic reticulum); GO:0048584(biological_process:positive regulation of response to stimulus); GO:0048583(biological_process:regulation of response to stimulus); GO:0005789(cellular_component:endoplasmic reticulum membrane); GO:0031349(biological_process:positive regulation of defense response); GO:0002673(biological_process:regulation of acute inflammatory resp…	ER	NP_033793.1(arachidonate 5-lipoxygenase-activating protein isoform 1 precursor [Mus musculus])		mmu:11690;mmu:17001;mmu:211666	0.751597	0.711011	0.499812	0.708005	0.944758	0.904923	0.512589	0.676437	0.644119	1.87298	1.52424	2.24953
Q9DCR2	0.7337	0.8943	0.1679	0.518177	1.21889	0.285569	up	no	-0.774949	-0.285522	C26_CS|C26	AP-3 complex subunit sigma-1 OS=Mus musculus OX=10090 GN=Ap3s1 PE=1 SV=2	Ap3s1	COG5030(U:Intracellular trafficking, secretion, and vesicular transport)	COG5030(Adaptor-related protein complex)	K11827;K12394;K12399	AP2S1;AP1S1_2;AP3S	mmu05170(Human immunodeficiency virus 1 infection); mmu04721(Synaptic vesicle cycle); mmu04961(Endocrine and other factor-regulated calcium reabsorption); mmu04142(Lysosome); mmu04144(Endocytosis); mmu05016(Huntington disease)	PF01217.23(Clat_adaptor_s:Clathrin adaptor complex small chain)	GO:0099517(biological_process:synaptic vesicle transport along microtubule); GO:0099514(biological_process:synaptic vesicle cytoskeletal transport); GO:0008104(biological_process:protein localization); GO:0032438(biological_process:melanosome organization); GO:0006901(biological_process:vesicle coating); GO:0099518(biological_process:vesicle cytoskeletal trafficking); GO:0060155(biological_proces…	cytoplasmic	NP_001039881.1(AP-3 complex subunit sigma-1 [Bos taurus])		mmu:11778;mmu:232910;mmu:108167565;mmu:11769;mmu:11777	1.21384	0.911592	1.07182	1.03662	0.699171	0.935869	1.07789	0.842403	0.954076	1.18228	0.979567	1.09488
A0A571BEI2	1.161	1.416	0.1738	0.520248	1.21964	0.286453	up	no	-0.75995	-0.28379	C26_CS|C26	AP2-associated protein kinase 1 (Fragment) OS=Mus musculus OX=10090 GN=Aak1 PE=1 SV=1	Aak1	ENOG410Y515(S:Function unknown)	ENOG410Y515(huntingtin interacting protein K)	K08853	AAK		PF15282.9(BMP2K_C:BMP-2-inducible protein kinase C-terminus)		cytoplasmic	XP_036022049.1(AP2 associated kinase 1 isoform X17 [Mus musculus])		mmu:269774	0.837054	0.77846	1.02706	1.08231	0.817801	1.01451	1.15597	0.760882	0.970145	1.31417	0.983538	1.25809
Q9CR42	0.741	0.9063	0.08725	0.411041	1.22308	0.290515	up	no	-1.05923	-0.386115	C26_CS|C26	Ankyrin repeat domain-containing protein 1 OS=Mus musculus OX=10090 GN=Ankrd1 PE=1 SV=1	Ankrd1	COG0666(S:Function unknown)	COG0666(glycosyltransferase)	K21433;K21438;K21434	ANKRD1;ANKRD23;ANKRD2		PF12796.10(Ank_2:Ankyrin repeats (3 copies)); PF13857.9(Ank_5:Ankyrin repeats (many copies)); PF00023.33(Ank:Ankyrin repeat); PF13637.9(Ank_4:Ankyrin repeats (many copies)); PF13606.9(Ank_3:Ankyrin repeat)	GO:0099512(cellular_component:supramolecular fiber); GO:0080090(biological_process:regulation of primary metabolic process); GO:0019222(biological_process:regulation of metabolic process); GO:0051047(biological_process:positive regulation of secretion); GO:0051049(biological_process:regulation of transport); GO:0048584(biological_process:positive regulation of response to stimulus); GO:0048583(bi…	nuclear	NP_038496.2(ankyrin repeat domain-containing protein 1 [Mus musculus])		mmu:78321;mmu:56642;mmu:107765	1.1839	1.08682	1.05959	0.832281	1.00987	0.789661	0.596685	0.973165	1.24901	0.980268	1.16969	1.06906
Q3UGM4	0.7863	1.065	0.1447	0.494982	1.35444	0.437702	up	no	-0.839531	-0.305411	C26_CS|C26	Anion exchange protein (Fragment) OS=Mus musculus OX=10090 GN=Slc4a2 PE=2 SV=1	Slc4a2	ENOG410XPHD(O:Posttranslational modification, protein turnover, chaperones)	ENOG410XPHD(procollagen C-endopeptidase enhancer)	K13861;K13855;K13856;K13858;K06573	SLC4A10, NCBE;SLC4A2, AE2;SLC4A3, AE3;SLC4A7, NBC3;SLC4A1, AE1, CD233	mmu04971(Gastric acid secretion); mmu04970(Salivary secretion); mmu04972(Pancreatic secretion); mmu04966(Collecting duct acid secretion); mmu04976(Bile secretion)	PF00955.24(HCO3_cotransp:HCO3- transporter family); PF07565.16(Band_3_cyto:Band 3 cytoplasmic domain)	GO:0140323(molecular_function:solute:anion antiporter activity); GO:0006820(biological_process:anion transport); GO:0006821(biological_process:chloride transport); GO:0098771(biological_process:inorganic ion homeostasis); GO:0008509(molecular_function:anion transmembrane transporter activity); GO:0016020(cellular_component:membrane); GO:0048518(biological_process:positive regulation of biological…	cytoplasmic	BAE28183.1(unnamed protein product, partial [Mus musculus])		mmu:94229;mmu:20533;mmu:20536;mmu:218756;mmu:20535	1.08118	0.947112	0.907109	0.896297	0.902784	0.751419	0.903865	1.07469	1.0801	1.46392	0.940625	1.05091
A0A1L1SRX2	1.305	1.842	0.09411	0.423964	1.41149	0.497223	up	no	-1.02636	-0.372671	C26_CS|C26	AMP deaminase OS=Mus musculus OX=10090 GN=Ampd3 PE=1 SV=1	Ampd3	COG1816(F:Nucleotide transport and metabolism)	COG1816(adenosine deaminase)	K01490	AMPD	mmu01100(Metabolic pathways); mmu00230(Purine metabolism); mmu01232(Nucleotide metabolism)	PF19326.2(AMP_deaminase:AMP deaminase); PF00962.25(A_deaminase:Adenosine deaminase)	GO:0046434(biological_process:organophosphate catabolic process); GO:0043169(molecular_function:cation binding); GO:0009166(biological_process:nucleotide catabolic process); GO:0009167(biological_process:purine ribonucleoside monophosphate metabolic process); GO:0009165(biological_process:nucleotide biosynthetic process); GO:0044281(biological_process:small molecule metabolic process); GO:0009161…	cytoplasmic	NP_001359370.1(AMP deaminase 3 isoform 3 [Mus musculus])		mmu:11717;mmu:229665;mmu:109674	0.72626	0.727713	0.718271	1.07414	0.844641	0.924529	1.20051	0.848272	0.922351	1.61448	1.04291	1.35593
P60840	0.9787	1.4	0.1971	0.543948	1.43047	0.516488	up	no	-0.705313	-0.264443	C26_CS|C26	Alpha-endosulfine OS=Mus musculus OX=10090 GN=Ensa PE=1 SV=1	Ensa	ENOG4112586(S:Function unknown)	ENOG4112586(CAMP-regulated phosphoprotein)				PF04667.20(Endosulfine:cAMP-regulated phosphoprotein/endosulfine conserved region)	GO:0090087(biological_process:regulation of peptide transport); GO:0019220(biological_process:regulation of phosphate metabolic process); GO:0080090(biological_process:regulation of primary metabolic process); GO:0019222(biological_process:regulation of metabolic process); GO:0000086(biological_process:G2/M transition of mitotic cell cycle); GO:0051049(biological_process:regulation of transport);…	cytoplasmic	NP_062507.1(alpha-endosulfine isoform a [Mus musculus])		mmu:56205;mmu:59046	0.892193	0.596877	1.10989	1.11881	0.644164	0.856506	1.27941	0.831524	0.92342	1.52476	0.85829	1.36416
P23927	1.048	2.89	0.02535	0.275564	2.75763	1.46343	up	yes	-1.59602	-0.559778	C26_CS|C26	Alpha-crystallin B chain OS=Mus musculus OX=10090 GN=Cryab PE=1 SV=2	Cryab	ENOG410YERS(Q:Secondary metabolites biosynthesis, transport and catabolism)	ENOG410YERS(Fumarylacetoacetate hydrolase)	K09541;K04455;K09543;K09542;K09545	CRYAA;HSPB1;HSPB2;CRYAB;HSPB6	mmu04010(MAPK signaling pathway); mmu05146(Amoebiasis); mmu04213(Longevity regulating pathway - multiple species); mmu05205(Proteoglycans in cancer); mmu04141(Protein processing in endoplasmic reticulum); mmu04370(VEGF signaling pathway)	PF00525.21(Crystallin:Alpha crystallin A chain, N terminal); PF00011.24(HSP20:Hsp20/alpha crystallin family)	GO:0032432(cellular_component:actin filament bundle); GO:0099512(cellular_component:supramolecular fiber); GO:0080090(biological_process:regulation of primary metabolic process); GO:0019222(biological_process:regulation of metabolic process); GO:0051049(biological_process:regulation of transport); GO:0032386(biological_process:regulation of intracellular transport); GO:0032387(biological_process:…	cytoplasmic	NP_001276711.1(alpha-crystallin B chain [Mus musculus])		mmu:15507;mmu:243912;mmu:12955;mmu:12954;mmu:69253	0.513193	0.555275	0.66048	0.523457	0.530129	0.559894	1.05923	1.02844	2.12	1.28298	1.14647	2.02044
Q80XJ7	0.9277	1.248	0.264	0.607241	1.34526	0.427888	up	no	-0.578396	-0.216639	C26_CS|C26	Aldo-keto reductase family 1 member A1 OS=Mus musculus OX=10090 GN=Akr1a1 PE=2 SV=1	Akr1a1	COG0656(S:Function unknown)	COG0656(von Willebrand factor A domain containing 8)	K00011;K00002	AKR1B;AKR1A1, adh	mmu01240(Biosynthesis of cofactors); mmu00053(Ascorbate and aldarate metabolism); mmu00051(Fructose and mannose metabolism); mmu00040(Pentose and glucuronate interconversions); mmu05208(Chemical carcinogenesis - reactive oxygen species); mmu01100(Metabolic pathways); mmu00052(Galactose metabolism); mmu00790(Folate biosynthesis); mmu00620(Pyruvate metabolism); mmu00010(Glycolysis / Gluconeogenesis…	PF00248.24(Aldo_ket_red:Aldo/keto reductase family)	GO:0004495(molecular_function:mevaldate reductase activity); GO:0008106(molecular_function:alcohol dehydrogenase (NADP+) activity); GO:0051167(biological_process:xylulose 5-phosphate metabolic process); GO:0044281(biological_process:small molecule metabolic process); GO:0044282(biological_process:small molecule catabolic process); GO:0044283(biological_process:small molecule biosynthetic process)…	cytoplasmic	AAH46762.1(Aldo-keto reductase family 1, member A4 (aldehyde reductase) [Mus musculus])		mmu:11997;mmu:14187;mmu:67861;mmu:11677;mmu:58810	0.952608	0.720171	0.90974	1.10121	0.676352	0.873541	1.35461	0.851631	0.994523	1.53465	0.841153	1.18981
P47739	1.058	4.508	0.0008874	0.173635	4.26087	2.09115	up	yes	-3.05188	-0.760364	C26_CS|C26	Aldehyde dehydrogenase, dimeric NADP-preferring OS=Mus musculus OX=10090 GN=Aldh3a1 PE=1 SV=2	Aldh3a1	COG1012(S:Function unknown)	COG1012(lysine (K)-specific demethylase)	K00128;K00129	ALDH;ALDH3	mmu00980(Metabolism of xenobiotics by cytochrome P450); mmu01240(Biosynthesis of cofactors); mmu00982(Drug metabolism - cytochrome P450); mmu00280(Valine, leucine and isoleucine degradation); mmu00340(Histidine metabolism); mmu00770(Pantothenate and CoA biosynthesis); mmu01100(Metabolic pathways); mmu00350(Tyrosine metabolism); mmu00410(beta-Alanine metabolism); mmu00071(Fatty acid degradation); …	PF00171.25(Aldedh:Aldehyde dehydrogenase family); PF05893.17(LuxC:Acyl-CoA reductase (LuxC))	GO:0004033(molecular_function:aldo-keto reductase (NADP) activity); GO:0042127(biological_process:regulation of cell proliferation); GO:0009991(biological_process:response to extracellular stimulus); GO:0051384(biological_process:response to glucocorticoid); GO:0005783(cellular_component:endoplasmic reticulum); GO:0008106(molecular_function:alcohol dehydrogenase (NADP+) activity); GO:0019115(mole…	cytoplasmic	NP_001106196.1(aldehyde dehydrogenase, dimeric NADP-preferring isoform 1 [Mus musculus])		mmu:11671;mmu:11670;mmu:621603;mmu:67689;mmu:73458	0.472292	0.483155	0.50063	0.493073	0.500157	0.505825	0.70466	0.994647	0.957809	2.35721	1.76637	2.26417
Q80VQ0	1.046	1.293	0.005821	0.19982	1.23614	0.305839	up	yes	-2.235	-0.69936	C26_CS|C26	Aldehyde dehydrogenase family 3 member B1 OS=Mus musculus OX=10090 GN=Aldh3b1 PE=1 SV=1	Aldh3b1	COG1012(E:Amino acid transport and metabolism)	COG1012(Dehydrogenase)	K00128;K00129	ALDH;ALDH3	mmu00980(Metabolism of xenobiotics by cytochrome P450); mmu01240(Biosynthesis of cofactors); mmu00982(Drug metabolism - cytochrome P450); mmu00280(Valine, leucine and isoleucine degradation); mmu00340(Histidine metabolism); mmu00770(Pantothenate and CoA biosynthesis); mmu01100(Metabolic pathways); mmu00350(Tyrosine metabolism); mmu00410(beta-Alanine metabolism); mmu00071(Fatty acid degradation); …	PF00171.25(Aldedh:Aldehyde dehydrogenase family)	GO:0004030(molecular_function:aldehyde dehydrogenase [NAD(P)+] activity); GO:0044282(biological_process:small molecule catabolic process); GO:0019115(molecular_function:benzaldehyde dehydrogenase activity); GO:0044248(biological_process:cellular catabolic process); GO:0034310(biological_process:primary alcohol catabolic process); GO:0003674(molecular_function:molecular_function); GO:0044281(biolo…	cytoplasmic	NP_080592.2(aldehyde dehydrogenase family 3 member B1 [Mus musculus])		mmu:67689;mmu:73458;mmu:621603;mmu:11671;mmu:11670	0.903887	0.944562	0.930099	0.932811	0.930099	0.973486	0.939138	0.883097	1.05574	1.13347	1.12624	1.24736
Q548K2	0.995	1.771	0.002533	0.188212	1.7799	0.831796	up	yes	-2.59636	-0.725354	C26_CS|C26	Alcohol dehydrogenase class 4 OS=Mus musculus OX=10090 GN=Adh7 PE=2 SV=1	Adh7	COG1062(A:RNA processing and modification)	COG1062(translin-associated factor X interacting protein 1)	K13951;K00121	ADH1_7;frmA, ADH5, adhC	mmu00980(Metabolism of xenobiotics by cytochrome P450); mmu00982(Drug metabolism - cytochrome P450); mmu01100(Metabolic pathways); mmu00350(Tyrosine metabolism); mmu00071(Fatty acid degradation); mmu00620(Pyruvate metabolism); mmu00010(Glycolysis / Gluconeogenesis); mmu00830(Retinol metabolism); mmu04936(Alcoholic liver disease); mmu01200(Carbon metabolism)	PF08240.15(ADH_N:Alcohol dehydrogenase GroES-like domain); PF00107.29(ADH_zinc_N:Zinc-binding dehydrogenase)	GO:0034440(biological_process:lipid oxidation); GO:0051287(molecular_function:NAD binding); GO:0008270(molecular_function:zinc ion binding); GO:0044282(biological_process:small molecule catabolic process); GO:0098772(molecular_function:molecular function regulator); GO:1901363(molecular_function:heterocyclic compound binding); GO:0042445(biological_process:hormone metabolic process); GO:0043207(b…	cytoplasmic	AAA76735.1(class IV alcohol dehydrogenase [Mus musculus])		mmu:11529;mmu:11532;mmu:11522;mmu:69117;mmu:100417514	0.756191	0.812149	0.761485	0.772828	0.743336	0.741067	1.09194	1.0254	1.27872	1.47457	1.17815	1.36417
Q6XMP4	0.8383	1.065	0.1816	0.526936	1.27043	0.345315	up	no	-0.740884	-0.278242	C26_CS|C26	Alanine--tRNA ligase OS=Mus musculus OX=10090 GN=Aars PE=2 SV=1	Aars	COG0013(S:Function unknown)	COG0013(integrator complex subunit 7)	K01872	AARS, alaS	mmu00970(Aminoacyl-tRNA biosynthesis)	PF01411.22(tRNA-synt_2c:tRNA synthetases class II (A)); PF02272.22(DHHA1:DHHA1 domain); PF07973.17(tRNA_SAD:Threonyl and Alanyl tRNA synthetase second additional domain)	GO:0080090(biological_process:regulation of primary metabolic process); GO:0019222(biological_process:regulation of metabolic process); GO:0009451(biological_process:RNA modification); GO:0043523(biological_process:regulation of neuron apoptotic process); GO:0043524(biological_process:negative regulation of neuron apoptotic process); GO:0008270(molecular_function:zinc ion binding); GO:0016597(mol…	cytoplasmic	AAP57355.1(Alanyl-tRNA synthase [Mus musculus])		mmu:224805;mmu:234734	1.04932	0.870934	0.946485	0.989507	0.768101	0.881427	1.24659	0.903463	0.991605	1.28332	0.855194	1.21406
Q3UXF3	1.025	1.26	0.07202	0.383627	1.22927	0.2978	up	no	-1.14255	-0.41609	C26_CS|C26	AKNA domain-containing protein (Fragment) OS=Mus musculus OX=10090 GN=Aknad1 PE=2 SV=1	Aknad1	ENOG41129E6(S:Function unknown)	ENOG41129E6(AKNA domain containing 1)				PF12443.11(AKNA:AT-hook-containing transcription factor)		cytoplasmic	BAE22610.1(unnamed protein product, partial [Mus musculus])		mmu:329738	0.915751	0.922161	0.930403	0.937729	0.838828	1.03938	0.903846	1.25183	0.797619	1.04487	1.14103	1.27656
A0A7N9VR94	0.943	1.254	0.06418	0.370804	1.3298	0.411208	up	no	-1.1926	-0.430856	C26_CS|C26	AHNAK nucleoprotein 2 OS=Mus musculus OX=10090 GN=Ahnak2 PE=1 SV=1	Ahnak2	ENOG410XQS3(S:Function unknown); ENOG41116RW(S:Function unknown); ENOG41116CJ(O:Posttranslational modification, protein turnover, chaperones)	ENOG410XQS3(AHNAK nucleoprotein); ENOG41116RW(-); ENOG41116CJ(AHNAK nucleoprotein 2)	K23934	AHNAK	mmu05132(Salmonella infection)			nuclear	NP_001365427.1(protein AHNAK2 isoform 1 [Mus musculus])		mmu:100041194;mmu:66395;mmu:19153	0.891862	0.894537	1.1398	0.775028	0.899889	0.848161	0.90524	1.24504	1.04615	0.942698	1.29944	1.11215
E9Q616	0.9517	1.158	0.001592	0.186901	1.21677	0.283056	up	yes	-2.79806	-0.728389	C26_CS|C26	AHNAK nucleoprotein (desmoyokin) OS=Mus musculus OX=10090 GN=Ahnak PE=1 SV=1	Ahnak	ENOG410XQS3(O:Posttranslational modification, protein turnover, chaperones); ENOG410ZVP4(S:Function unknown)	ENOG410XQS3(26S proteasome nonATPase regulatory subunit); ENOG410ZVP4(-)	K23934	AHNAK	mmu05132(Salmonella infection)	PF06097.14(DUF945:Bacterial protein of unknown function (DUF945))	GO:0045121(cellular_component:membrane raft); GO:0044291(cellular_component:cell-cell contact zone); GO:0015629(cellular_component:actin cytoskeleton); GO:0032412(biological_process:regulation of ion transmembrane transporter activity); GO:0051049(biological_process:regulation of transport); GO:0019222(biological_process:regulation of metabolic process); GO:0043484(biological_process:regulation o…	cytoplasmic	NP_033773.1(neuroblast differentiation-associated protein AHNAK isoform 1 [Mus musculus])		mmu:100041194;mmu:66395;mmu:19153	0.964243	0.874568	1.02788	0.889032	0.951708	0.912174	0.971957	1.02981	1.02885	1.09249	1.15323	1.10406
O08915	1.023	1.337	0.1464	0.498184	1.30694	0.386193	up	no	-0.834459	-0.30261	C26_CS|C26	AH receptor-interacting protein OS=Mus musculus OX=10090 GN=Aip PE=1 SV=1	Aip	ENOG410YGYV(O:Posttranslational modification, protein turnover, chaperones)	ENOG410YGYV(aryl hydrocarbon receptor interacting)	K17767;K09571;K20097	AIP, XAP2;FKBP4_5;FKBPL	mmu04934(Cushing syndrome); mmu04915(Estrogen signaling pathway); mmu05207(Chemical carcinogenesis - receptor activation)	PF00254.31(FKBP_C:FKBP-type peptidyl-prolyl cis-trans isomerase); PF07719.20(TPR_2:Tetratricopeptide repeat)	GO:0008104(biological_process:protein localization); GO:0006457(biological_process:protein folding); GO:0017162(molecular_function:aryl hydrocarbon receptor binding); GO:0051649(biological_process:establishment of localization in cell); GO:0048583(biological_process:regulation of response to stimulus); GO:0003824(molecular_function:catalytic activity); GO:0006805(biological_process:xenobiotic met…	cytoplasmic	NP_001263213.1(AH receptor-interacting protein [Mus musculus])		mmu:114230;mmu:14228;mmu:56299;mmu:11632	0.877578	0.860026	0.921457	1.04168	0.754717	0.896007	1.23914	0.833699	1.05573	1.30759	0.915314	1.29706
Q3UNF3	1.348	1.952	0.1263	0.468932	1.44807	0.534133	up	no	-0.898597	-0.32889	C26_CS|C26	Acyl-coenzyme A oxidase OS=Mus musculus OX=10090 GN=Acox2 PE=2 SV=1	Acox2	COG1960(J:Translation, ribosomal structure and biogenesis)	COG1960(translation initiation factor)	K00232;K10214	E1.3.3.6, ACOX1, ACOX3;ACOX2	mmu00640(Propanoate metabolism); mmu04146(Peroxisome); mmu01100(Metabolic pathways); mmu00410(beta-Alanine metabolism); mmu04024(cAMP signaling pathway); mmu00071(Fatty acid degradation); mmu00592(alpha-Linolenic acid metabolism); mmu00120(Primary bile acid biosynthesis); mmu03320(PPAR signaling pathway); mmu01040(Biosynthesis of unsaturated fatty acids); mmu04936(Alcoholic liver disease); mmu012…	PF01756.22(ACOX:Acyl-CoA oxidase); PF14749.9(Acyl-CoA_ox_N:Acyl-coenzyme A oxidase N-terminal); PF02770.22(Acyl-CoA_dh_M:Acyl-CoA dehydrogenase, middle domain)	GO:0034440(biological_process:lipid oxidation); GO:0006631(biological_process:fatty acid metabolic process); GO:0006635(biological_process:fatty acid beta-oxidation); GO:0005515(molecular_function:protein binding); GO:0050789(biological_process:regulation of biological process); GO:0000038(biological_process:very long-chain fatty acid metabolic process); GO:1901363(molecular_function:heterocyclic…	peroxisomal	BAE25794.1(unnamed protein product [Mus musculus])		mmu:93732;mmu:74121;mmu:11430;mmu:80911	0.722413	0.837277	0.676901	0.810547	1.17103	0.939137	0.702185	0.895792	1.01499	1.06484	1.40582	1.75908
Q8N9S3	0.8557	1.114	0.09827	0.431447	1.30186	0.380572	up	no	-1.00758	-0.365072	C26_CS|C26	Activator of 90 kDa heat shock protein ATPase homolog 2 OS=Mus musculus OX=10090 GN=Ahsa2 PE=1 SV=2	Ahsa2	COG5580(J:Translation, ribosomal structure and biogenesis)	COG5580(mitochondrial ribosomal protein L51)				PF09229.14(Aha1_N:Activator of Hsp90 ATPase, N-terminal); PF08327.14(AHSA1:Activator of Hsp90 ATPase homolog 1-like protein)	GO:0003674(molecular_function:molecular_function); GO:0043462(biological_process:regulation of ATPase activity); GO:0006457(biological_process:protein folding); GO:0005515(molecular_function:protein binding); GO:0032781(biological_process:positive regulation of ATPase activity); GO:0005829(cellular_component:cytosol); GO:0009987(biological_process:cellular process); GO:0051087(molecular_function:…	cytoplasmic	NP_765979.3(activator of 90 kDa heat shock protein ATPase homolog 2 isoform 1 [Mus musculus])		mmu:217737;mmu:268390	1.0005	0.973487	1.09355	0.888444	0.777389	0.902451	0.993497	0.923462	1.10455	1.2066	0.888444	1.24762
Q8BK64	0.996	1.283	0.2053	0.549777	1.28815	0.365304	up	no	-0.687611	-0.259813	C26_CS|C26	Activator of 90 kDa heat shock protein ATPase homolog 1 OS=Mus musculus OX=10090 GN=Ahsa1 PE=1 SV=2	Ahsa1	COG5580(O:Posttranslational modification, protein turnover, chaperones)	COG5580(AHA1, activator of heat shock 90kDa protein ATPase homolog)				PF09229.14(Aha1_N:Activator of Hsp90 ATPase, N-terminal); PF08327.14(AHSA1:Activator of Hsp90 ATPase homolog 1-like protein)	GO:0006457(biological_process:protein folding); GO:0005783(cellular_component:endoplasmic reticulum); GO:0031072(molecular_function:heat shock protein binding); GO:0043229(cellular_component:intracellular organelle); GO:0003674(molecular_function:molecular_function); GO:0005488(molecular_function:binding); GO:0098772(molecular_function:molecular function regulator); GO:0043227(cellular_component:…	cytoplasmic	NP_666148.1(activator of 90 kDa heat shock protein ATPase homolog 1 [Mus musculus])		mmu:217737;mmu:268390	0.924001	0.799261	0.867637	1.05151	0.793717	0.915685	1.25757	0.829753	1.00347	1.41649	0.880573	1.26034
Q9DCD0	0.9213	1.623	0.05194	0.347253	1.76164	0.81692	up	no	-1.2845	-0.459354	C26_CS|C26	6-phosphogluconate dehydrogenase, decarboxylating OS=Mus musculus OX=10090 GN=Pgd PE=1 SV=3	Pgd	COG0362(G:Carbohydrate transport and metabolism)	COG0362(Catalyzes the oxidative decarboxylation of 6- phosphogluconate to ribulose 5-phosphate and CO(2), with concomitant reduction of NADP to NADPH (By similarity))	K00033	PGD, gnd, gntZ	mmu00030(Pentose phosphate pathway); mmu01200(Carbon metabolism); mmu00480(Glutathione metabolism); mmu01100(Metabolic pathways)	PF00393.22(6PGD:6-phosphogluconate dehydrogenase, C-terminal domain); PF03446.18(NAD_binding_2:NAD binding domain of 6-phosphogluconate dehydrogenase)	GO:0019321(biological_process:pentose metabolic process); GO:0005996(biological_process:monosaccharide metabolic process); GO:0006739(biological_process:NADP metabolic process); GO:0016052(biological_process:carbohydrate catabolic process); GO:0030246(molecular_function:carbohydrate binding); GO:0019752(biological_process:carboxylic acid metabolic process); GO:0046177(biological_process:D-glucona…	cytoplasmic	NP_001074743.1(6-phosphogluconate dehydrogenase, decarboxylating isoform 1 [Mus musculus])		mmu:110208	0.847877	0.71476	0.763937	0.919098	0.667279	0.757154	1.2167	0.967427	1.0183	1.75171	1.04967	1.32608
Q9CX56	1.009	1.225	0.02319	0.274446	1.21407	0.279856	up	yes	-1.6347	-0.561543	C26_CS|C26	26S proteasome non-ATPase regulatory subunit 8 OS=Mus musculus OX=10090 GN=Psmd8 PE=1 SV=2	Psmd8	ENOG410XXP2(O:Posttranslational modification, protein turnover, chaperones)	ENOG410XXP2(26S proteasome nonATPase regulatory subunit)	K03031	PSMD8, RPN12	mmu05020(Prion disease); mmu05022(Pathways of neurodegeneration - multiple diseases); mmu05169(Epstein-Barr virus infection); mmu03050(Proteasome); mmu05014(Amyotrophic lateral sclerosis); mmu05017(Spinocerebellar ataxia); mmu05016(Huntington disease); mmu05010(Alzheimer disease); mmu05012(Parkinson disease)	PF10075.12(CSN8_PSD8_EIF3K:CSN8/PSMD8/EIF3K family)	GO:0022624(cellular_component:proteasome accessory complex); GO:0044248(biological_process:cellular catabolic process); GO:0043229(cellular_component:intracellular organelle); GO:0006807(biological_process:nitrogen compound metabolic process); GO:0000502(cellular_component:proteasome complex); GO:0043632(biological_process:modification-dependent macromolecule catabolic process); GO:0043227(cellul…	mitochondrial	NP_080821.3(26S proteasome non-ATPase regulatory subunit 8 [Mus musculus])		mmu:57296	0.919399	0.901931	0.935949	0.975483	0.935029	0.871591	1.06099	0.950659	1.07018	1.11339	1.05271	1.21269
Q8BJY1	1.074	1.318	0.08418	0.403706	1.22719	0.295356	up	no	-1.07479	-0.393934	C26_CS|C26	26S proteasome non-ATPase regulatory subunit 5 OS=Mus musculus OX=10090 GN=Psmd5 PE=1 SV=4	Psmd5	ENOG410XTFA(O:Posttranslational modification, protein turnover, chaperones)	ENOG410XTFA(protein folding)	K06692	PSMD5		PF10508.12(Proteasom_PSMB:Proteasome non-ATPase 26S subunit)	GO:0005575(cellular_component:cellular_component); GO:0022607(biological_process:cellular component assembly); GO:0032991(cellular_component:macromolecular complex); GO:0022624(cellular_component:proteasome accessory complex); GO:0043933(biological_process:macromolecular complex subunit organization); GO:0009987(biological_process:cellular process); GO:0016043(biological_process:cellular componen…	cytoplasmic	NP_542121.2(26S proteasome non-ATPase regulatory subunit 5 isoform 1 [Mus musculus])		mmu:66998	0.882872	0.844909	0.893467	1.02766	0.895232	0.920836	1.09564	0.970277	0.97734	1.28546	0.999411	1.20689
O35226	0.9667	1.3	0.01011	0.219799	1.34478	0.427371	up	yes	-1.99525	-0.657975	C26_CS|C26	26S proteasome non-ATPase regulatory subunit 4 OS=Mus musculus OX=10090 GN=Psmd4 PE=1 SV=1	Psmd4	COG5148(O:Posttranslational modification, protein turnover, chaperones)	COG5148(26S proteasome nonATPase regulatory subunit)	K03029	PSMD4, RPN10	mmu05020(Prion disease); mmu05022(Pathways of neurodegeneration - multiple diseases); mmu05169(Epstein-Barr virus infection); mmu03050(Proteasome); mmu05014(Amyotrophic lateral sclerosis); mmu05017(Spinocerebellar ataxia); mmu05016(Huntington disease); mmu05010(Alzheimer disease); mmu05012(Parkinson disease)	PF13519.9(VWA_2:von Willebrand factor type A domain); PF02809.23(UIM:Ubiquitin interaction motif); PF00092.31(VWA:von Willebrand factor type A domain); PF04056.17(Ssl1:Ssl1-like)	GO:0022624(cellular_component:proteasome accessory complex); GO:0044248(biological_process:cellular catabolic process); GO:0043229(cellular_component:intracellular organelle); GO:0006807(biological_process:nitrogen compound metabolic process); GO:0003674(molecular_function:molecular_function); GO:0005488(molecular_function:binding); GO:0031593(molecular_function:polyubiquitin binding); GO:0043632…	cytoplasmic	NP_032977.1(26S proteasome non-ATPase regulatory subunit 4 isoform 2 [Mus musculus])		mmu:19185	0.909711	0.889698	0.889698	0.886968	0.902433	0.848761	1.07255	0.896975	1.15624	1.23175	1.05526	1.25995
Q9CR25	1.157	1.565	0.02096	0.261221	1.35264	0.435774	up	yes	-1.67861	-0.582992	C26_CS|C26	2-(3-amino-3-carboxypropyl)histidine synthase subunit 2 OS=Mus musculus OX=10090 GN=Dph2 PE=1 SV=1	Dph2	COG1736(J:Translation, ribosomal structure and biogenesis)	COG1736(diphthamide biosynthesis protein)	K07561;K17866	DPH1, dph2;DPH2		PF01866.20(Diphthamide_syn:Putative diphthamide synthesis protein)	GO:0080090(biological_process:regulation of primary metabolic process); GO:0019222(biological_process:regulation of metabolic process); GO:2000112(biological_process:regulation of cellular macromolecule biosynthetic process); GO:0031323(biological_process:regulation of cellular metabolic process); GO:0044249(biological_process:cellular biosynthetic process); GO:0006807(biological_process:nitrogen…	cytoplasmic	NP_080620.1(2-(3-amino-3-carboxypropyl)histidine synthase subunit 2 [Mus musculus])		mmu:116905;mmu:67728	0.76147	0.921378	0.975443	0.961736	0.824672	0.857415	0.983057	0.855892	1.28308	1.26937	1.0455	1.26099
P61982	1.144	1.548	0.1113	0.452445	1.35315	0.436318	up	no	-0.953505	-0.344434	C26_CS|C26	14-3-3 protein gamma OS=Mus musculus OX=10090 GN=Ywhag PE=1 SV=2	Ywhag	COG5040(T:Signal transduction mechanisms)	COG5040(eukaryotic translation initiation factor 2alpha kinase)	K16197;K16198	YWHAB_Q_Z;YWHAG_H	mmu04114(Oocyte meiosis); mmu05161(Hepatitis B); mmu05160(Hepatitis C); mmu05203(Viral carcinogenesis); mmu04110(Cell cycle); mmu04151(PI3K-Akt signaling pathway); mmu04390(Hippo signaling pathway)	PF00244.23(14-3-3:14-3-3 protein)	GO:0008104(biological_process:protein localization); GO:0005829(cellular_component:cytosol); GO:0005080(molecular_function:protein kinase C binding); GO:0007165(biological_process:signal transduction); GO:1901652(biological_process:response to peptide); GO:0019899(molecular_function:enzyme binding); GO:0050804(biological_process:modulation of synaptic transmission); GO:0048167(biological_process:…	cytoplasmic	NP_001026648.2(14-3-3 protein gamma [Gallus gallus])		mmu:54401;mmu:22631;mmu:22630;mmu:22628;mmu:22629	0.795229	0.768986	0.913718	1.02425	0.765805	0.939165	1.26918	0.789662	1.04095	1.35666	0.95507	1.38131
Q9D6Y9	1.037	1.637	0.01693	0.247828	1.57859	0.658638	up	yes	-1.77134	-0.605849	C26_CS|C26	1,4-alpha-glucan-branching enzyme OS=Mus musculus OX=10090 GN=Gbe1 PE=1 SV=1	Gbe1	COG0296(G:Carbohydrate transport and metabolism)	COG0296(Catalyzes the formation of the alpha-1,6-glucosidic linkages in glycogen by scission of a 1,4-alpha-linked oligosaccharide from growing alpha-1,4-glucan chains and the subsequent attachment of the oligosaccharide to the alpha-1,6 position (By similarity))	K00700	GBE1, glgB	mmu00500(Starch and sucrose metabolism); mmu01100(Metabolic pathways)	PF02806.21(Alpha-amylase_C:Alpha amylase, C-terminal all-beta domain); PF02922.21(CBM_48:Carbohydrate-binding module 48 (Isoamylase N-terminal domain)); PF00128.27(Alpha-amylase:Alpha amylase, catalytic domain)	GO:0030246(molecular_function:carbohydrate binding); GO:0003824(molecular_function:catalytic activity); GO:0044249(biological_process:cellular biosynthetic process); GO:0043523(biological_process:regulation of neuron apoptotic process); GO:0003674(molecular_function:molecular_function); GO:0005488(molecular_function:binding); GO:0034645(biological_process:cellular macromolecule biosynthetic proce…	cytoplasmic	NP_083079.1(1,4-alpha-glucan-branching enzyme [Mus musculus])		mmu:74185	0.772052	0.687898	0.81297	0.849257	0.755839	0.796757	1.34183	1.02297	1.16889	1.35958	1.03609	1.39587
Q8C0M2	1.08	2.124	0.001821	0.19088	1.96667	0.975752	up	yes	-2.73969	-0.71924	C26_CS|C26	(Lyso)-N-acylphosphatidylethanolamine lipase OS=Mus musculus OX=10090 GN=Abhd4 PE=1 SV=1	Abhd4	COG0596(S:Function unknown)	COG0596(solute carrier family 25 (pyrimidine nucleotide carrier)	K08726;K13698;K13699	EPHX2;ABHD4;ABHD5, CGI-58	mmu05208(Chemical carcinogenesis - reactive oxygen species); mmu01100(Metabolic pathways); mmu05207(Chemical carcinogenesis - receptor activation); mmu04146(Peroxisome); mmu04923(Regulation of lipolysis in adipocytes); mmu00590(Arachidonic acid metabolism)	PF00561.23(Abhydrolase_1:alpha/beta hydrolase fold); PF12697.10(Abhydrolase_6:Alpha/beta hydrolase family); PF12146.11(Hydrolase_4:Serine aminopeptidase, S33)	GO:0006654(biological_process:phosphatidic acid biosynthetic process); GO:0006650(biological_process:glycerophospholipid metabolic process); GO:0042592(biological_process:homeostatic process); GO:0044249(biological_process:cellular biosynthetic process); GO:0043229(cellular_component:intracellular organelle); GO:0043228(cellular_component:non-membrane-bounded organelle); GO:0003674(molecular_func…	mitochondrial	NP_001192110.1((Lyso)-N-acylphosphatidylethanolamine lipase isoform 2 [Mus musculus])		mmu:67469;mmu:105501;mmu:13850	0.719036	0.652166	0.670861	0.806759	0.755707	0.767931	0.934747	1.01887	1.0915	1.42441	1.42873	1.72928
Q8CBM0	0.8893	0.8303	0.2915	0.627928	0.933656	-0.0990375	no change	no	-0.535361	-0.20209	C26_CS|C26	Zyxin OS=Mus musculus OX=10090 GN=Zyx PE=2 SV=1	Zyx	ENOG410Y3GP(S:Function unknown)	ENOG410Y3GP(coiled-coil-helix-coiled-coil-helix domain containing 1)	K24416;K16676;K12792;K06273;K16682	FBLIM1, FBLP1;LPP;TRIP6;ZYX;AJUBA, LIMD1, WTIP	mmu04621(NOD-like receptor signaling pathway); mmu04390(Hippo signaling pathway); mmu04510(Focal adhesion); mmu04392(Hippo signaling pathway - multiple species)	PF00412.25(LIM:LIM domain)	GO:0030038(biological_process:contractile actin filament bundle assembly); GO:0032432(cellular_component:actin filament bundle); GO:0022607(biological_process:cellular component assembly); GO:0015629(cellular_component:actin cytoskeleton); GO:0032101(biological_process:regulation of response to external stimulus); GO:0050896(biological_process:response to stimulus); GO:0048583(biological_process:…	cytoplasmic	BAC29173.1(unnamed protein product [Mus musculus])		mmu:22051;mmu:22793;mmu:74202;mmu:29806;mmu:210126	1.14014	1.05805	1.03069	1.07059	0.978242	0.993064	0.938337	1.03069	0.920095	1.03411	0.934917	0.871069
Q8VEH6	0.8817	0.9317	0.005513	0.206123	1.05671	0.0795776	no change	yes	-2.25861	-0.685874	C26_CS|C26	Zinc-regulated GTPase metalloprotein activator 1 OS=Mus musculus OX=10090 GN=Zng1 PE=1 SV=1	Zng1	COG0523(S:Function unknown)	COG0523(cobalamin synthesis protein)				PF02492.22(cobW:CobW/HypB/UreG, nucleotide-binding domain); PF07683.17(CobW_C:Cobalamin synthesis protein cobW C-terminal domain); PF03193.19(RsgA_GTPase:RsgA GTPase)	GO:0017076(molecular_function:purine nucleotide binding); GO:0035639(molecular_function:purine ribonucleoside triphosphate binding); GO:0050801(biological_process:ion homeostasis); GO:1901363(molecular_function:heterocyclic compound binding); GO:0042592(biological_process:homeostatic process); GO:0043229(cellular_component:intracellular organelle); GO:0003674(molecular_function:molecular_function…	cytoplasmic	NP_666209.1(COBW domain-containing protein 1 [Mus musculus])		mmu:226043	1.0773	0.988958	0.956639	0.935093	0.951252	0.963103	1.0676	1.02774	1.02128	1.01266	0.993267	1.00512
Q8C145	1.17	0.972	0.03776	0.304885	0.830769	-0.26748	no change	yes	-1.42297	-0.515864	C26_CS|C26	Zinc transporter ZIP6 OS=Mus musculus OX=10090 GN=Slc39a6 PE=1 SV=1	Slc39a6	COG0428(U:Intracellular trafficking, secretion, and vesicular transport)	COG0428(consortin, connexin sorting protein)	K14716;K14714;K14711;K14712;K14720	SLC39A10, ZIP10;SLC39A8, ZIP8;SLC39A5, ZIP5;SLC39A6, LIV1, ZIP6;SLC39A14, ZIP14	mmu04216(Ferroptosis); mmu05010(Alzheimer disease); mmu05012(Parkinson disease)	PF02535.25(Zip:ZIP Zinc transporter)	GO:0098590(cellular_component:plasma membrane region); GO:0000041(biological_process:transition metal ion transport); GO:0005783(cellular_component:endoplasmic reticulum); GO:0050801(biological_process:ion homeostasis); GO:0055065(biological_process:metal ion homeostasis); GO:0098659(biological_process:inorganic cation import into cell); GO:0042592(biological_process:homeostatic process); GO:0043…	ER	NP_631882.2(zinc transporter ZIP6 precursor [Mus musculus])		mmu:72002;mmu:106957;mmu:227059;mmu:213053;mmu:67547	0.957931	1.01349	0.956015	1.1591	1.1476	1.05564	0.959847	1.05085	0.906203	0.876507	1.03648	0.880338
A0A452J893	0.9353	0.842	0.3465	0.670166	0.900246	-0.151609	no change	no	-0.460297	-0.173817	C26_CS|C26	Zinc transporter ZIP3 OS=Mus musculus OX=10090 GN=Slc39a3 PE=1 SV=1	Slc39a3	ENOG4111GP2(P:Inorganic ion transport and metabolism)	ENOG4111GP2(zinc transporter)	K14709	SLC39A1_2_3, ZIP1_2_3	mmu05010(Alzheimer disease); mmu05012(Parkinson disease)	PF02535.25(Zip:ZIP Zinc transporter)	GO:0048705(biological_process:skeletal system morphogenesis); GO:0048562(biological_process:embryonic organ morphogenesis); GO:0000041(biological_process:transition metal ion transport); GO:0060173(biological_process:limb development); GO:0042592(biological_process:homeostatic process); GO:0009790(biological_process:embryo development); GO:0009792(biological_process:embryo development ending in b…	extracellular	XP_006513090.1(zinc transporter ZIP3 isoform X1 [Mus musculus])		mmu:106947;mmu:30791;mmu:214922	1.06204	1.22984	0.964333	0.876184	1.04186	1.06204	0.902735	1.16824	1.01	0.799717	1.03549	0.847509
Q8BZH0	0.9277	0.9637	0.5133	0.786703	1.03881	0.0549258	no change	no	-0.289629	-0.104189	C26_CS|C26	Zinc transporter ZIP13 OS=Mus musculus OX=10090 GN=Slc39a13 PE=2 SV=1	Slc39a13	COG0428(O:Posttranslational modification, protein turnover, chaperones)	COG0428(ligase 1)	K14718;K14711;K14713;K14710;K14719	SLC39A12, ZIP12;SLC39A5, ZIP5;SLC39A7, KE4, ZIP7;SLC39A4, ZIP4;SLC39A13, ZIP13	mmu04978(Mineral absorption); mmu05010(Alzheimer disease); mmu05012(Parkinson disease)	PF02535.25(Zip:ZIP Zinc transporter)	GO:0032502(biological_process:developmental process); GO:0016020(cellular_component:membrane); GO:0005783(cellular_component:endoplasmic reticulum); GO:0050801(biological_process:ion homeostasis); GO:0042592(biological_process:homeostatic process); GO:0043229(cellular_component:intracellular organelle); GO:0003674(molecular_function:molecular_function); GO:0005488(molecular_function:binding); GO:…	extracellular	NP_080997.1(zinc transporter ZIP13 isoform b precursor [Mus musculus])		mmu:72027;mmu:277468;mmu:72002;mmu:14977;mmu:68427	1.07057	1.05665	0.924971	1.00526	0.996699	0.977429	0.898207	1.08234	0.892854	0.938888	1.12303	1.0331
Q6P5F6	1.055	0.978	0.4663	0.758432	0.927014	-0.109337	no change	no	-0.331335	-0.120083	C26_CS|C26	Zinc transporter ZIP10 OS=Mus musculus OX=10090 GN=Slc39a10 PE=1 SV=1	Slc39a10	COG0428(B:Chromatin structure and dynamics)	COG0428(tripartite motif containing 28)	K14716;K14714;K14720;K14712;K14711	SLC39A10, ZIP10;SLC39A8, ZIP8;SLC39A14, ZIP14;SLC39A6, LIV1, ZIP6;SLC39A5, ZIP5	mmu04216(Ferroptosis); mmu05010(Alzheimer disease); mmu05012(Parkinson disease)	PF02535.25(Zip:ZIP Zinc transporter)	GO:0019220(biological_process:regulation of phosphate metabolic process); GO:0080090(biological_process:regulation of primary metabolic process); GO:0019222(biological_process:regulation of metabolic process); GO:0048584(biological_process:positive regulation of response to stimulus); GO:0048583(biological_process:regulation of response to stimulus); GO:0055076(biological_process:transition metal…	extracellular	NP_001343345.1(zinc transporter ZIP10 precursor [Mus musculus])		mmu:106957;mmu:227059;mmu:72002;mmu:213053;mmu:67547	1.04639	1.1165	0.926055	1.09243	1.18347	1.03697	0.813045	0.900942	0.814091	1.0422	1.17091	0.856993
Q31125	0.9343	0.8447	0.2064	0.549713	0.904099	-0.145447	no change	no	-0.68529	-0.259864	C26_CS|C26	Zinc transporter SLC39A7 OS=Mus musculus OX=10090 GN=Slc39a7 PE=1 SV=2	Slc39a7	COG0428(P:Inorganic ion transport and metabolism)	COG0428(zinc transporter)	K14718;K14711;K14713;K14710;K14719	SLC39A12, ZIP12;SLC39A5, ZIP5;SLC39A7, KE4, ZIP7;SLC39A4, ZIP4;SLC39A13, ZIP13	mmu04978(Mineral absorption); mmu05010(Alzheimer disease); mmu05012(Parkinson disease)	PF02535.25(Zip:ZIP Zinc transporter)	GO:0019725(biological_process:cellular homeostasis); GO:0000041(biological_process:transition metal ion transport); GO:0005783(cellular_component:endoplasmic reticulum); GO:0050801(biological_process:ion homeostasis); GO:0030154(biological_process:cell differentiation); GO:0042113(biological_process:B cell activation); GO:0005789(cellular_component:endoplasmic reticulum membrane); GO:0042592(biol…	extracellular	NP_001071177.1(zinc transporter SLC39A7 precursor [Mus musculus])		mmu:72027;mmu:277468;mmu:72002;mmu:14977;mmu:68427	1.14297	1.00924	0.968092	1.09382	1.05496	1.05496	0.868654	1.03096	0.880084	0.888085	1.09839	0.909801
A0A286YDV6	0.983	0.9417	0.3941	0.706156	0.957986	-0.0619239	no change	no	-0.404394	-0.151099	C26_CS|C26	Zinc transporter OS=Mus musculus OX=10090 GN=Slc30a5 PE=1 SV=1	Slc30a5	COG1230(I:Lipid transport and metabolism)	COG1230(Cyclase dehydrase)	K14692;K14691;K14697;K14688	SLC30A5_7, ZNT5_7, MTP, MSC2;SLC30A4, ZNT4;SLC30A10, ZNT10;SLC30A1, ZNT1	mmu04978(Mineral absorption)	PF01545.24(Cation_efflux:Cation efflux family)	GO:0006824(biological_process:cobalt ion transport); GO:0055076(biological_process:transition metal ion homeostasis); GO:0098771(biological_process:inorganic ion homeostasis); GO:0006829(biological_process:zinc II ion transport); GO:0031985(cellular_component:Golgi cisterna); GO:0031984(cellular_component:organelle subcompartment); GO:0031982(cellular_component:vesicle); GO:0016021(cellular_compo…	Golgi apparatus	EDL00783.1(solute carrier family 30 (zinc transporter), member 5, isoform CRA_a, partial [Mus musculus])		mmu:69048;mmu:22785;mmu:22782;mmu:66500;mmu:226781	1.02995	1.04643	0.964037	0.971247	1.03098	1.0351	0.891941	1.15664	0.964037	0.90018	1.03716	0.972277
B2RU82	0.93	0.8263	0.02376	0.275091	0.888495	-0.170565	no change	yes	-1.62415	-0.560523	C26_CS|C26	Zinc transporter 9 OS=Mus musculus OX=10090 GN=Slc30a9 PE=2 SV=1	Slc30a9	COG0053(P:Inorganic ion transport and metabolism)	COG0053(cation diffusion facilitator family transporter)	K14696	SLC30A9, ZNT9		PF01545.24(Cation_efflux:Cation efflux family)	GO:0005783(cellular_component:endoplasmic reticulum); GO:0019222(biological_process:regulation of metabolic process); GO:0055076(biological_process:transition metal ion homeostasis); GO:0098771(biological_process:inorganic ion homeostasis); GO:0061629(molecular_function:RNA polymerase II sequence-specific DNA binding transcription factor binding); GO:0006829(biological_process:zinc II ion transpo…	mitochondrial	AAI41009.1(Solute carrier family 30 (zinc transporter), member 9 [Mus musculus])		mmu:109108	1.12254	0.918241	0.926099	1.05407	1.0855	0.992329	1.04733	1.09897	0.972123	0.938447	0.951918	0.892423
Q9JKN1	1.317	1.229	0.3663	0.688278	0.933181	-0.0997704	no change	no	-0.436163	-0.162236	C26_CS|C26	Zinc transporter 7 OS=Mus musculus OX=10090 GN=Slc30a7 PE=1 SV=1	Slc30a7	COG1230(P:Inorganic ion transport and metabolism)	COG1230(cation diffusion facilitator family transporter)	K14692;K14691;K14697;K14688	SLC30A5_7, ZNT5_7, MTP, MSC2;SLC30A4, ZNT4;SLC30A10, ZNT10;SLC30A1, ZNT1	mmu04978(Mineral absorption)	PF01545.24(Cation_efflux:Cation efflux family)	GO:0000041(biological_process:transition metal ion transport); GO:0051234(biological_process:establishment of localization); GO:0050801(biological_process:ion homeostasis); GO:0055065(biological_process:metal ion homeostasis); GO:0055082(biological_process:cellular chemical homeostasis); GO:0042592(biological_process:homeostatic process); GO:0062111(biological_process:zinc ion import into organel…	cytoplasmic	NP_075703.1(zinc transporter 7 [Mus musculus])		mmu:69048;mmu:22785;mmu:22782;mmu:66500;mmu:226781	0.899078	0.768712	0.864913	1.22005	1.26231	1.0708	0.882895	0.876601	0.83884	1.06721	1.20746	1.04113
Q8BJM5	1.095	1.019	0.2755	0.61654	0.930594	-0.103777	no change	no	-0.559878	-0.210039	C26_CS|C26	Zinc transporter 6 OS=Mus musculus OX=10090 GN=Slc30a6 PE=1 SV=1	Slc30a6	COG1230(S:Function unknown)	COG1230(Adhesion molecule with Ig-like domain 3)	K14693;K14692;K14691;K14695	SLC30A6, ZNT6;SLC30A5_7, ZNT5_7, MTP, MSC2;SLC30A4, ZNT4;SLC30A8, ZNT8		PF01545.24(Cation_efflux:Cation efflux family)	GO:0050801(biological_process:ion homeostasis); GO:0055065(biological_process:metal ion homeostasis); GO:0042592(biological_process:homeostatic process); GO:0043229(cellular_component:intracellular organelle); GO:0003674(molecular_function:molecular_function); GO:0006882(biological_process:cellular zinc ion homeostasis); GO:0055076(biological_process:transition metal ion homeostasis); GO:0098771(…	Golgi apparatus	NP_659047.2(zinc transporter 6 isoform 2 [Mus musculus])		mmu:69048;mmu:22785;mmu:239436;mmu:66500;mmu:210148	0.948392	1.07642	1.00814	1.10488	0.951237	1.05841	1.01099	1.06979	0.873469	0.97874	1.01857	0.900972
Q80Y81	1.116	1.108	0.8518	0.950041	0.992832	-0.0103791	no change	no	-0.0696624	-0.0222576	C26_CS|C26	Zinc phosphodiesterase ELAC protein 2 OS=Mus musculus OX=10090 GN=Elac2 PE=1 SV=1	Elac2	COG1234(S:Function unknown)	COG1234(Zinc phosphodiesterase, which displays some tRNA 3'- processing endonuclease activity. Probably involved in tRNA maturation, by removing a 3'-trailer from precursor tRNA (By similarity))	K00784	rnz		PF13691.9(Lactamase_B_4:tRNase Z endonuclease); PF12706.10(Lactamase_B_2:Beta-lactamase superfamily domain); PF00753.30(Lactamase_B:Metallo-beta-lactamase superfamily)	GO:0016787(molecular_function:hydrolase activity); GO:0046872(molecular_function:metal ion binding); GO:0043169(molecular_function:cation binding); GO:0090304(biological_process:nucleic acid metabolic process); GO:0090305(biological_process:nucleic acid phosphodiester bond hydrolysis); GO:0034641(biological_process:cellular nitrogen compound metabolic process); GO:0006807(biological_process:nitro…	peroxisomal	NP_075968.2(zinc phosphodiesterase ELAC protein 2 isoform 1 [Mus musculus])		mmu:68626;mmu:114615	0.926355	0.978231	0.913386	1.0264	1.05882	1.01528	0.965262	1.04122	0.996758	0.961556	1.08106	1.03566
P70121	0.902	1.076	0.07741	0.394442	1.1929	0.254479	no change	no	-1.1112	-0.404017	C26_CS|C26	Zinc fingers and homeoboxes protein 1 OS=Mus musculus OX=10090 GN=Zhx1 PE=1 SV=2	Zhx1	ENOG410Z8A2(S:Function unknown)	ENOG410Z8A2(coiledcoil domain containing)	K24881;K24879;K24883;K24880	ZHX3;ZHX1;HOMEZ;ZHX2		PF00046.32(Homeodomain:Homeodomain); PF18387.4(zf_C2H2_ZHX:Zinc-fingers and homeoboxes C2H2 finger domain); PF05920.14(Homeobox_KN:Homeobox KN domain); PF11569.11(Homez:Homeodomain leucine-zipper encoding, Homez)	GO:0009892(biological_process:negative regulation of metabolic process); GO:0080090(biological_process:regulation of primary metabolic process); GO:0019222(biological_process:regulation of metabolic process); GO:0031327(biological_process:negative regulation of cellular biosynthetic process); GO:0031326(biological_process:regulation of cellular biosynthetic process); GO:0031324(biological_process…	nuclear	BAD90299.1(mKIAA4149 protein, partial [Mus musculus])		mmu:239099;mmu:387609;mmu:320799;mmu:22770	0.939041	1.23578	0.9982	0.747476	0.955943	0.837624	1.04421	1.1137	1.0968	0.943736	1.03482	1.05266
B2RT41	1.029	1.024	0.9122	0.971094	0.995141	-0.00702727	no change	no	-0.0399099	-0.0127386	C26_CS|C26	Zinc finger, C3H1-type-containing OS=Mus musculus OX=10090 GN=Zfc3h1 PE=1 SV=1	Zfc3h1	ENOG410XQ07(S:Function unknown)	ENOG410XQ07(zinc finger, C3H1-type containing)				PF14559.9(TPR_19:Tetratricopeptide repeat); PF13428.9(TPR_14:Tetratricopeptide repeat); PF10650.12(zf-C3H1:Putative zinc-finger domain)	GO:0090304(biological_process:nucleic acid metabolic process); GO:0034641(biological_process:cellular nitrogen compound metabolic process); GO:0006807(biological_process:nitrogen compound metabolic process); GO:1905354(cellular_component:exoribonuclease complex); GO:0043227(cellular_component:membrane-bounded organelle); GO:0043226(cellular_component:organelle); GO:1901360(biological_process:orga…	nuclear	NP_001028433.2(zinc finger C3H1 domain-containing protein [Mus musculus])		mmu:216345	1.01129	0.930389	0.959717	1.12051	1.01837	0.982977	0.91522	0.967807	0.988033	0.996123	1.06388	1.04568
Q5SSH7	0.7903	0.6913	0.2798	0.618383	0.874731	-0.193088	no change	no	-0.553152	-0.208742	C26_CS|C26	Zinc finger ZZ-type and EF-hand domain-containing protein 1 OS=Mus musculus OX=10090 GN=Zzef1 PE=1 SV=2	Zzef1	ENOG410XS5C(S:Function unknown)	ENOG410XS5C(Zinc finger, ZZ-type with EF-hand domain 1)	K12233;K10595;K10613;K11970	HECTD3;HERC2;CUL7;CUL9, PARC	mmu04120(Ubiquitin mediated proteolysis)	PF00569.20(ZZ:Zinc finger, ZZ type); PF03256.19(ANAPC10:Anaphase-promoting complex, subunit 10 (APC10))	GO:0009628(biological_process:response to abiotic stimulus); GO:0035064(molecular_function:methylated histone binding); GO:0080090(biological_process:regulation of primary metabolic process); GO:0019222(biological_process:regulation of metabolic process); GO:0007612(biological_process:learning); GO:0007610(biological_process:behavior); GO:0007611(biological_process:learning or memory); GO:0008270…	nuclear	Q5SSH7.2(RecName: Full=Zinc finger ZZ-type and EF-hand domain-containing protein 1 [Mus musculus])		mmu:15204;mmu:76608;mmu:66515;mmu:78309;mmu:195018	1.29005	0.989465	1.04494	1.01656	0.891421	1.15072	0.937863	1.04623	0.957214	1.01914	0.779187	0.877231
B2RUG7	0.9807	0.9903	0.6127	0.831764	1.00979	0.0140538	no change	no	-0.212752	-0.0799997	C26_CS|C26	Zinc finger RNA binding protein OS=Mus musculus OX=10090 GN=Zfr PE=2 SV=1	Zfr	ENOG410XPBY(S:Function unknown)	ENOG410XPBY(zinc finger RNA binding protein)	K13090;K13089;K13200;K13203	ILF3;ILF2;STRBP;ZFR		PF07528.17(DZF:DZF domain); PF12874.10(zf-met:Zinc-finger of C2H2 type); PF12171.11(zf-C2H2_jaz:Zinc-finger double-stranded RNA-binding)	GO:0043226(cellular_component:organelle); GO:0043229(cellular_component:intracellular organelle); GO:0043228(cellular_component:non-membrane-bounded organelle); GO:0003674(molecular_function:molecular_function); GO:0008270(molecular_function:zinc ion binding); GO:0003676(molecular_function:nucleic acid binding); GO:0003677(molecular_function:DNA binding); GO:0043227(cellular_component:membrane-bo…	nuclear	XP_030104390.1(zinc finger RNA-binding protein isoform X3 [Mus musculus])		mmu:16201;mmu:103406;mmu:20744;mmu:22763;mmu:67781	1.03887	0.919401	0.977578	1.05342	0.996277	1.00667	0.932906	1.00667	0.981733	1.03679	1.01913	1.03056
E9PUD0	0.795	0.8517	0.2034	0.549199	1.07132	0.0993905	no change	no	-0.691649	-0.26027	C26_CS|C26	Zinc finger Ran-binding domain-containing protein 2 OS=Mus musculus OX=10090 GN=Zranb2 PE=1 SV=1	Zranb2	ENOG4111QXA(S:Function unknown)	ENOG4111QXA(Zinc finger, RAN-binding domain containing 2)	K26076;K14651	ZRANB2;TAF15, NPL3	mmu05202(Transcriptional misregulation in cancer); mmu03022(Basal transcription factors)	PF00641.21(zf-RanBP:Zn-finger in Ran binding protein and others)	GO:0090304(biological_process:nucleic acid metabolic process); GO:0043229(cellular_component:intracellular organelle); GO:0006807(biological_process:nitrogen compound metabolic process); GO:0003674(molecular_function:molecular_function); GO:0005488(molecular_function:binding); GO:0003676(molecular_function:nucleic acid binding); GO:0043227(cellular_component:membrane-bounded organelle); GO:190136…	nuclear	KAF6445711.1(zinc finger RANBP2-type containing 2 [Molossus molossus])		mmu:53861;mmu:70439	1.19713	0.908619	0.92897	0.999601	0.925379	0.930168	1.04629	1.02713	0.978053	0.964884	1.002	1.09178
Q3TIH8	1.238	1.317	0.6242	0.838456	1.06381	0.089244	no change	no	-0.204676	-0.0765196	C26_CS|C26	Zinc finger protein ZPR1 OS=Mus musculus OX=10090 GN=Zpr1 PE=2 SV=1	Zpr1	COG1779(S:Function unknown)	COG1779(zinc ion binding)	K06874	K06874		PF03367.16(zf-ZPR1:ZPR1 zinc-finger domain)	GO:0033157(biological_process:regulation of intracellular protein transport); GO:0006997(biological_process:nucleus organization); GO:0032388(biological_process:positive regulation of intracellular transport); GO:0080090(biological_process:regulation of primary metabolic process); GO:0019222(biological_process:regulation of metabolic process); GO:0051049(biological_process:regulation of transport…	nuclear	BAE39868.1(unnamed protein product [Mus musculus])		mmu:22687	0.862999	0.76548	0.924272	1.13484	0.930313	1.14002	1.0822	0.879396	0.869903	1.29364	0.926861	1.19008
Q8BSQ2	0.9567	0.9307	0.6297	0.842374	0.972823	-0.0397504	no change	no	-0.200866	-0.0744948	C26_CS|C26	Zinc finger protein with KRAB and SCAN domains 3 OS=Mus musculus OX=10090 GN=Zkscan3 PE=2 SV=1	Zkscan3	COG5048(S:Function unknown)	COG5048(mitochondrial ribosomal protein, S26)	K09230;K09229	SCAN;ZKSCAN		PF02023.20(SCAN:SCAN domain); PF13465.9(zf-H2C2_2:Zinc-finger double domain); PF00096.29(zf-C2H2:Zinc finger, C2H2 type); PF13894.9(zf-C2H2_4:C2H2-type zinc finger); PF12171.11(zf-C2H2_jaz:Zinc-finger double-stranded RNA-binding)	GO:0080090(biological_process:regulation of primary metabolic process); GO:0019222(biological_process:regulation of metabolic process); GO:1901363(molecular_function:heterocyclic compound binding); GO:0071840(biological_process:cellular component organization or biogenesis); GO:0010605(biological_process:negative regulation of macromolecule metabolic process); GO:0010604(biological_process:positi…	nuclear	BAC27244.1(unnamed protein product [Mus musculus])		mmu:74570;mmu:72739;mmu:22757;mmu:59057;mmu:544922	1.06355	1.08269	0.767881	1.0561	0.98059	1.01569	1.15501	0.959319	0.949747	0.893379	1.0444	1.03164
D3Z5N6	0.8733	0.8167	0.03104	0.291995	0.935188	-0.0966711	no change	yes	-1.50808	-0.534625	C26_CS|C26	Zinc finger protein ubi-d4 OS=Mus musculus OX=10090 GN=Dpf2 PE=1 SV=1	Dpf2	ENOG410YDAG(S:Function unknown)	ENOG410YDAG(D4, zinc and double PHD fingers family)	K11305;K11306;K13196;K22198	MYST3, KAT6A;MYST4, KAT6B;DPF2, REQ;BAF45B_C, DPF1_3	mmu04714(Thermogenesis); mmu05225(Hepatocellular carcinoma); mmu04550(Signaling pathways regulating pluripotency of stem cells)	PF14051.9(DPF1-3_N:DPF1-3, N-terminal); PF00628.32(PHD:PHD-finger)	GO:1905454(biological_process:negative regulation of myeloid progenitor cell differentiation); GO:0035064(molecular_function:methylated histone binding); GO:0080090(biological_process:regulation of primary metabolic process); GO:0019222(biological_process:regulation of metabolic process); GO:1905453(biological_process:regulation of myeloid progenitor cell differentiation); GO:0048584(biological_p…	nuclear	NP_001278007.1(zinc finger protein ubi-d4 isoform 1 [Mus musculus])		mmu:29861;mmu:70127;mmu:54169;mmu:19708;mmu:244349	1.15473	1.03002	1.03464	0.997691	1.01155	1.01617	0.971132	1.00462	0.950346	0.905312	0.968822	0.954965
Q8BU00	1.086	0.9847	0.3777	0.694798	0.906722	-0.141268	no change	no	-0.422853	-0.158142	C26_CS|C26	Zinc finger protein Pegasus OS=Mus musculus OX=10090 GN=Ikzf5 PE=2 SV=1	Ikzf5	COG5048(K:Transcription)	COG5048(Cold shock domain containing E1, RNA-binding)	K09220	IKZF, ZNFN1A		PF13465.9(zf-H2C2_2:Zinc-finger double domain); PF13909.9(zf-H2C2_5:C2H2-type zinc-finger domain)	GO:0000977(molecular_function:RNA polymerase II regulatory region sequence-specific DNA binding); GO:0009892(biological_process:negative regulation of metabolic process); GO:0080090(biological_process:regulation of primary metabolic process); GO:0019222(biological_process:regulation of metabolic process); GO:0031327(biological_process:negative regulation of cellular biosynthetic process); GO:0031…	nuclear	NP_780324.2(zinc finger protein Pegasus [Mus musculus])		mmu:67143;mmu:22780;mmu:22781;mmu:22778;mmu:22779	1.0101	0.918182	0.965657	0.967677	1.21515	1.10707	0.869697	1.11212	0.850505	0.922222	1.14242	0.919192
Q99LG7	0.72	0.7717	0.5944	0.829757	1.07181	0.100043	no change	no	-0.225921	-0.0810491	C26_CS|C26	Zinc finger protein 958 OS=Mus musculus OX=10090 GN=Zfp958 PE=1 SV=1	Zfp958	COG5048(J:Translation, ribosomal structure and biogenesis)	COG5048(One of the primary rRNA binding proteins, it binds directly to 16S rRNA where it nucleates assembly of the head domain of the 30S subunit. Is located at the subunit interface close to the decoding center, probably blocks exit of the E-site tRNA (By similarity))	K09228	KRAB	mmu05168(Herpes simplex virus 1 infection)	PF13465.9(zf-H2C2_2:Zinc-finger double domain); PF00096.29(zf-C2H2:Zinc finger, C2H2 type); PF13894.9(zf-C2H2_4:C2H2-type zinc finger); PF13912.9(zf-C2H2_6:C2H2-type zinc finger); PF01352.30(KRAB:KRAB box); PF16622.8(zf-C2H2_11:zinc-finger C2H2-type); PF12171.11(zf-C2H2_jaz:Zinc-finger double-stranded RNA-binding)	GO:0000977(molecular_function:RNA polymerase II regulatory region sequence-specific DNA binding); GO:0009892(biological_process:negative regulation of metabolic process); GO:0080090(biological_process:regulation of primary metabolic process); GO:0019222(biological_process:regulation of metabolic process); GO:0031327(biological_process:negative regulation of cellular biosynthetic process); GO:0031…	nuclear	NP_663566.1(zinc finger protein 878 isoform 2 [Mus musculus])		mmu:100041734;mmu:100504263;mmu:233987;mmu:69504;mmu:102639598	1.34288	1.08236	0.923903	0.89436	1.18979	0.816473	0.799015	0.910474	0.931961	0.977619	1.02193	1.10922
Q8R1N0	1.058	1.016	0.3762	0.69356	0.960302	-0.0584392	no change	no	-0.424581	-0.158916	C26_CS|C26	Zinc finger protein 830 OS=Mus musculus OX=10090 GN=Znf830 PE=1 SV=1	Znf830	ENOG4111GTR(S:Function unknown)	ENOG4111GTR(zinc finger protein)	K13104	ZNF830, CCDC16			GO:0080090(biological_process:regulation of primary metabolic process); GO:0048589(biological_process:developmental growth); GO:0060249(biological_process:anatomical structure homeostasis); GO:0007165(biological_process:signal transduction); GO:1901363(molecular_function:heterocyclic compound binding); GO:1901360(biological_process:organic cyclic compound metabolic process); GO:0051716(biological…	nuclear	NP_080160.2(zinc finger protein 830 [Mus musculus])		mmu:66983	0.989283	0.940808	0.916076	1.01105	1.0981	1.03083	0.952679	1.08524	0.959604	0.973454	1.06941	0.973454
Q80WT1	0.9397	0.8607	0.2335	0.580044	0.915931	-0.12669	no change	no	-0.631713	-0.236539	C26_CS|C26	Zinc finger protein 811 OS=Mus musculus OX=10090 GN=Zfp811 PE=2 SV=1	Zfp811	COG5048(S:Function unknown)	COG5048(family with sequence similarity 177, member A1)	K09228	KRAB	mmu05168(Herpes simplex virus 1 infection)	PF13465.9(zf-H2C2_2:Zinc-finger double domain); PF00096.29(zf-C2H2:Zinc finger, C2H2 type); PF13894.9(zf-C2H2_4:C2H2-type zinc finger); PF01352.30(KRAB:KRAB box); PF13912.9(zf-C2H2_6:C2H2-type zinc finger); PF17283.5(Zn_ribbon_SprT:SprT-like zinc ribbon domain)	GO:0080090(biological_process:regulation of primary metabolic process); GO:0019222(biological_process:regulation of metabolic process); GO:0031326(biological_process:regulation of cellular biosynthetic process); GO:0031323(biological_process:regulation of cellular metabolic process); GO:0043229(cellular_component:intracellular organelle); GO:0003674(molecular_function:molecular_function); GO:0005…	cytoplasmic	AAH52046.1(Zinc finger protein 811 [Mus musculus])		mmu:208292;mmu:240068;mmu:240063;mmu:224691;mmu:240066	1.10936	0.9951	0.847555	1.1249	0.948507	1.0539	0.993991	0.967366	1.09494	0.886383	0.970694	1.0073
Q0VEE6	0.8993	0.9837	0.06493	0.371843	1.09385	0.129416	no change	no	-1.18755	-0.42964	C26_CS|C26	Zinc finger protein 800 OS=Mus musculus OX=10090 GN=Znf800 PE=1 SV=1	Znf800	COG5048(U:Intracellular trafficking, secretion, and vesicular transport)	COG5048(negative regulation of translational elongation)				PF16624.8(zf-C2H2_assoc2:Unstructured region upstream of a zinc-finger); PF13894.9(zf-C2H2_4:C2H2-type zinc finger); PF00096.29(zf-C2H2:Zinc finger, C2H2 type); PF16622.8(zf-C2H2_11:zinc-finger C2H2-type); PF12756.10(zf-C2H2_2:C2H2 type zinc-finger (2 copies))	GO:0031018(biological_process:endocrine pancreas development); GO:0030154(biological_process:cell differentiation); GO:1901363(molecular_function:heterocyclic compound binding); GO:0043229(cellular_component:intracellular organelle); GO:0003674(molecular_function:molecular_function); GO:0005488(molecular_function:binding); GO:0003676(molecular_function:nucleic acid binding); GO:0003677(molecular_…	nuclear	NP_001398737.1(zinc finger protein 800 isoform d [Mus musculus])		mmu:627049	1.05764	0.960338	0.966684	0.97303	0.975145	0.905341	1.01005	1.03332	0.997356	1.06399	0.986779	1.07033
Q8C0L3	1.138	0.9877	0.4469	0.746104	0.867926	-0.204356	no change	no	-0.34979	-0.1272	C26_CS|C26	Zinc finger protein 709-like OS=Mus musculus OX=10090 GN=Zfp869 PE=2 SV=1	Zfp869	COG5048(S:Function unknown)	COG5048(Vacuolar fusion protein CCZ1 homolog)	K09228	KRAB	mmu05168(Herpes simplex virus 1 infection)	PF13465.9(zf-H2C2_2:Zinc-finger double domain); PF00096.29(zf-C2H2:Zinc finger, C2H2 type); PF13894.9(zf-C2H2_4:C2H2-type zinc finger); PF13912.9(zf-C2H2_6:C2H2-type zinc finger); PF01352.30(KRAB:KRAB box); PF09723.13(Zn-ribbon_8:Zinc ribbon domain); PF12874.10(zf-met:Zinc-finger of C2H2 type)	GO:0009892(biological_process:negative regulation of metabolic process); GO:0080090(biological_process:regulation of primary metabolic process); GO:0019222(biological_process:regulation of metabolic process); GO:0070895(biological_process:negative regulation of transposon integration); GO:0031327(biological_process:negative regulation of cellular biosynthetic process); GO:0031326(biological_proce…	cytoplasmic	BAC27076.1(unnamed protein product [Mus musculus])		mmu:330788;mmu:636741;mmu:234362;mmu:237412;mmu:66869	1.01738	0.888173	0.811869	1.35413	0.915642	1.20356	0.980755	0.918694	0.895295	0.863756	0.890208	1.26053
Q9D115	0.8647	0.9473	0.2537	0.599283	1.09552	0.131622	no change	no	-0.59568	-0.222368	C26_CS|C26	Zinc finger protein 706 OS=Mus musculus OX=10090 GN=Znf706 PE=1 SV=1	Znf706	ENOG411234V(S:Function unknown)	ENOG411234V(zinc finger protein)				PF04419.17(4F5:4F5 protein related disordered region)	GO:0019219(biological_process:regulation of nucleobase-containing compound metabolic process); GO:0080090(biological_process:regulation of primary metabolic process); GO:0019222(biological_process:regulation of metabolic process); GO:0031327(biological_process:negative regulation of cellular biosynthetic process); GO:0031326(biological_process:regulation of cellular biosynthetic process); GO:0031…	cytoplasmic	XP_042550939.1(zinc finger protein 706-like [Dipodomys spectabilis])		mmu:100042023;mmu:68036	1.1422	0.92747	0.921759	1.10109	0.970874	0.890919	1.02798	0.879497	0.892062	1.13535	1.01428	1.09652
Q6P9P9	0.9493	0.806	0.03048	0.289511	0.849047	-0.236084	no change	yes	-1.51599	-0.538335	C26_CS|C26	Zinc finger protein 655 OS=Mus musculus OX=10090 GN=Zfp655 PE=2 SV=1	Zfp655	COG5048(U:Intracellular trafficking, secretion, and vesicular transport)	COG5048(RAN GTPase activating protein 1)				PF13465.9(zf-H2C2_2:Zinc-finger double domain); PF00096.29(zf-C2H2:Zinc finger, C2H2 type); PF13894.9(zf-C2H2_4:C2H2-type zinc finger)	GO:0051252(biological_process:regulation of RNA metabolic process); GO:0080090(biological_process:regulation of primary metabolic process); GO:0019222(biological_process:regulation of metabolic process); GO:0031326(biological_process:regulation of cellular biosynthetic process); GO:0031323(biological_process:regulation of cellular metabolic process); GO:1901363(molecular_function:heterocyclic com…	nuclear	AAH60660.1(Zinc finger protein 655 [Mus musculus])		mmu:72611	1.11784	1.053	1.04294	1.01276	1.11337	1.05748	0.902096	0.992641	1.00494	0.846204	0.976991	0.879739
Q3TZK9	0.7863	0.6913	0.1623	0.515531	0.879181	-0.185768	no change	no	-0.789681	-0.287745	C26_CS|C26	Zinc finger protein 638 (Fragment) OS=Mus musculus OX=10090 GN=Zfp638 PE=1 SV=1	Zfp638	ENOG4111GCE(S:Function unknown)	ENOG4111GCE(Zinc finger protein 638)	K24692;K24052;K13213	ZNF638;RBM20;MATR3	mmu05014(Amyotrophic lateral sclerosis)	PF00076.25(RRM_1:RNA recognition motif. (a.k.a. RRM, RBD, or RNP domain))	GO:0044238(biological_process:primary metabolic process); GO:0043226(cellular_component:organelle); GO:0043229(cellular_component:intracellular organelle); GO:0006807(biological_process:nitrogen compound metabolic process); GO:0003674(molecular_function:molecular_function); GO:0008270(molecular_function:zinc ion binding); GO:0003676(molecular_function:nucleic acid binding); GO:0003677(molecular_f…	nuclear	BAE34199.1(unnamed protein product, partial [Mus musculus])		mmu:18139;mmu:17184;mmu:73713	1.28507	1.09231	0.975369	0.921396	1.12444	0.98565	0.849432	1.15142	0.949668	0.927822	0.926537	0.81088
Q6A085	1.108	0.9893	0.2015	0.547595	0.89287	-0.163478	no change	no	-0.695725	-0.261541	C26_CS|C26	Zinc finger protein 629 OS=Mus musculus OX=10090 GN=Znf629 PE=2 SV=2	Znf629	COG5048(O:Posttranslational modification, protein turnover, chaperones)	COG5048(NADH dehydrogenase (ubiquinone) complex I, assembly factor 2)	K09230;K09228	SCAN;KRAB	mmu05168(Herpes simplex virus 1 infection)	PF13465.9(zf-H2C2_2:Zinc-finger double domain); PF00096.29(zf-C2H2:Zinc finger, C2H2 type); PF13894.9(zf-C2H2_4:C2H2-type zinc finger); PF13912.9(zf-C2H2_6:C2H2-type zinc finger); PF05605.15(zf-Di19:Drought induced 19 protein (Di19), zinc-binding)	GO:0080090(biological_process:regulation of primary metabolic process); GO:0019222(biological_process:regulation of metabolic process); GO:0031326(biological_process:regulation of cellular biosynthetic process); GO:0031323(biological_process:regulation of cellular metabolic process); GO:0050789(biological_process:regulation of biological process); GO:0043229(cellular_component:intracellular organ…	cytoplasmic	NP_001349125.1(zinc finger protein 629 isoform a [Mus musculus])		mmu:233887;mmu:320683;mmu:27081;mmu:18616;mmu:67109	0.959846	0.953128	1.04719	0.949288	1.12686	1.11534	0.971365	1.01648	1.01168	1.04047	0.8773	0.931051
E9PYI1	0.933	0.8753	0.4437	0.745	0.938156	-0.0920995	no change	no	-0.352911	-0.127844	C26_CS|C26	Zinc finger protein 568 OS=Mus musculus OX=10090 GN=Znf568 PE=1 SV=1	Znf568	COG5048(U:Intracellular trafficking, secretion, and vesicular transport)	COG5048(synaptogyrin)	K09228	KRAB	mmu05168(Herpes simplex virus 1 infection)	PF13465.9(zf-H2C2_2:Zinc-finger double domain); PF00096.29(zf-C2H2:Zinc finger, C2H2 type); PF01352.30(KRAB:KRAB box); PF13894.9(zf-C2H2_4:C2H2-type zinc finger); PF13912.9(zf-C2H2_6:C2H2-type zinc finger); PF12171.11(zf-C2H2_jaz:Zinc-finger double-stranded RNA-binding); PF09723.13(Zn-ribbon_8:Zinc ribbon domain); PF07754.14(HVO_2753_ZBP:Small zinc finger protein HVO_2753-like, Zn-binding pocket)	GO:0048598(biological_process:embryonic morphogenesis); GO:0051252(biological_process:regulation of RNA metabolic process); GO:0009892(biological_process:negative regulation of metabolic process); GO:0080090(biological_process:regulation of primary metabolic process); GO:0060028(biological_process:convergent extension involved in axis elongation); GO:0060029(biological_process:convergent extensio…	cytoplasmic	NP_001028527.2(zinc finger protein 568 isoform 1 [Mus musculus])		mmu:243905;mmu:231866;mmu:22751;mmu:228876;mmu:72723	1.07788	0.95931	1.05955	0.969011	0.90865	1.13932	0.905416	1.1059	1.04446	0.900027	0.984101	0.946376
Q0GGX2	1.067	1.054	0.7721	0.913571	0.987816	-0.0176853	no change	no	-0.112326	-0.0392576	C26_CS|C26	Zinc finger protein 541 OS=Mus musculus OX=10090 GN=Znf541 PE=1 SV=1	Znf541	ENOG4110BKZ(K:Transcription)	ENOG4110BKZ(ELM2 and Myb SANT-like domain containing 1)	K11829	RCOR1, COREST	mmu05016(Huntington disease)	PF00096.29(zf-C2H2:Zinc finger, C2H2 type); PF13894.9(zf-C2H2_4:C2H2-type zinc finger); PF01448.27(ELM2:ELM2 domain); PF13912.9(zf-C2H2_6:C2H2-type zinc finger)	GO:0019219(biological_process:regulation of nucleobase-containing compound metabolic process); GO:0080090(biological_process:regulation of primary metabolic process); GO:0019222(biological_process:regulation of metabolic process); GO:0031327(biological_process:negative regulation of cellular biosynthetic process); GO:0031326(biological_process:regulation of cellular biosynthetic process); GO:2001…	nuclear	NP_001092747.1(zinc finger protein 541 isoform 2 [Mus musculus])		mmu:238317;mmu:666528;mmu:217864;mmu:224829;mmu:214742	0.989446	0.879617	0.915237	1.07058	1.07256	1.02507	0.994393	0.908311	1.01616	1.12104	0.992414	1.01517
Q69Z99	0.979	0.8447	0.1107	0.45157	0.862819	-0.21287	no change	no	-0.955852	-0.345275	C26_CS|C26	Zinc finger protein 512 OS=Mus musculus OX=10090 GN=Znf512 PE=2 SV=2	Znf512	COG5048(U:Intracellular trafficking, secretion, and vesicular transport)	COG5048(transportin 3)				PF13894.9(zf-C2H2_4:C2H2-type zinc finger); PF00096.29(zf-C2H2:Zinc finger, C2H2 type)	GO:0043169(molecular_function:cation binding); GO:0043231(cellular_component:intracellular membrane-bounded organelle); GO:0097159(molecular_function:organic cyclic compound binding); GO:0005634(cellular_component:nucleus); GO:1901363(molecular_function:heterocyclic compound binding); GO:0043167(molecular_function:ion binding); GO:0005575(cellular_component:cellular_component); GO:0043229(cellula…	nuclear	BAD32545.1(mKIAA1805 protein, partial [Mus musculus])		mmu:269401;mmu:269639	1.0924	1.03341	0.907783	0.976604	1.18307	1.0487	0.909968	1.135	0.944925	0.893582	0.999545	0.875011
Q3TDV8	0.9453	0.944	0.9903	0.997608	0.998625	-0.0019854	no change	no	-0.00423322	-0.00104014	C26_CS|C26	Zinc finger protein 444 OS=Mus musculus OX=10090 GN=Zfp444 PE=1 SV=1	Zfp444	COG5048(J:Translation, ribosomal structure and biogenesis)	COG5048(Component of the eukaryotic translation initiation factor 3 (eIF-3) complex, which is involved in protein synthesis and, together with other initiation factors, stimulates binding of mRNA and methionyl-tRNAi to the 40S ribosome (By similarity))	K09230;K09229	SCAN;ZKSCAN		PF02023.20(SCAN:SCAN domain); PF13465.9(zf-H2C2_2:Zinc-finger double domain); PF00096.29(zf-C2H2:Zinc finger, C2H2 type); PF13894.9(zf-C2H2_4:C2H2-type zinc finger)	GO:0080090(biological_process:regulation of primary metabolic process); GO:0019222(biological_process:regulation of metabolic process); GO:0031326(biological_process:regulation of cellular biosynthetic process); GO:0031323(biological_process:regulation of cellular metabolic process); GO:0050789(biological_process:regulation of biological process); GO:0043229(cellular_component:intracellular organ…	nuclear	NP_001139496.1(zinc finger protein 444 [Mus musculus])		mmu:72667;mmu:22757;mmu:72739;mmu:59057;mmu:544922	1.0062	0.890491	1.09878	1.02935	0.824082	1.00017	1.23964	1.05652	1.0052	1.07966	0.800939	0.968975
Q9R0B7	1.068	1.058	0.7485	0.901641	0.990637	-0.013572	no change	no	-0.125808	-0.0449665	C26_CS|C26	Zinc finger protein 346 OS=Mus musculus OX=10090 GN=Znf346 PE=1 SV=1	Znf346	ENOG4111JFP(S:Function unknown)	ENOG4111JFP(Zinc finger protein 346)	K10137	ZMAT3	mmu04115(p53 signaling pathway)	PF12874.10(zf-met:Zinc-finger of C2H2 type); PF12171.11(zf-C2H2_jaz:Zinc-finger double-stranded RNA-binding)	GO:0019899(molecular_function:enzyme binding); GO:0050789(biological_process:regulation of biological process); GO:0043229(cellular_component:intracellular organelle); GO:0043228(cellular_component:non-membrane-bounded organelle); GO:0003674(molecular_function:molecular_function); GO:0005488(molecular_function:binding); GO:0003676(molecular_function:nucleic acid binding); GO:0010942(biological_pr…	nuclear	NP_036147.1(zinc finger protein 346 isoform 1 [Mus musculus])		mmu:215693;mmu:320158;mmu:22401;mmu:26919	0.952154	0.972149	0.942633	1.02261	1.01976	1.00833	0.986432	1.14925	0.924542	0.967389	1.05975	0.995001
Q922H9	0.811	0.896	0.5844	0.824424	1.10481	0.143797	no change	no	-0.23329	-0.0838494	C26_CS|C26	Zinc finger protein 330 OS=Mus musculus OX=10090 GN=Znf330 PE=1 SV=1	Znf330	ENOG410XNTY(S:Function unknown)	ENOG410XNTY(Zinc finger protein 330)				PF06524.15(NOA36:NOA36 protein)	GO:0098687(cellular_component:chromosomal region); GO:0005654(cellular_component:nucleoplasm); GO:0043231(cellular_component:intracellular membrane-bounded organelle); GO:0043232(cellular_component:intracellular non-membrane-bounded organelle); GO:0005730(cellular_component:nucleolus); GO:0005634(cellular_component:nucleus); GO:0030496(cellular_component:midbody); GO:0043169(molecular_function:ca…	cytoplasmic	NP_663575.1(zinc finger protein 330 isoform 1 [Mus musculus])		mmu:30932	1.23762	0.857673	0.924505	1.18317	0.784653	1.04332	1.02475	0.753713	0.863861	1.23515	0.842822	1.24876
A0A0R4J098	0.9473	0.944	0.8951	0.96603	0.996516	-0.00503452	no change	no	-0.0481284	-0.0150094	C26_CS|C26	Zinc finger protein 326 OS=Mus musculus OX=10090 GN=Zfp326 PE=1 SV=1	Zfp326	ENOG4111H5U(K:Transcription)	ENOG4111H5U(Zinc finger protein 326)	K13204;K16525;K15978	ZNF326;AKAP8;AKAP8L, HA95		PF04988.15(AKAP95:A-kinase anchoring protein 95 (AKAP95))	GO:0009889(biological_process:regulation of biosynthetic process); GO:1901363(molecular_function:heterocyclic compound binding); GO:0044238(biological_process:primary metabolic process); GO:0019219(biological_process:regulation of nucleobase-containing compound metabolic process); GO:0080090(biological_process:regulation of primary metabolic process); GO:0019222(biological_process:regulation of m…	nuclear	NP_061229.2(DBIRD complex subunit ZNF326 [Mus musculus])		mmu:56399;mmu:54367;mmu:54194	1.04475	1.03221	0.970573	0.958036	0.993557	1.01759	0.96117	1.04997	1.01341	0.969528	0.967439	1.02177
Q3UG26	1.108	0.922	0.08758	0.409637	0.83213	-0.265119	no change	no	-1.0576	-0.387601	C26_CS|C26	Zinc finger protein 235 OS=Mus musculus OX=10090 GN=Zfp61 PE=2 SV=1	Zfp61	COG5048(S:Function unknown)	COG5048(Nucleolar protein)	K09228	KRAB	mmu05168(Herpes simplex virus 1 infection)	PF13465.9(zf-H2C2_2:Zinc-finger double domain); PF00096.29(zf-C2H2:Zinc finger, C2H2 type); PF13894.9(zf-C2H2_4:C2H2-type zinc finger); PF01352.30(KRAB:KRAB box); PF12171.11(zf-C2H2_jaz:Zinc-finger double-stranded RNA-binding); PF12874.10(zf-met:Zinc-finger of C2H2 type); PF09723.13(Zn-ribbon_8:Zinc ribbon domain); PF07975.15(C1_4:TFIIH C1-like domain)	GO:0000977(molecular_function:RNA polymerase II regulatory region sequence-specific DNA binding); GO:0009892(biological_process:negative regulation of metabolic process); GO:0080090(biological_process:regulation of primary metabolic process); GO:0019222(biological_process:regulation of metabolic process); GO:0031327(biological_process:negative regulation of cellular biosynthetic process); GO:0031…	nuclear	BAE28383.1(unnamed protein product [Mus musculus])		mmu:22719;mmu:56869;mmu:22755;mmu:54678;mmu:232966	0.994365	1.00033	0.904872	0.975472	1.14054	1.18827	0.977461	1.12761	0.94067	0.868081	1.01823	0.864103
Q8BJZ0	1.096	0.921	0.08178	0.400374	0.840328	-0.250975	no change	no	-1.08735	-0.397534	C26_CS|C26	Zinc finger MYND domain-containing protein 11 OS=Mus musculus OX=10090 GN=Zmynd11 PE=1 SV=1	Zmynd11	ENOG410XTCC(S:Function unknown)	ENOG410XTCC(negative regulation of extrinsic apoptotic signaling pathway)	K23218;K24630	ZMYND11, BS69;ZMYND8		PF00439.28(Bromodomain:Bromodomain); PF00855.20(PWWP:PWWP domain)	GO:2001234(biological_process:negative regulation of apoptotic signaling pathway); GO:2001236(biological_process:regulation of extrinsic apoptotic signaling pathway); GO:2001237(biological_process:negative regulation of extrinsic apoptotic signaling pathway); GO:0035064(molecular_function:methylated histone binding); GO:0080090(biological_process:regulation of primary metabolic process); GO:00192…	nuclear	NP_001334401.1(zinc finger MYND domain-containing protein 11 isoform alpha [Mus musculus])		mmu:66505;mmu:228880	1.02345	0.948742	0.962047	1.19846	1.08691	1.08077	0.884264	1.00708	0.980469	0.841279	0.915991	1.07053
A2A791	1.117	0.959	0.01421	0.237643	0.85855	-0.220026	no change	yes	-1.84741	-0.624075	C26_CS|C26	Zinc finger MYM-type protein 4 OS=Mus musculus OX=10090 GN=Zmym4 PE=1 SV=1	Zmym4	ENOG410XQR6(S:Function unknown)	ENOG410XQR6(zinc finger, MYM-type)	K24642;K24297;K24675	ZBED5_7_8_9, BUSTER;QRICH1;ZMYM2_3_4		PF12012.11(DUF3504:Domain of unknown function (DUF3504)); PF06467.17(zf-FCS:MYM-type Zinc finger with FCS sequence motif)	GO:0022604(biological_process:regulation of cell morphogenesis); GO:0006996(biological_process:organelle organization); GO:0003674(molecular_function:molecular_function); GO:0007010(biological_process:cytoskeleton organization); GO:0046914(molecular_function:transition metal ion binding); GO:0022603(biological_process:regulation of anatomical structure morphogenesis); GO:0050793(biological_proces…	cytoplasmic	NP_001107871.1(zinc finger MYM-type protein 4 isoform 1 [Mus musculus])		mmu:69232;mmu:100177;mmu:76007;mmu:67785;mmu:56364	0.970952	1.03504	1.02338	1.06028	1.04183	1.15252	0.961243	1.02338	0.93794	0.929201	0.956388	0.90784
Q9CU65	1.097	1.102	0.9385	0.980248	1.00456	0.0065607	no change	no	-0.0275657	-0.00866394	C26_CS|C26	Zinc finger MYM-type protein 2 OS=Mus musculus OX=10090 GN=Zmym2 PE=1 SV=3	Zmym2	ENOG410XQR6(S:Function unknown)	ENOG410XQR6(Transmembrane protein 186)	K24297;K24676;K24675	QRICH1;ZMYM5;ZMYM2_3_4		PF06467.17(zf-FCS:MYM-type Zinc finger with FCS sequence motif); PF12012.11(DUF3504:Domain of unknown function (DUF3504))	GO:0043169(molecular_function:cation binding); GO:0046914(molecular_function:transition metal ion binding); GO:0043167(molecular_function:ion binding); GO:0003674(molecular_function:molecular_function); GO:0005488(molecular_function:binding); GO:0046872(molecular_function:metal ion binding); GO:0008270(molecular_function:zinc ion binding)	cytoplasmic	NP_001347572.1(zinc finger MYM-type protein 2 isoform 1 [Mus musculus])		mmu:69232;mmu:76007;mmu:67785;mmu:56364;mmu:219105	0.92564	0.938599	0.992286	0.924715	1.00525	1.1154	1.02654	1.00432	1.00802	1.00432	1.01358	1.04135
Q6P1E1	1.026	1.079	0.3435	0.668106	1.05166	0.0726641	no change	no	-0.464073	-0.175154	C26_CS|C26	Zinc finger MIZ domain-containing protein 1 OS=Mus musculus OX=10090 GN=Zmiz1 PE=1 SV=1	Zmiz1	ENOG410XQ2E(S:Function unknown)	ENOG410XQ2E(leucine-rich pentatricopeptide repeat containing)	K22403;K04706;K16065;K16063	ZMIZ;PIAS1;PIAS4;PIAS2	mmu05418(Fluid shear stress and atherosclerosis); mmu04120(Ubiquitin mediated proteolysis); mmu05160(Hepatitis C); mmu04630(JAK-STAT signaling pathway); mmu04064(NF-kappa B signaling pathway)	PF18028.4(Zmiz1_N:Zmiz1 N-terminal tetratricopeptide repeat domain); PF02891.23(zf-MIZ:MIZ/SP-RING zinc finger); PF11789.11(zf-Nse:Zinc-finger of the MIZ type in Nse subunit)	GO:0080090(biological_process:regulation of primary metabolic process); GO:0048589(biological_process:developmental growth); GO:2001141(biological_process:regulation of RNA biosynthetic process); GO:0048584(biological_process:positive regulation of response to stimulus); GO:0048583(biological_process:regulation of response to stimulus); GO:0007296(biological_process:vitellogenesis); GO:0007165(bi…	cytoplasmic	NP_899031.2(zinc finger MIZ domain-containing protein 1 isoform 1 [Mus musculus])		mmu:56469;mmu:59004;mmu:52915;mmu:328365;mmu:17344	0.961461	0.883583	0.988382	1.06338	0.900889	0.996074	1.12779	1.09607	0.869161	1.03646	1.02876	1.04799
Q9CPW7	1.081	1.19	0.08304	0.402182	1.10083	0.138595	no change	no	-1.08071	-0.395577	C26_CS|C26	Zinc finger matrin-type protein 2 OS=Mus musculus OX=10090 GN=Zmat2 PE=2 SV=1	Zmat2	ENOG4111GW4(S:Function unknown)	ENOG4111GW4(Zinc finger, matrin-type)	K12848	SNU23	mmu03040(Spliceosome)	PF12171.11(zf-C2H2_jaz:Zinc-finger double-stranded RNA-binding); PF12874.10(zf-met:Zinc-finger of C2H2 type)	GO:0005488(molecular_function:binding); GO:0071005(cellular_component:U2-type precatalytic spliceosome); GO:0090304(biological_process:nucleic acid metabolic process); GO:0034641(biological_process:cellular nitrogen compound metabolic process); GO:0006807(biological_process:nitrogen compound metabolic process); GO:0003674(molecular_function:molecular_function); GO:0044237(biological_process:cellu…	nuclear	NP_001073812.1(zinc finger matrin-type protein 2 [Bos taurus])		mmu:66492	0.931243	0.937762	0.928449	1.0104	0.967562	1.04113	0.849294	0.921	1.08862	1.04392	1.10259	1.17802
B9EI21	0.9347	1.013	0.595	0.829017	1.08377	0.116059	no change	no	-0.225483	-0.0814364	C26_CS|C26	Zinc finger matrin type 3 OS=Mus musculus OX=10090 GN=Zmat3 PE=1 SV=1	Zmat3	ENOG4110YZS(S:Function unknown)	ENOG4110YZS(Zinc finger, matrin-type 3)	K10137	ZMAT3	mmu04115(p53 signaling pathway)	PF12874.10(zf-met:Zinc-finger of C2H2 type); PF12171.11(zf-C2H2_jaz:Zinc-finger double-stranded RNA-binding); PF19088.3(TUTase:TUTase nucleotidyltransferase domain); PF06220.15(zf-U1:U1 zinc finger)	GO:0008104(biological_process:protein localization); GO:0045926(biological_process:negative regulation of growth); GO:0030308(biological_process:negative regulation of cell growth); GO:1901363(molecular_function:heterocyclic compound binding); GO:0051128(biological_process:regulation of cellular component organization); GO:0046872(molecular_function:metal ion binding); GO:0043229(cellular_compone…	nuclear	NP_033543.2(zinc finger matrin-type protein 3 [Mus musculus])		mmu:241494;mmu:320158;mmu:22401;mmu:278304;mmu:26919	1.05662	0.865369	0.772387	0.969974	0.968918	1.02386	1.0619	0.998503	1.07247	0.841067	1.32922	1.03971
Q5DU37	1.364	1.269	0.5687	0.813815	0.930352	-0.104152	no change	no	-0.245117	-0.0894743	C26_CS|C26	Zinc finger FYVE domain-containing protein 26 OS=Mus musculus OX=10090 GN=Zfyve26 PE=1 SV=2	Zfyve26	ENOG410XRV7(S:Function unknown)	ENOG410XRV7(Zinc finger, FYVE domain containing 26)	K19027;K23858;K05724;K24780	ZFYVE26;PLEKHF;FGD5_6;ZFYVE28, LST2		PF01363.24(FYVE:FYVE zinc finger)	GO:0019899(molecular_function:enzyme binding); GO:0005543(molecular_function:phospholipid binding); GO:0000323(cellular_component:lytic vacuole); GO:0019901(molecular_function:protein kinase binding); GO:0006139(biological_process:nucleobase-containing compound metabolic process); GO:1903047(biological_process:mitotic cell cycle process); GO:0032266(molecular_function:phosphatidylinositol-3-phosp…	cytoplasmic	NP_001008550.1(zinc finger FYVE domain-containing protein 26 [Mus musculus])		mmu:211978;mmu:13998;mmu:72287;mmu:231125;mmu:71801	0.833565	0.831898	0.931926	0.920256	1.3087	1.18116	0.948597	0.932759	0.938594	0.996944	1.17116	1.00445
A0A1Y7VNH4	1.011	0.946	0.2902	0.626738	0.935707	-0.0958709	no change	no	-0.537303	-0.202914	C26_CS|C26	Zinc finger FYVE domain-containing protein 21 OS=Mus musculus OX=10090 GN=Zfyve21 PE=1 SV=1	Zfyve21	ENOG4111JNQ(S:Function unknown)	ENOG4111JNQ(Zinc finger, FYVE domain containing 21)	K00921;K24779;K04679;K24780	PIKFYVE, FAB1;ZFYVE21;MADHIP, SARA;ZFYVE28, LST2	mmu01100(Metabolic pathways); mmu04350(TGF-beta signaling pathway); mmu04070(Phosphatidylinositol signaling system); mmu04144(Endocytosis); mmu04145(Phagosome); mmu04810(Regulation of actin cytoskeleton); mmu00562(Inositol phosphate metabolism)	PF16696.8(ZFYVE21_C:Zinc finger FYVE domain-containing protein 21 C-terminus); PF01363.24(FYVE:FYVE zinc finger)		mitochondrial	NP_001361650.1(zinc finger FYVE domain-containing protein 21 isoform 2 [Mus musculus])		mmu:230597;mmu:218441;mmu:18711;mmu:68520;mmu:231125	1.05125	0.978712	0.944021	1.14586	1.01445	1.02707	0.908279	0.996583	0.950329	0.952431	1.06807	0.962943
Q80U44	1.113	0.9563	0.1097	0.450938	0.859209	-0.218918	no change	no	-0.959793	-0.345883	C26_CS|C26	Zinc finger FYVE domain-containing protein 16 OS=Mus musculus OX=10090 GN=Zfyve16 PE=1 SV=2	Zfyve16	ENOG410XSEQ(S:Function unknown)	ENOG410XSEQ(-)	K24779;K12182;K04679;K05724	ZFYVE21;HGS, HRS, VPS27;MADHIP, SARA;FGD5_6	mmu03250(Viral life cycle - HIV-1); mmu04144(Endocytosis); mmu04350(TGF-beta signaling pathway); mmu04145(Phagosome)	PF11979.11(DUF3480:Domain of unknown function (DUF3480)); PF01363.24(FYVE:FYVE zinc finger)	GO:0008104(biological_process:protein localization); GO:1901981(molecular_function:phosphatidylinositol phosphate binding); GO:0072666(biological_process:establishment of protein localization to vacuole); GO:0072665(biological_process:protein localization to vacuole); GO:0046872(molecular_function:metal ion binding); GO:0043229(cellular_component:intracellular organelle); GO:0003674(molecular_fun…	cytoplasmic	NP_775568.1(zinc finger FYVE domain-containing protein 16 [Mus musculus])		mmu:230597;mmu:13998;mmu:218441;mmu:15239;mmu:68520	0.93081	0.970835	1.10301	1.0332	0.989451	1.08532	1.03134	1.2296	0.955942	0.857276	1.01644	0.796773
Q810J8	0.9383	0.7977	0.01947	0.259159	0.850155	-0.234203	no change	yes	-1.71063	-0.586435	C26_CS|C26	Zinc finger FYVE domain-containing protein 1 OS=Mus musculus OX=10090 GN=Zfyve1 PE=1 SV=2	Zfyve1	ENOG410XNRF(S:Function unknown)	ENOG410XNRF(Actin polymerization protein Bzz1)	K12182;K12482;K17603;K24780	HGS, HRS, VPS27;RUFY1_2, RABIP4;ZFYVE1;ZFYVE28, LST2	mmu04140(Autophagy - animal); mmu03250(Viral life cycle - HIV-1); mmu04144(Endocytosis); mmu04145(Phagosome); mmu05022(Pathways of neurodegeneration - multiple diseases)	PF01363.24(FYVE:FYVE zinc finger)	GO:0009991(biological_process:response to extracellular stimulus); GO:0005543(molecular_function:phospholipid binding); GO:0005783(cellular_component:endoplasmic reticulum); GO:0016236(biological_process:macroautophagy); GO:0005789(cellular_component:endoplasmic reticulum membrane); GO:0044248(biological_process:cellular catabolic process); GO:0043229(cellular_component:intracellular organelle); …	cytoplasmic	EDL02738.1(zinc finger, FYVE domain containing 1, isoform CRA_b, partial [Mus musculus])		mmu:15239;mmu:216724;mmu:70432;mmu:231125;mmu:217695	1.10254	1.05843	1.0419	0.970232	1.06395	1.06946	1.05292	1.01544	0.98677	0.835722	0.923925	0.878721
H9H9S3	1.161	0.9863	0.1838	0.527841	0.849526	-0.23527	no change	no	-0.735654	-0.277497	C26_CS|C26	Zinc finger E-box-binding homeobox 2 OS=Mus musculus OX=10090 GN=Zeb2 PE=1 SV=1	Zeb2	ENOG410ZQ40(S:Function unknown)	ENOG410ZQ40(Zinc finger E-box binding homeobox 2)	K09299;K23560	ZEB1;ZEB2	mmu05202(Transcriptional misregulation in cancer); mmu05215(Prostate cancer); mmu05206(MicroRNAs in cancer)	PF13465.9(zf-H2C2_2:Zinc-finger double domain); PF00096.29(zf-C2H2:Zinc finger, C2H2 type); PF13894.9(zf-C2H2_4:C2H2-type zinc finger); PF05605.15(zf-Di19:Drought induced 19 protein (Di19), zinc-binding); PF12171.11(zf-C2H2_jaz:Zinc-finger double-stranded RNA-binding)	GO:0048087(biological_process:positive regulation of developmental pigmentation); GO:0019220(biological_process:regulation of phosphate metabolic process); GO:0080090(biological_process:regulation of primary metabolic process); GO:0019222(biological_process:regulation of metabolic process); GO:0048588(biological_process:developmental cell growth); GO:0001667(biological_process:ameboidal-type cell…	nuclear	NP_001276450.1(zinc finger E-box-binding homeobox 2 [Mus musculus])		mmu:21417;mmu:22767;mmu:329002;mmu:24136;mmu:22764	1.00688	0.827656	0.773284	1.22537	0.998825	1.28176	0.905185	0.908206	1.09347	0.917268	1.1267	0.935392
Q6IR42	1.103	1.187	0.6807	0.871664	1.07616	0.105887	no change	no	-0.167044	-0.0596508	C26_CS|C26	Zinc finger CW-type PWWP domain protein 1 OS=Mus musculus OX=10090 GN=Zcwpw1 PE=1 SV=2	Zcwpw1	ENOG4111P8M(S:Function unknown)	ENOG4111P8M(Zinc finger, CW type with PWWP domain 1)	K24135;K08737;K11424;K11425;K24688	MORC;MSH6;WHSC1, MMSET, NSD2;WHSC1L1, NSD3;ZCWPW1	mmu00310(Lysine degradation); mmu01100(Metabolic pathways); mmu05200(Pathways in cancer); mmu05202(Transcriptional misregulation in cancer); mmu05210(Colorectal cancer); mmu03430(Mismatch repair); mmu01524(Platinum drug resistance)	PF00855.20(PWWP:PWWP domain); PF07496.18(zf-CW:CW-type Zinc Finger)	GO:0035064(molecular_function:methylated histone binding); GO:0080090(biological_process:regulation of primary metabolic process); GO:0019222(biological_process:regulation of metabolic process); GO:0048584(biological_process:positive regulation of response to stimulus); GO:0048583(biological_process:regulation of response to stimulus); GO:0008270(molecular_function:zinc ion binding); GO:1901363(m…	nuclear	NP_001005426.2(zinc finger CW-type PWWP domain protein 1 [Mus musculus])		mmu:17688;mmu:338467;mmu:381678;mmu:234135;mmu:107823	0.868936	1.09312	0.93845	1.00449	0.924547	0.945402	1.23476	1.04794	0.847212	1.23997	0.707314	1.14786
B2RVL6	1.218	1.126	0.07503	0.390449	0.924466	-0.113307	no change	no	-1.12477	-0.408436	C26_CS|C26	Zinc finger CCHC domain-containing protein 24 OS=Mus musculus OX=10090 GN=Zcchc24 PE=1 SV=1	Zcchc24	ENOG410ZS5N(S:Function unknown)	ENOG410ZS5N(zinc finger, CCHC domain containing 24)				PF17180.7(zf-3CxxC_2:Zinc-binding domain); PF13696.9(zf-CCHC_2:Zinc knuckle)	GO:0043169(molecular_function:cation binding); GO:0046914(molecular_function:transition metal ion binding); GO:0097159(molecular_function:organic cyclic compound binding); GO:0043167(molecular_function:ion binding); GO:0003674(molecular_function:molecular_function); GO:0005488(molecular_function:binding); GO:0003676(molecular_function:nucleic acid binding); GO:0046872(molecular_function:metal ion…	nuclear	NP_001094903.1(zinc finger CCHC domain-containing protein 24 [Mus musculus])		mmu:71918	0.950194	0.869428	0.885581	1.12313	1.12313	1.2267	0.850424	0.904585	0.857075	1.04521	1.08037	1.08417
D3Z5I1	1.083	0.9377	0.02972	0.287408	0.865836	-0.207835	no change	yes	-1.52695	-0.541502	C26_CS|C26	Zinc finger CCCH-type antiviral protein 1 OS=Mus musculus OX=10090 GN=Zc3hav1 PE=1 SV=1	Zc3hav1	ENOG410YD9T(B:Chromatin structure and dynamics); ENOG410ZFB8(B:Chromatin structure and dynamics)	ENOG410YD9T(Zinc finger CCCH-type antiviral); ENOG410ZFB8(Zinc finger CCCH-type antiviral)	K15259	PARP7S		PF18606.4(HTH_53:Zap helix turn helix N-terminal domain); PF00644.23(PARP:Poly(ADP-ribose) polymerase catalytic domain); PF18633.4(zf-CCCH_8:Zinc-finger antiviral protein (ZAP) zinc finger domain 3); PF02825.23(WWE:WWE domain)	GO:0080090(biological_process:regulation of primary metabolic process); GO:0019222(biological_process:regulation of metabolic process); GO:0048584(biological_process:positive regulation of response to stimulus); GO:0048583(biological_process:regulation of response to stimulus); GO:1901363(molecular_function:heterocyclic compound binding); GO:0031347(biological_process:regulation of defense respon…	cytoplasmic	NP_001334051.1(zinc finger CCCH-type antiviral protein 1 isoform 3 [Mus musculus])		mmu:78781;mmu:209032;mmu:99929;mmu:101187;mmu:243771	0.999084	1.01907	1.00708	1.02006	1.07501	1.15094	0.93814	1.03105	0.94913	0.89418	0.968113	0.948131
E9PWW6	1.089	1.016	0.433	0.736514	0.932966	-0.100104	no change	no	-0.363512	-0.132819	C26_CS|C26	Zinc finger CCCH type-containing 7 A OS=Mus musculus OX=10090 GN=Zc3h7a PE=1 SV=2	Zc3h7a	ENOG41100XQ(S:Function unknown)	ENOG41100XQ(-)	K25165;K24945;K21991	HELZ2;ZC3H7;UNC45			GO:0019222(biological_process:regulation of metabolic process); GO:1901363(molecular_function:heterocyclic compound binding); GO:0090304(biological_process:nucleic acid metabolic process); GO:0034641(biological_process:cellular nitrogen compound metabolic process); GO:0006807(biological_process:nitrogen compound metabolic process); GO:0003674(molecular_function:molecular_function); GO:0005488(mol…	cytoplasmic	NP_666043.2(zinc finger CCCH domain-containing protein 7A [Mus musculus])		mmu:229003;mmu:217012;mmu:101869;mmu:20286;mmu:106205	0.940881	0.979457	0.999216	0.972871	0.962522	1.13753	0.962522	1.11965	1.05755	0.848675	0.994512	1.02462
Q3UGE6	1.185	1.164	0.7729	0.914334	0.982278	-0.025796	no change	no	-0.111877	-0.0388954	C26_CS|C26	Zinc finger CCCH domain-containing protein 7B (Fragment) OS=Mus musculus OX=10090 GN=Zc3h7b PE=2 SV=1	Zc3h7b	ENOG410YBKB(S:Function unknown); COG0457(S:Function unknown)	ENOG410YBKB(zinc finger CCCH-type containing 7B); COG0457(zinc finger CCCH-type containing 7B)	K24945;K19870;K21991	ZC3H7;SPAG1;UNC45		PF00515.31(TPR_1:Tetratricopeptide repeat); PF13424.9(TPR_12:Tetratricopeptide repeat); PF13181.9(TPR_8:Tetratricopeptide repeat)	GO:0019222(biological_process:regulation of metabolic process); GO:1901363(molecular_function:heterocyclic compound binding); GO:0090304(biological_process:nucleic acid metabolic process); GO:0034641(biological_process:cellular nitrogen compound metabolic process); GO:0006807(biological_process:nitrogen compound metabolic process); GO:0003674(molecular_function:molecular_function); GO:0005488(mol…	cytoplasmic	NP_001074485.1(zinc finger CCCH domain-containing protein 7B [Mus musculus])		mmu:217012;mmu:26942;mmu:101869;mmu:20286;mmu:106205	0.857817	0.866395	1.07999	0.964186	0.971049	1.11345	0.999357	1.03538	1.11688	0.937594	1.03195	1.02595
A0A1B0GRU3	0.902	0.871	0.4253	0.730615	0.965632	-0.0504547	no change	no	-0.371305	-0.136311	C26_CS|C26	Zinc finger CCCH domain-containing protein 4 OS=Mus musculus OX=10090 GN=Zc3h4 PE=1 SV=1	Zc3h4	ENOG410Y9BS(S:Function unknown); COG5084(S:Function unknown)	ENOG410Y9BS(Zinc finger CCCH-type containing 4); COG5084(Zinc finger CCCH-type containing 4)	K24388	ZC3H8		PF18345.4(zf_CCCH_4:Zinc finger domain); PF00642.27(zf-CCCH:Zinc finger C-x8-C-x5-C-x3-H type (and similar)); PF18044.4(zf-CCCH_4:CCCH-type zinc finger); PF14608.9(zf-CCCH_2:RNA-binding, Nab2-type zinc finger)	GO:0080090(biological_process:regulation of primary metabolic process); GO:0019222(biological_process:regulation of metabolic process); GO:1901362(biological_process:organic cyclic compound biosynthetic process); GO:1901363(molecular_function:heterocyclic compound binding); GO:1901360(biological_process:organic cyclic compound metabolic process); GO:1901361(biological_process:organic cyclic compo…	nuclear	XP_006540169.1(zinc finger CCCH domain-containing protein 4 isoform X6 [Mus musculus])		mmu:330474;mmu:78751;mmu:57432	1.13755	0.920277	0.964641	1.04313	1.04654	0.98853	0.945303	1.03062	0.950991	0.947578	1.0602	0.964641
G3X8T2	0.9447	0.8813	0.1655	0.517022	0.932889	-0.100223	no change	no	-0.781202	-0.286491	C26_CS|C26	Zinc finger CCCH domain-containing protein 18 OS=Mus musculus OX=10090 GN=Zc3h18 PE=1 SV=1	Zc3h18	ENOG4111IXQ(S:Function unknown)	ENOG4111IXQ(zinc finger CCCH-type containing 18)	K13092	ZC3H18		PF18044.4(zf-CCCH_4:CCCH-type zinc finger)	GO:0009896(biological_process:positive regulation of catabolic process); GO:0009894(biological_process:regulation of catabolic process); GO:0009893(biological_process:positive regulation of metabolic process); GO:0031329(biological_process:regulation of cellular catabolic process); GO:0140262(molecular_function:mRNA cap binding complex binding); GO:1990904(cellular_component:ribonucleoprotein com…	nuclear	XP_006531532.1(zinc finger CCCH domain-containing protein 18 isoform X1 [Mus musculus])		mmu:76014	1.08098	1.01396	0.9891	1.00423	1.03666	1.02261	0.926403	1.08206	0.985857	0.877759	1.01072	0.969642
Q3TIV5	0.8427	0.9637	0.107	0.446087	1.14359	0.193565	no change	no	-0.970616	-0.350581	C26_CS|C26	Zinc finger CCCH domain-containing protein 15 OS=Mus musculus OX=10090 GN=Zc3h15 PE=1 SV=2	Zc3h15	COG5252(S:Function unknown)	COG5252(zinc finger)				PF16543.8(DFRP_C:DRG Family Regulatory Proteins, Tma46); PF18044.4(zf-CCCH_4:CCCH-type zinc finger); PF00642.27(zf-CCCH:Zinc finger C-x8-C-x5-C-x3-H type (and similar)); PF18345.4(zf_CCCH_4:Zinc finger domain); PF16131.8(Torus:Torus domain); PF14608.9(zf-CCCH_2:RNA-binding, Nab2-type zinc finger)	GO:0019221(biological_process:cytokine-mediated signaling pathway); GO:0043169(molecular_function:cation binding); GO:0044249(biological_process:cellular biosynthetic process); GO:0043229(cellular_component:intracellular organelle); GO:0006807(biological_process:nitrogen compound metabolic process); GO:0003674(molecular_function:molecular_function); GO:0007165(biological_process:signal transducti…	nuclear	NP_081210.2(zinc finger CCCH domain-containing protein 15 [Mus musculus])		mmu:69082	1.12328	0.952541	1.03566	0.994103	0.901994	0.943555	0.955911	0.8492	0.996349	1.14687	0.962651	1.13788
Q8BJ05	0.915	0.895	0.4855	0.767956	0.978142	-0.0318841	no change	no	-0.313811	-0.114664	C26_CS|C26	Zinc finger CCCH domain-containing protein 14 OS=Mus musculus OX=10090 GN=Zc3h14 PE=1 SV=1	Zc3h14	ENOG410YE77(S:Function unknown)	ENOG410YE77(zinc finger CCCH-type containing 14)	K23038	ZC3H14		PF14608.9(zf-CCCH_2:RNA-binding, Nab2-type zinc finger)	GO:0005730(cellular_component:nucleolus); GO:0099568(cellular_component:cytoplasmic region); GO:0009894(biological_process:regulation of catabolic process); GO:0009892(biological_process:negative regulation of metabolic process); GO:0080090(biological_process:regulation of primary metabolic process); GO:0031329(biological_process:regulation of cellular catabolic process); GO:0008143(molecular_fun…	cytoplasmic	NP_083610.2(zinc finger CCCH domain-containing protein 14 isoform a [Mus musculus])		mmu:75553	1.07943	1.01682	1.06432	0.982279	1.00387	0.976882	0.970406	1.03517	0.972565	0.917514	1.01034	0.970406
E9Q784	0.9267	0.85	0.01952	0.259236	0.917233	-0.12464	no change	yes	-1.70952	-0.586304	C26_CS|C26	Zinc finger CCCH domain-containing protein 13 OS=Mus musculus OX=10090 GN=Zc3h13 PE=1 SV=1	Zc3h13	ENOG4111N39(S:Function unknown); ENOG410XQ2A(S:Function unknown)	ENOG4111N39(zinc finger CCCH-type containing 13); ENOG410XQ2A(zinc finger CCCH-type containing 13)	K22909	ZC3H13		PF00642.27(zf-CCCH:Zinc finger C-x8-C-x5-C-x3-H type (and similar)); PF18345.4(zf_CCCH_4:Zinc finger domain)	GO:0008152(biological_process:metabolic process); GO:0043169(molecular_function:cation binding); GO:0009451(biological_process:RNA modification); GO:0090304(biological_process:nucleic acid metabolic process); GO:0034641(biological_process:cellular nitrogen compound metabolic process); GO:0006807(biological_process:nitrogen compound metabolic process); GO:0003674(molecular_function:molecular_funct…	nuclear	NP_080359.2(zinc finger CCCH domain-containing protein 13 isoform 2 [Mus musculus])		mmu:67302	1.13154	0.958416	0.971994	1.08175	1.00707	1.05686	0.933522	0.984441	0.988967	0.955021	0.975389	0.955021
Q8R205	0.8417	0.8977	0.5982	0.82993	1.06653	0.0929273	no change	no	-0.223154	-0.0809585	C26_CS|C26	Zinc finger CCCH domain-containing protein 10 OS=Mus musculus OX=10090 GN=Zc3h10 PE=1 SV=1	Zc3h10	ENOG410ZNRC(U:Intracellular trafficking, secretion, and vesicular transport)	ENOG410ZNRC(translocase of outer mitochondrial membrane 6 homolog (yeast))	K14943	MBNL		PF00642.27(zf-CCCH:Zinc finger C-x8-C-x5-C-x3-H type (and similar)); PF18345.4(zf_CCCH_4:Zinc finger domain); PF18044.4(zf-CCCH_4:CCCH-type zinc finger); PF14608.9(zf-CCCH_2:RNA-binding, Nab2-type zinc finger); PF16131.8(Torus:Torus domain)	GO:0009892(biological_process:negative regulation of metabolic process); GO:0080090(biological_process:regulation of primary metabolic process); GO:0019222(biological_process:regulation of metabolic process); GO:1903799(biological_process:negative regulation of production of miRNAs involved in gene silencing by miRNA); GO:1903798(biological_process:regulation of production of miRNAs involved in g…	cytoplasmic	NP_598764.1(zinc finger CCCH domain-containing protein 10 [Mus musculus])		mmu:171170;mmu:103284	1.02512	1.28549	1.10712	0.870323	0.954382	0.763711	0.831369	1.19631	1.20554	0.965659	1.03742	0.75756
H3BKM2	1.107	1.068	0.4604	0.753428	0.96477	-0.0517436	no change	no	-0.336865	-0.122958	C26_CS|C26	Zinc finger C3HC-type protein 1 OS=Mus musculus OX=10090 GN=Zc3hc1 PE=1 SV=1	Zc3hc1	ENOG410ZQX4(S:Function unknown)	ENOG410ZQX4(Zinc finger, C3HC-type containing 1)				PF07967.16(zf-C3HC:C3HC zinc finger-like)	GO:2001234(biological_process:negative regulation of apoptotic signaling pathway); GO:2001236(biological_process:regulation of extrinsic apoptotic signaling pathway); GO:2001237(biological_process:negative regulation of extrinsic apoptotic signaling pathway); GO:2001233(biological_process:regulation of apoptotic signaling pathway); GO:0050789(biological_process:regulation of biological process); …	cytoplasmic	NP_001298015.1(zinc finger C3HC-type protein 1 isoform 1 [Mus musculus])		mmu:232679	0.910678	1.00539	0.962586	0.983532	1.02633	1.01541	0.961676	1.12195	1.09372	0.956212	1.05183	0.910678
Q8BJH1	1.065	1.07	0.9642	0.988966	1.00469	0.00675737	no change	no	-0.0158329	-0.00481852	C26_CS|C26	Zinc finger C2HC domain-containing protein 1A OS=Mus musculus OX=10090 GN=Zc2hc1a PE=1 SV=1	Zc2hc1a	ENOG4111J7C(S:Function unknown)	ENOG4111J7C(zinc finger, C2HC-type containing)				PF13913.9(zf-C2HC_2:zinc-finger of a C2HC-type)	GO:0043169(molecular_function:cation binding); GO:0046872(molecular_function:metal ion binding); GO:0003674(molecular_function:molecular_function); GO:0005488(molecular_function:binding); GO:0043167(molecular_function:ion binding)	nuclear	NP_775273.1(zinc finger C2HC domain-containing protein 1A [Mus musculus])		mmu:75122;mmu:67306;mmu:72350	1.00192	0.804542	0.962845	1.19128	0.938799	1.07205	1.16523	0.788511	0.857644	1.21934	0.968857	1.02897
Q8VCZ7	0.8837	0.9807	0.06784	0.376035	1.10977	0.150255	no change	no	-1.16851	-0.424772	C26_CS|C26	Zinc finger and BTB domain-containing protein 7C OS=Mus musculus OX=10090 GN=Zbtb7c PE=2 SV=1	Zbtb7c	COG5048(S:Function unknown)	COG5048(Zinc finger protein)	K13958;K10055;K10494	KLHL36;ZBTB16, PLZF;ZBTB7	mmu05200(Pathways in cancer); mmu05202(Transcriptional misregulation in cancer); mmu05221(Acute myeloid leukemia)	PF00651.34(BTB:BTB/POZ domain); PF13465.9(zf-H2C2_2:Zinc-finger double domain); PF00096.29(zf-C2H2:Zinc finger, C2H2 type); PF13894.9(zf-C2H2_4:C2H2-type zinc finger)	GO:1903508(biological_process:positive regulation of nucleic acid-templated transcription); GO:0051098(biological_process:regulation of binding); GO:0080090(biological_process:regulation of primary metabolic process); GO:0019222(biological_process:regulation of metabolic process); GO:0031328(biological_process:positive regulation of cellular biosynthetic process); GO:0031326(biological_process:re…	cytoplasmic	XP_036016934.1(zinc finger and BTB domain-containing protein 7C isoform X1 [Mus musculus])		mmu:235320;mmu:234796;mmu:16969;mmu:207259;mmu:22724	1.06261	1.04454	1.11361	0.952094	0.915966	0.948906	0.953157	0.965908	0.917028	1.1168	0.980785	1.0286
D3YVF8	1.211	1.013	0.001965	0.186041	0.836499	-0.257565	no change	yes	-2.70664	-0.730391	C26_CS|C26	Zinc finger and BTB domain-containing protein 7A (Fragment) OS=Mus musculus OX=10090 GN=Zbtb7a PE=1 SV=1	Zbtb7a	COG5048(I:Lipid transport and metabolism)	COG5048(dihydropteridine reductase)	K13958;K10500;K10494	KLHL36;ZBTB17, MIZ1;ZBTB7	mmu05200(Pathways in cancer); mmu05202(Transcriptional misregulation in cancer); mmu05222(Small cell lung cancer); mmu04110(Cell cycle)	PF00651.34(BTB:BTB/POZ domain)	GO:0008104(biological_process:protein localization); GO:0019220(biological_process:regulation of phosphate metabolic process); GO:0080090(biological_process:regulation of primary metabolic process); GO:0019222(biological_process:regulation of metabolic process); GO:0050684(biological_process:regulation of mRNA processing); GO:0048585(biological_process:negative regulation of response to stimulus)…	cytoplasmic	AAH57204.1(Zbtb7a protein, partial [Mus musculus])		mmu:22642;mmu:234796;mmu:16969;mmu:207259;mmu:22724	0.918836	0.972129	1.05115	1.07871	1.13844	1.12006	0.954671	1.00429	0.970291	0.929862	0.899541	0.962021
Q8K0L9	0.86	0.8837	0.6078	0.831071	1.02756	0.03922	no change	no	-0.216239	-0.0803621	C26_CS|C26	Zinc finger and BTB domain-containing protein 20 OS=Mus musculus OX=10090 GN=Zbtb20 PE=1 SV=1	Zbtb20	COG5048(O:Posttranslational modification, protein turnover, chaperones)	COG5048(Sushi-repeat containing protein, X-linked 2)	K10514;K10502;K10501;K10516;K10496	ZBTB43;ZBTB22, BING1;ZBTB20, HOF, DPZF;ZBTB45;ZBTB9		PF00651.34(BTB:BTB/POZ domain); PF13465.9(zf-H2C2_2:Zinc-finger double domain); PF00096.29(zf-C2H2:Zinc finger, C2H2 type); PF13894.9(zf-C2H2_4:C2H2-type zinc finger); PF13912.9(zf-C2H2_6:C2H2-type zinc finger)	GO:0019220(biological_process:regulation of phosphate metabolic process); GO:0080090(biological_process:regulation of primary metabolic process); GO:0019222(biological_process:regulation of metabolic process); GO:1903578(biological_process:regulation of ATP metabolic process); GO:1901363(molecular_function:heterocyclic compound binding); GO:0051716(biological_process:cellular response to stimulus…	nuclear	NP_001272734.1(zinc finger and BTB domain-containing protein 20 isoform L [Mus musculus])		mmu:81630;mmu:232879;mmu:56490;mmu:71834;mmu:474156	1.0982	1.06305	1.01473	0.934566	0.979592	0.919191	0.957628	1.09161	1.03011	0.949941	1.05317	0.908209
Q6PCS8	1.201	1.422	0.1302	0.474999	1.18401	0.243685	no change	no	-0.885389	-0.323307	C26_CS|C26	Zinc finger and BTB domain-containing 40 OS=Mus musculus OX=10090 GN=Zbtb40 PE=1 SV=1	Zbtb40	COG5048(K:Transcription)	COG5048(Death-domain associated protein)	K10495;K10492;K23196;K24384;K10512	ZBTB8;ZBTB5;ZBTB18_42;HIC;ZBTB40		PF13465.9(zf-H2C2_2:Zinc-finger double domain); PF00096.29(zf-C2H2:Zinc finger, C2H2 type); PF13894.9(zf-C2H2_4:C2H2-type zinc finger); PF00651.34(BTB:BTB/POZ domain); PF12874.10(zf-met:Zinc-finger of C2H2 type)	GO:0080090(biological_process:regulation of primary metabolic process); GO:0019222(biological_process:regulation of metabolic process); GO:0031326(biological_process:regulation of cellular biosynthetic process); GO:0031323(biological_process:regulation of cellular metabolic process); GO:0043226(cellular_component:organelle); GO:0043229(cellular_component:intracellular organelle); GO:0003674(molec…	nuclear	NP_937891.1(zinc finger and BTB domain-containing protein 40 [Mus musculus])		mmu:30928;mmu:58180;mmu:230119;mmu:230848;mmu:73680	0.798138	0.881942	0.92983	0.908281	0.975324	0.991287	0.864383	1.21876	1.02641	0.997672	1.30336	1.10462
Q6PDX5	1.225	1.115	0.2773	0.61704	0.910204	-0.135738	no change	no	-0.55705	-0.209687	C26_CS|C26	Zfyve9 protein (Fragment) OS=Mus musculus OX=10090 GN=Zfyve9 PE=2 SV=1	Zfyve9	ENOG410XSEQ(S:Function unknown)	ENOG410XSEQ(Zinc finger, FYVE domain containing)	K04679	MADHIP, SARA	mmu04144(Endocytosis); mmu04350(TGF-beta signaling pathway)	PF11979.11(DUF3480:Domain of unknown function (DUF3480))	GO:0005543(molecular_function:phospholipid binding); GO:0007178(biological_process:transmembrane receptor protein serine/threonine kinase signaling pathway); GO:0007167(biological_process:enzyme linked receptor protein signaling pathway); GO:0048583(biological_process:regulation of response to stimulus); GO:0043229(cellular_component:intracellular organelle); GO:0003674(molecular_function:molecul…	cytoplasmic	AAH58416.1(Zfyve9 protein, partial [Mus musculus])		mmu:230597;mmu:218441	0.93816	0.86686	0.832148	1.03854	1.12673	1.28153	0.895004	1.00758	0.876241	0.991635	1.01884	1.12673
Q6P3F1	0.9107	0.8133	0.2561	0.600602	0.893049	-0.163188	no change	no	-0.59159	-0.221413	C26_CS|C26	Zfp384 protein OS=Mus musculus OX=10090 GN=Zfp384 PE=2 SV=1	Zfp384	COG5048(T:Signal transduction mechanisms)	COG5048(NIMA-related kinase)	K23480	ZNF362_384, LIN-29		PF13465.9(zf-H2C2_2:Zinc-finger double domain); PF00096.29(zf-C2H2:Zinc finger, C2H2 type); PF13894.9(zf-C2H2_4:C2H2-type zinc finger); PF13912.9(zf-C2H2_6:C2H2-type zinc finger); PF05605.15(zf-Di19:Drought induced 19 protein (Di19), zinc-binding)	GO:0051169(biological_process:nuclear transport); GO:0080090(biological_process:regulation of primary metabolic process); GO:0051046(biological_process:regulation of secretion); GO:0051047(biological_process:positive regulation of secretion); GO:0051049(biological_process:regulation of transport); GO:1901363(molecular_function:heterocyclic compound binding); GO:0030054(cellular_component:cell jun…	nuclear	AAH64013.1(Zfp384 protein [Mus musculus])		mmu:230761;mmu:269800	1.10579	1.07372	0.90564	0.978621	1.00627	1.03612	1.04386	1.17213	0.979727	0.828234	1.05824	0.811648
Q8BYK6	1.012	1.074	0.5456	0.801871	1.06126	0.0857847	no change	no	-0.263126	-0.0958956	C26_CS|C26	YTH domain-containing family protein 3 OS=Mus musculus OX=10090 GN=Ythdf3 PE=1 SV=2	Ythdf3	ENOG410YABQ(S:Function unknown)	ENOG410YABQ(coiled-coil domain containing 134)	K20100;K20102;K20099	YTHDC1;YTHDF;YTHDC2		PF04146.18(YTH:YT521-B-like domain)	GO:1990247(molecular_function:N6-methyladenosine-containing RNA binding); GO:0035770(cellular_component:ribonucleoprotein granule); GO:0080090(biological_process:regulation of primary metabolic process); GO:0019222(biological_process:regulation of metabolic process); GO:0048585(biological_process:negative regulation of response to stimulus); GO:2000241(biological_process:regulation of reproductiv…	cytoplasmic	NP_001139391.1(YTH domain-containing family protein 3 isoform 2 [Mus musculus])		mmu:240255;mmu:228994;mmu:213541;mmu:231386;mmu:229096	1.02503	0.847698	1.04553	1.17468	0.953276	0.983002	0.993252	0.786196	0.888699	1.18186	0.966601	1.15418
Q91YT7	1.014	0.9717	0.2077	0.551424	0.958284	-0.0614748	no change	no	-0.682564	-0.258514	C26_CS|C26	YTH domain-containing family protein 2 OS=Mus musculus OX=10090 GN=Ythdf2 PE=1 SV=1	Ythdf2	ENOG410YABQ(S:Function unknown)	ENOG410YABQ(YTH domain family)	K20100;K20102;K20099	YTHDC1;YTHDF;YTHDC2		PF04146.18(YTH:YT521-B-like domain)	GO:1990247(molecular_function:N6-methyladenosine-containing RNA binding); GO:2000736(biological_process:regulation of stem cell differentiation); GO:2000737(biological_process:negative regulation of stem cell differentiation); GO:0019222(biological_process:regulation of metabolic process); GO:0048585(biological_process:negative regulation of response to stimulus); GO:2000241(biological_process:re…	cytoplasmic	NP_663368.3(YTH domain-containing family protein 2 [Mus musculus])		mmu:240255;mmu:228994;mmu:213541;mmu:231386;mmu:229096	1.01729	0.974568	1.0468	0.998983	1.0295	1.06511	0.985758	0.960326	0.956256	0.947101	1.00203	1.01628
Q9R0I7	0.8913	0.7953	0.02928	0.285504	0.892292	-0.164412	no change	yes	-1.53343	-0.544387	C26_CS|C26	YLP motif-containing protein 1 OS=Mus musculus OX=10090 GN=Ylpm1 PE=2 SV=2	Ylpm1	ENOG410YIR5(S:Function unknown)	ENOG410YIR5(YLP motif containing 1)	K17602	YLPM1		PF13671.9(AAA_33:AAA domain)	GO:0033044(biological_process:regulation of chromosome organization); GO:0005829(cellular_component:cytosol); GO:0009892(biological_process:negative regulation of metabolic process); GO:0080090(biological_process:regulation of primary metabolic process); GO:0019222(biological_process:regulation of metabolic process); GO:0033043(biological_process:regulation of organelle organization); GO:0031327(…	nuclear	Q9R0I7.2(RecName: Full=YLP motif-containing protein 1; AltName: Full=Nuclear protein ZAP3 [Mus musculus])		mmu:56531	1.16686	0.992999	1.05834	0.980163	1.04784	1.09218	0.931155	0.973162	0.973162	0.917153	0.92182	0.945158
Q9CR11	1.114	1.017	0.2167	0.560365	0.912926	-0.13143	no change	no	-0.664141	-0.251529	C26_CS|C26	YEATS domain-containing protein 4 OS=Mus musculus OX=10090 GN=Yeats4 PE=2 SV=1	Yeats4	COG5033(K:Transcription)	COG5033(myeloid lymphoid or mixed-lineage leukemia (trithorax homolog, Drosophila))	K24539;K11341;K15187	YEATS2;YEATS4, GAS41, YAF9;MLLT1_3, ENL, AF9	mmu03250(Viral life cycle - HIV-1); mmu05202(Transcriptional misregulation in cancer)	PF03366.19(YEATS:YEATS family); PF20305.1(pYEATS:prokaryotic YEATS domain)	GO:0080090(biological_process:regulation of primary metabolic process); GO:0019222(biological_process:regulation of metabolic process); GO:0006473(biological_process:protein acetylation); GO:0048584(biological_process:positive regulation of response to stimulus); GO:0006475(biological_process:internal protein amino acid acetylation); GO:0035267(cellular_component:NuA4 histone acetyltransferase co…	cytoplasmic	NP_080846.1(YEATS domain-containing protein 4 [Mus musculus])		mmu:208146;mmu:64144;mmu:64050;mmu:70122	0.927214	1.04033	1.07279	0.951321	1.10709	1.03941	0.941122	1.03013	1.06073	0.874363	1.01623	0.939268
Q9JKB3	0.876	0.7603	0.2387	0.585528	0.867922	-0.204362	no change	no	-0.622148	-0.232452	C26_CS|C26	Y-box-binding protein 3 OS=Mus musculus OX=10090 GN=Ybx3 PE=1 SV=2	Ybx3	COG1278(K:Transcription)	COG1278(Cold shock protein)	K09277;K09276;K18754;K06099	YBX2;YBX1, NSEP1;LIN28;CSDA, ZONAB	mmu04530(Tight junction)	PF00313.25(CSD:'Cold-shock' DNA-binding domain)	GO:2001234(biological_process:negative regulation of apoptotic signaling pathway); GO:0106049(biological_process:regulation of cellular response to osmotic stress); GO:0019222(biological_process:regulation of metabolic process); GO:2001233(biological_process:regulation of apoptotic signaling pathway); GO:2000242(biological_process:negative regulation of reproductive process); GO:0048585(biologica…	nuclear	NP_620817.2(Y-box-binding protein 3 long isoform [Mus musculus])		mmu:53422;mmu:380669;mmu:22608;mmu:56449;mmu:83557	1.1655	0.932401	1.01049	0.93007	0.961538	1.17133	1.06643	1.20396	0.899767	0.84965	1.00583	0.80303
A0A1D5RM43	1.071	0.9427	0.4239	0.730133	0.880205	-0.184088	no change	no	-0.372737	-0.136598	C26_CS|C26	Y+L amino acid transporter 2 (Fragment) OS=Mus musculus OX=10090 GN=Slc7a6 PE=1 SV=1	Slc7a6	COG0531(K:Transcription)	COG0531(Rest corepressor)	K13872;K13781;K13782;K13780;K13867	SLC7A6;SLC7A8, LAT2;SLC7A10, ASC1;SLC7A5, LAT1;SLC7A7	mmu05230(Central carbon metabolism in cancer); mmu04150(mTOR signaling pathway); mmu04974(Protein digestion and absorption)	PF13520.9(AA_permease_2:Amino acid permease); PF00324.24(AA_permease:Amino acid permease)	GO:0098590(cellular_component:plasma membrane region); GO:0005342(molecular_function:organic acid transmembrane transporter activity); GO:0006865(biological_process:amino acid transport); GO:0006820(biological_process:anion transport); GO:1905039(biological_process:carboxylic acid transmembrane transport); GO:0003674(molecular_function:molecular_function); GO:0015849(biological_process:organic ac…	Golgi apparatus	EDL11352.1(solute carrier family 7 (cationic amino acid transporter, y+ system), member 6, isoform CRA_c, partial [Mus musculus])		mmu:330836;mmu:50934;mmu:20540;mmu:53896;mmu:20539	1.03538	1.04676	0.836583	1.12028	1.2673	0.93805	0.903883	1.03848	0.885246	0.968076	1.17826	0.781708
Q810K5	0.7893	0.7983	0.6773	0.870539	1.0114	0.0163573	no change	no	-0.169219	-0.0602118	C26_CS|C26	Y box protein 1 OS=Mus musculus OX=10090 GN=Ybx1 PE=2 SV=1	Ybx1	COG1278(A:RNA processing and modification)	COG1278(Splicing factor 3A subunit)	K09277;K09276;K18754;K06099	YBX2;YBX1, NSEP1;LIN28;CSDA, ZONAB	mmu04530(Tight junction)	PF00313.25(CSD:'Cold-shock' DNA-binding domain)	GO:1903508(biological_process:positive regulation of nucleic acid-templated transcription); GO:0008104(biological_process:protein localization); GO:0035770(cellular_component:ribonucleoprotein granule); GO:0005783(cellular_component:endoplasmic reticulum); GO:0019222(biological_process:regulation of metabolic process); GO:1990124(cellular_component:messenger ribonucleoprotein complex); GO:0048583…	nuclear	AAH49977.1(Y box protein 1 [Mus musculus])		mmu:53422;mmu:380669;mmu:56449;mmu:22608;mmu:83557	1.23039	1.02984	1.05444	0.952322	0.952322	1.00892	0.964626	0.959705	0.900646	0.958474	0.9757	1.01261
[truncated: 5,526 more rows]
