# Supplementary material for: Carnosol ameliorated cancer cachexia-associated myotube atrophy by targeting P5CS and its downstream pathways
Source: Front Pharmacol. 2024 Jan 5;14:1291194. doi: 10.3389/fphar.2023.1291194 (PMC10799341; doi:10.3389/fphar.2023.1291194)
Supplement: Supplementary file 3 [file Table1.XLSX]

## Sheet: Sheet1
#node1	node2	node1_string_id	node2_string_id	neighborhood_on_chromosome	gene_fusion	phylogenetic_cooccurrence	homology	coexpression	experimentally_determined_interaction	database_annotated	automated_textmining	combined_score
Abcc4	Nqo1	10090.ENSMUSP00000042186	10090.ENSMUSP00000003947	0	0	0	0	0.269	0	0	0.245	0.425
Adh7	Aldh3a1	10090.ENSMUSP00000087633	10090.ENSMUSP00000019246	0.052	0	0	0	0.429	0.063	0.9	0.569	0.974
Adh7	Gsta4	10090.ENSMUSP00000087633	10090.ENSMUSP00000034903	0	0	0	0	0.079	0.059	0.65	0.17	0.714
Adh7	Gsta1	10090.ENSMUSP00000087633	10090.ENSMUSP00000096139	0	0	0	0	0.113	0.059	0.65	0.226	0.743
Adh7	Esd	10090.ENSMUSP00000087633	10090.ENSMUSP00000135394	0.102	0.423	0.255	0	0.638	0.118	0	0.304	0.894
Aldh18a1	Aldh3a1	10090.ENSMUSP00000025979	10090.ENSMUSP00000019246	0.061	0	0	0	0.046	0	0	0.694	0.702
Aldh18a1	Mcm4	10090.ENSMUSP00000025979	10090.ENSMUSP00000023353	0	0	0	0	0.202	0	0	0.462	0.552
Aldh18a1	Hspa1b	10090.ENSMUSP00000025979	10090.ENSMUSP00000133815	0.062	0	0	0	0	0	0	0.415	0.428
Aldh18a1	Edc3	10090.ENSMUSP00000025979	10090.ENSMUSP00000049146	0.252	0	0	0	0.043	0.367	0	0	0.507
Aldh18a1	Cat	10090.ENSMUSP00000025979	10090.ENSMUSP00000028610	0	0	0	0	0.055	0	0	0.538	0.544
Aldh18a1	Pcna	10090.ENSMUSP00000025979	10090.ENSMUSP00000028817	0	0	0	0	0.089	0	0	0.538	0.561
Aldh18a1	Txnrd1	10090.ENSMUSP00000025979	10090.ENSMUSP00000152046	0.09	0	0	0	0.087	0	0	0.538	0.582
Aldh18a1	Dhdds	10090.ENSMUSP00000025979	10090.ENSMUSP00000116098	0.143	0	0	0	0.054	0	0	0.538	0.592
Aldh18a1	Top2a	10090.ENSMUSP00000025979	10090.ENSMUSP00000068896	0.094	0	0	0	0.154	0	0	0.538	0.614
Aldh18a1	Gbe1	10090.ENSMUSP00000025979	10090.ENSMUSP00000132603	0.313	0	0	0	0	0	0	0.538	0.669
Aldh18a1	Taldo1	10090.ENSMUSP00000025979	10090.ENSMUSP00000026576	0.275	0	0	0	0.056	0	0	0.577	0.685
Aldh18a1	Tyms	10090.ENSMUSP00000025979	10090.ENSMUSP00000026846	0.306	0	0	0	0.187	0	0	0.548	0.723
Aldh3a1	Nqo1	10090.ENSMUSP00000019246	10090.ENSMUSP00000003947	0	0	0	0	0.139	0	0	0.425	0.484
Aldh3a1	Taldo1	10090.ENSMUSP00000019246	10090.ENSMUSP00000026576	0.07	0	0	0	0.127	0.071	0	0.304	0.405
Aldh3a1	Aldh18a1	10090.ENSMUSP00000019246	10090.ENSMUSP00000025979	0.061	0	0	0	0.046	0	0	0.694	0.702
Aldh3a1	Gsta1	10090.ENSMUSP00000019246	10090.ENSMUSP00000096139	0	0	0	0	0.052	0.051	0.65	0.279	0.742
Aldh3a1	Gsta4	10090.ENSMUSP00000019246	10090.ENSMUSP00000034903	0	0	0	0	0.125	0.051	0.65	0.27	0.759
Aldh3a1	Adh7	10090.ENSMUSP00000019246	10090.ENSMUSP00000087633	0.052	0	0	0	0.429	0.063	0.9	0.569	0.974
Blvrb	Hmox1	10090.ENSMUSP00000043092	10090.ENSMUSP00000005548	0	0	0	0	0.142	0.066	0.9	0.476	0.952
Blvrb	Cat	10090.ENSMUSP00000043092	10090.ENSMUSP00000028610	0	0	0	0	0.177	0	0	0.452	0.53
Bst2	Dhx58	10090.ENSMUSP00000051921	10090.ENSMUSP00000017974	0	0	0	0	0.365	0	0	0.232	0.491
Bst2	Eif2ak2	10090.ENSMUSP00000051921	10090.ENSMUSP00000024884	0	0	0	0	0.324	0	0	0.381	0.564
Bst2	Ifitm3	10090.ENSMUSP00000051921	10090.ENSMUSP00000026565	0	0	0	0	0.414	0	0	0.478	0.681
Bst2	Ifi44	10090.ENSMUSP00000051921	10090.ENSMUSP00000029671	0	0	0	0	0.444	0.065	0	0.462	0.696
Bst2	Oasl2	10090.ENSMUSP00000051921	10090.ENSMUSP00000031542	0	0	0	0	0.535	0	0	0.515	0.765
Bst2	Ly6c1	10090.ENSMUSP00000051921	10090.ENSMUSP00000139559	0	0	0	0	0.081	0	0	0.552	0.57
Bst2	Stat2	10090.ENSMUSP00000051921	10090.ENSMUSP00000082855	0	0	0	0	0.311	0	0	0.417	0.581
Bst2	Stat1	10090.ENSMUSP00000051921	10090.ENSMUSP00000141132	0	0	0	0	0.315	0	0	0.443	0.603
Bst2	Parp9	10090.ENSMUSP00000051921	10090.ENSMUSP00000110528	0	0	0	0	0.439	0	0	0.341	0.615
Bst2	Ifit1	10090.ENSMUSP00000051921	10090.ENSMUSP00000099888	0	0	0	0	0.303	0	0	0.582	0.696
Bst2	Isg15	10090.ENSMUSP00000051921	10090.ENSMUSP00000082548	0	0	0	0	0.427	0	0	0.618	0.772
Cat	Aldh18a1	10090.ENSMUSP00000028610	10090.ENSMUSP00000025979	0	0	0	0	0.055	0	0	0.538	0.544
Cat	Taldo1	10090.ENSMUSP00000028610	10090.ENSMUSP00000026576	0	0	0	0	0.471	0.095	0	0.053	0.507
Cat	Txnrd1	10090.ENSMUSP00000028610	10090.ENSMUSP00000152046	0	0	0	0	0.078	0.167	0	0.318	0.431
Cat	Blvrb	10090.ENSMUSP00000028610	10090.ENSMUSP00000043092	0	0	0	0	0.177	0	0	0.452	0.53
Cat	Gbe1	10090.ENSMUSP00000028610	10090.ENSMUSP00000132603	0	0	0	0	0.404	0	0	0.362	0.603
Cat	Prdx1	10090.ENSMUSP00000028610	10090.ENSMUSP00000114159	0.059	0	0	0	0.519	0.174	0	0.255	0.684
Cat	Prdx6	10090.ENSMUSP00000028610	10090.ENSMUSP00000071636	0.059	0	0	0	0.461	0.137	0	0.376	0.69
Chmp4b	Cryab	10090.ENSMUSP00000036206	10090.ENSMUSP00000149803	0	0	0	0	0.047	0.052	0	0.485	0.494
Cryab	Hspb1	10090.ENSMUSP00000149803	10090.ENSMUSP00000005077	0	0	0	0.881	0.222	0.706	0	0.499	0.875
Cryab	Chmp4b	10090.ENSMUSP00000149803	10090.ENSMUSP00000036206	0	0	0	0	0.047	0.052	0	0.485	0.494
Cryab	Hspb8	10090.ENSMUSP00000149803	10090.ENSMUSP00000037007	0	0	0	0.754	0.243	0.097	0.4	0.486	0.761
Cryab	Hsp90aa1	10090.ENSMUSP00000149803	10090.ENSMUSP00000091921	0	0	0	0	0.112	0.051	0.4	0.897	0.941
Cryab	Hspa1b	10090.ENSMUSP00000149803	10090.ENSMUSP00000133815	0	0	0	0	0.07	0.06	0.4	0.864	0.919
Cryab	Hsph1	10090.ENSMUSP00000149803	10090.ENSMUSP00000144413	0	0	0	0	0.07	0.076	0	0.483	0.518
Dhdds	Aldh18a1	10090.ENSMUSP00000116098	10090.ENSMUSP00000025979	0.143	0	0	0	0.054	0	0	0.538	0.592
Dhx58	Pycard	10090.ENSMUSP00000017974	10090.ENSMUSP00000033056	0	0	0	0	0.087	0.08	0	0.376	0.43
Dhx58	Ifitm3	10090.ENSMUSP00000017974	10090.ENSMUSP00000026565	0	0	0	0	0.175	0	0	0.379	0.466
Dhx58	Bst2	10090.ENSMUSP00000017974	10090.ENSMUSP00000051921	0	0	0	0	0.365	0	0	0.232	0.491
Dhx58	Parp9	10090.ENSMUSP00000017974	10090.ENSMUSP00000110528	0	0	0	0	0.398	0.062	0	0.286	0.561
Dhx58	Ifi44	10090.ENSMUSP00000017974	10090.ENSMUSP00000029671	0	0	0	0	0.608	0	0	0.456	0.778
Dhx58	Stat1	10090.ENSMUSP00000017974	10090.ENSMUSP00000141132	0	0	0	0	0.457	0.062	0	0.611	0.785
Dhx58	Oasl2	10090.ENSMUSP00000017974	10090.ENSMUSP00000031542	0	0	0	0	0.602	0.136	0	0.575	0.841
Dhx58	Isg15	10090.ENSMUSP00000017974	10090.ENSMUSP00000082548	0	0	0	0	0.464	0.136	0	0.701	0.849
Dhx58	Stat2	10090.ENSMUSP00000017974	10090.ENSMUSP00000082855	0	0	0	0	0.627	0.062	0	0.613	0.853
Dhx58	Ifit1	10090.ENSMUSP00000017974	10090.ENSMUSP00000099888	0	0	0	0	0.553	0.06	0	0.683	0.855
Dhx58	Eif2ak2	10090.ENSMUSP00000017974	10090.ENSMUSP00000024884	0	0	0	0	0.592	0.097	0	0.717	0.886
Dnm1l	Eif2ak2	10090.ENSMUSP00000155155	10090.ENSMUSP00000024884	0	0	0	0	0.22	0	0	0.271	0.408
Dnm1l	Hsp90aa1	10090.ENSMUSP00000155155	10090.ENSMUSP00000091921	0	0	0	0	0.104	0.051	0	0.51	0.547
Dnm1l	Hspa1b	10090.ENSMUSP00000155155	10090.ENSMUSP00000133815	0	0	0	0	0.051	0.082	0	0.382	0.415
Dtx3l	Isg15	10090.ENSMUSP00000080601	10090.ENSMUSP00000082548	0	0	0	0	0.097	0.135	0	0.331	0.432
Dtx3l	Ifit1	10090.ENSMUSP00000080601	10090.ENSMUSP00000099888	0	0	0	0	0.257	0.051	0	0.329	0.486
Dtx3l	Stat1	10090.ENSMUSP00000080601	10090.ENSMUSP00000141132	0	0	0	0	0.33	0.044	0	0.697	0.789
Dtx3l	Parp9	10090.ENSMUSP00000080601	10090.ENSMUSP00000110528	0	0.001	0	0	0.57	0.065	0	0.987	0.994
Edc3	Aldh18a1	10090.ENSMUSP00000049146	10090.ENSMUSP00000025979	0.252	0	0	0	0.043	0.367	0	0	0.507
Eif2ak2	Hmox1	10090.ENSMUSP00000024884	10090.ENSMUSP00000005548	0	0	0	0	0	0	0	0.413	0.413
Eif2ak2	Dhx58	10090.ENSMUSP00000024884	10090.ENSMUSP00000017974	0	0	0	0	0.592	0.097	0	0.717	0.886
Eif2ak2	Dnm1l	10090.ENSMUSP00000024884	10090.ENSMUSP00000155155	0	0	0	0	0.22	0	0	0.271	0.408
Eif2ak2	Xpo5	10090.ENSMUSP00000024884	10090.ENSMUSP00000084257	0	0	0	0	0.054	0	0	0.412	0.419
Eif2ak2	Pycard	10090.ENSMUSP00000024884	10090.ENSMUSP00000033056	0	0	0	0	0.093	0.287	0	0.314	0.518
Eif2ak2	Hsp90aa1	10090.ENSMUSP00000024884	10090.ENSMUSP00000091921	0	0	0	0	0.066	0.096	0	0.476	0.519
Eif2ak2	Hspa1b	10090.ENSMUSP00000024884	10090.ENSMUSP00000133815	0	0	0	0	0.054	0.114	0	0.509	0.553
Eif2ak2	Bst2	10090.ENSMUSP00000024884	10090.ENSMUSP00000051921	0	0	0	0	0.324	0	0	0.381	0.564
Eif2ak2	Parp9	10090.ENSMUSP00000024884	10090.ENSMUSP00000110528	0	0	0	0	0.414	0	0	0.318	0.583
Eif2ak2	Ifitm3	10090.ENSMUSP00000024884	10090.ENSMUSP00000026565	0	0	0	0	0.233	0	0	0.492	0.593
Eif2ak2	Oasl2	10090.ENSMUSP00000024884	10090.ENSMUSP00000031542	0	0	0	0	0.463	0	0	0.54	0.742
Eif2ak2	Stat2	10090.ENSMUSP00000024884	10090.ENSMUSP00000082855	0	0	0	0	0.441	0.117	0	0.783	0.883
Eif2ak2	Ifi44	10090.ENSMUSP00000024884	10090.ENSMUSP00000029671	0	0	0	0	0.719	0	0	0.683	0.907
Eif2ak2	Stat1	10090.ENSMUSP00000024884	10090.ENSMUSP00000141132	0	0	0	0	0.608	0.168	0.4	0.72	0.938
Eif2ak2	Ifit1	10090.ENSMUSP00000024884	10090.ENSMUSP00000099888	0	0	0	0	0.406	0	0.9	0.818	0.988
Eif2ak2	Isg15	10090.ENSMUSP00000024884	10090.ENSMUSP00000082548	0	0	0	0	0.887	0	0.5	0.843	0.99
Esd	Adh7	10090.ENSMUSP00000135394	10090.ENSMUSP00000087633	0.102	0.423	0.255	0	0.638	0.118	0	0.304	0.894
Esd	Prdx1	10090.ENSMUSP00000135394	10090.ENSMUSP00000114159	0	0	0	0	0.33	0	0	0.216	0.452
Gbe1	Aldh18a1	10090.ENSMUSP00000132603	10090.ENSMUSP00000025979	0.313	0	0	0	0	0	0	0.538	0.669
Gbe1	Taldo1	10090.ENSMUSP00000132603	10090.ENSMUSP00000026576	0	0	0	0	0.205	0	0	0.616	0.682
Gbe1	Cat	10090.ENSMUSP00000132603	10090.ENSMUSP00000028610	0	0	0	0	0.404	0	0	0.362	0.603
Gclm	Nqo1	10090.ENSMUSP00000029769	10090.ENSMUSP00000003947	0.061	0	0	0	0.286	0	0	0.88	0.913
Gclm	Hmox1	10090.ENSMUSP00000029769	10090.ENSMUSP00000005548	0	0	0	0	0.115	0	0	0.862	0.873
Gclm	Taldo1	10090.ENSMUSP00000029769	10090.ENSMUSP00000026576	0	0	0	0	0.269	0.065	0	0.443	0.586
Gclm	Slc7a11	10090.ENSMUSP00000029769	10090.ENSMUSP00000029297	0	0	0	0	0.06	0	0	0.673	0.679
Gclm	Gsta4	10090.ENSMUSP00000029769	10090.ENSMUSP00000034903	0	0	0	0	0.099	0.041	0	0.538	0.566
Gclm	Gsta1	10090.ENSMUSP00000029769	10090.ENSMUSP00000096139	0	0	0	0	0.048	0.041	0	0.64	0.643
Gclm	Prdx1	10090.ENSMUSP00000029769	10090.ENSMUSP00000114159	0	0	0	0	0.122	0.07	0	0.632	0.673
Gclm	Txnrd1	10090.ENSMUSP00000029769	10090.ENSMUSP00000152046	0	0	0	0	0.127	0.072	0	0.767	0.795
Gclm	Ggct	10090.ENSMUSP00000029769	10090.ENSMUSP00000120154	0	0	0	0	0.052	0	0.9	0.278	0.925
Ggct	Gclm	10090.ENSMUSP00000120154	10090.ENSMUSP00000029769	0	0	0	0	0.052	0	0.9	0.278	0.925
Gsta1	Nqo1	10090.ENSMUSP00000096139	10090.ENSMUSP00000003947	0	0	0	0	0.042	0	0	0.711	0.711
Gsta1	Hmox1	10090.ENSMUSP00000096139	10090.ENSMUSP00000005548	0	0	0	0	0	0	0	0.571	0.571
Gsta1	Aldh3a1	10090.ENSMUSP00000096139	10090.ENSMUSP00000019246	0	0	0	0	0.052	0.051	0.65	0.279	0.742
Gsta1	Gclm	10090.ENSMUSP00000096139	10090.ENSMUSP00000029769	0	0	0	0	0.048	0.041	0	0.64	0.643
Gsta1	Gsta4	10090.ENSMUSP00000096139	10090.ENSMUSP00000034903	0	0	0.061	0.959	0.071	0	0.65	0.068	0.677
Gsta1	Prdx6	10090.ENSMUSP00000096139	10090.ENSMUSP00000071636	0	0	0	0	0.056	0.042	0.65	0.162	0.699
Gsta1	Adh7	10090.ENSMUSP00000096139	10090.ENSMUSP00000087633	0	0	0	0	0.113	0.059	0.65	0.226	0.743
Gsta1	Txnrd1	10090.ENSMUSP00000096139	10090.ENSMUSP00000152046	0	0	0	0	0.054	0	0	0.467	0.474
Gsta4	Nqo1	10090.ENSMUSP00000034903	10090.ENSMUSP00000003947	0	0	0	0	0.218	0	0	0.559	0.64
Gsta4	Hmox1	10090.ENSMUSP00000034903	10090.ENSMUSP00000005548	0	0	0	0	0.052	0	0	0.431	0.438
Gsta4	Aldh3a1	10090.ENSMUSP00000034903	10090.ENSMUSP00000019246	0	0	0	0	0.125	0.051	0.65	0.27	0.759
Gsta4	Gclm	10090.ENSMUSP00000034903	10090.ENSMUSP00000029769	0	0	0	0	0.099	0.041	0	0.538	0.566
Gsta4	Txnrd1	10090.ENSMUSP00000034903	10090.ENSMUSP00000152046	0	0	0	0	0.056	0	0	0.414	0.423
Gsta4	Prdx1	10090.ENSMUSP00000034903	10090.ENSMUSP00000114159	0	0	0	0	0.122	0.047	0	0.424	0.477
Gsta4	Hspa1b	10090.ENSMUSP00000034903	10090.ENSMUSP00000133815	0	0	0	0	0.053	0.041	0	0.5	0.506
Gsta4	Gsta1	10090.ENSMUSP00000034903	10090.ENSMUSP00000096139	0	0	0.061	0.959	0.071	0	0.65	0.068	0.677
Gsta4	Adh7	10090.ENSMUSP00000034903	10090.ENSMUSP00000087633	0	0	0	0	0.079	0.059	0.65	0.17	0.714
Gsta4	Prdx6	10090.ENSMUSP00000034903	10090.ENSMUSP00000071636	0	0	0	0	0.093	0.042	0.65	0.269	0.748
Hmox1	Nqo1	10090.ENSMUSP00000005548	10090.ENSMUSP00000003947	0	0	0	0	0.1	0	0	0.91	0.915
Hmox1	Hspb1	10090.ENSMUSP00000005548	10090.ENSMUSP00000005077	0	0	0	0	0.126	0	0	0.51	0.554
Hmox1	Eif2ak2	10090.ENSMUSP00000005548	10090.ENSMUSP00000024884	0	0	0	0	0	0	0	0.413	0.413
Hmox1	Stat2	10090.ENSMUSP00000005548	10090.ENSMUSP00000082855	0	0	0	0	0.053	0	0	0.405	0.413
Hmox1	Prdx6	10090.ENSMUSP00000005548	10090.ENSMUSP00000071636	0	0	0	0	0	0	0	0.433	0.433
Hmox1	Gsta4	10090.ENSMUSP00000005548	10090.ENSMUSP00000034903	0	0	0	0	0.052	0	0	0.431	0.438
Hmox1	Serpinb9b	10090.ENSMUSP00000005548	10090.ENSMUSP00000006392	0	0	0	0	0.057	0	0	0.431	0.44
Hmox1	Spp1	10090.ENSMUSP00000005548	10090.ENSMUSP00000084043	0	0	0	0	0.13	0	0	0.385	0.442
Hmox1	Hsp90aa1	10090.ENSMUSP00000005548	10090.ENSMUSP00000091921	0	0	0	0	0	0	0	0.478	0.478
Hmox1	Stat1	10090.ENSMUSP00000005548	10090.ENSMUSP00000141132	0	0	0	0	0	0	0	0.559	0.559
Hmox1	Gsta1	10090.ENSMUSP00000005548	10090.ENSMUSP00000096139	0	0	0	0	0	0	0	0.571	0.571
Hmox1	Slc7a11	10090.ENSMUSP00000005548	10090.ENSMUSP00000029297	0	0	0	0	0.17	0	0	0.607	0.659
Hmox1	Prdx1	10090.ENSMUSP00000005548	10090.ENSMUSP00000114159	0	0	0	0	0.079	0	0	0.662	0.675
Hmox1	Txnrd1	10090.ENSMUSP00000005548	10090.ENSMUSP00000152046	0	0	0	0	0.13	0.064	0	0.724	0.756
Hmox1	Hspa1b	10090.ENSMUSP00000005548	10090.ENSMUSP00000133815	0	0	0	0	0.071	0	0	0.778	0.785
Hmox1	Gclm	10090.ENSMUSP00000005548	10090.ENSMUSP00000029769	0	0	0	0	0.115	0	0	0.862	0.873
Hmox1	Blvrb	10090.ENSMUSP00000005548	10090.ENSMUSP00000043092	0	0	0	0	0.142	0.066	0.9	0.476	0.952
Hsp90aa1	Nqo1	10090.ENSMUSP00000091921	10090.ENSMUSP00000003947	0	0	0	0	0	0	0	0.41	0.41
Hsp90aa1	Hspb1	10090.ENSMUSP00000091921	10090.ENSMUSP00000005077	0	0	0	0	0.32	0.082	0	0.896	0.929
Hsp90aa1	Hmox1	10090.ENSMUSP00000091921	10090.ENSMUSP00000005548	0	0	0	0	0	0	0	0.478	0.478
Hsp90aa1	Serpinb9b	10090.ENSMUSP00000091921	10090.ENSMUSP00000006392	0	0	0	0	0.055	0.042	0	0.549	0.556
Hsp90aa1	Eif2ak2	10090.ENSMUSP00000091921	10090.ENSMUSP00000024884	0	0	0	0	0.066	0.096	0	0.476	0.519
Hsp90aa1	Hspb8	10090.ENSMUSP00000091921	10090.ENSMUSP00000037007	0	0	0	0	0.112	0.051	0.4	0.582	0.761
Hsp90aa1	Xpo5	10090.ENSMUSP00000091921	10090.ENSMUSP00000084257	0	0	0	0	0.057	0	0	0.519	0.527
Hsp90aa1	Txnrd1	10090.ENSMUSP00000091921	10090.ENSMUSP00000152046	0.061	0	0	0	0.245	0	0	0.318	0.474
Hsp90aa1	Stat1	10090.ENSMUSP00000091921	10090.ENSMUSP00000141132	0	0	0	0	0.079	0.065	0	0.486	0.519
Hsp90aa1	Dnm1l	10090.ENSMUSP00000091921	10090.ENSMUSP00000155155	0	0	0	0	0.104	0.051	0	0.51	0.547
Hsp90aa1	Prdx1	10090.ENSMUSP00000091921	10090.ENSMUSP00000114159	0	0	0	0	0.17	0.07	0	0.59	0.656
Hsp90aa1	Cryab	10090.ENSMUSP00000091921	10090.ENSMUSP00000149803	0	0	0	0	0.112	0.051	0.4	0.897	0.941
Hsp90aa1	Hsph1	10090.ENSMUSP00000091921	10090.ENSMUSP00000144413	0	0	0	0	0.6	0.408	0	0.808	0.95
Hsp90aa1	Hspa1b	10090.ENSMUSP00000091921	10090.ENSMUSP00000133815	0	0.002	0	0	0.352	0.42	0.4	0.998	0.999
Hspa1b	Nqo1	10090.ENSMUSP00000133815	10090.ENSMUSP00000003947	0	0	0	0	0	0	0	0.401	0.401
Hspa1b	Hspb1	10090.ENSMUSP00000133815	10090.ENSMUSP00000005077	0	0	0	0	0.188	0.098	0.5	0.972	0.988
Hspa1b	Hmox1	10090.ENSMUSP00000133815	10090.ENSMUSP00000005548	0	0	0	0	0.071	0	0	0.778	0.785
Hspa1b	Eif2ak2	10090.ENSMUSP00000133815	10090.ENSMUSP00000024884	0	0	0	0	0.054	0.114	0	0.509	0.553
Hspa1b	Aldh18a1	10090.ENSMUSP00000133815	10090.ENSMUSP00000025979	0.062	0	0	0	0	0	0	0.415	0.428
Hspa1b	Gsta4	10090.ENSMUSP00000133815	10090.ENSMUSP00000034903	0	0	0	0	0.053	0.041	0	0.5	0.506
Hspa1b	Hspb8	10090.ENSMUSP00000133815	10090.ENSMUSP00000037007	0	0	0	0	0.062	0.06	0.4	0.993	0.996
Hspa1b	Prdx6	10090.ENSMUSP00000133815	10090.ENSMUSP00000071636	0	0	0	0	0.118	0.119	0	0.387	0.482
Hspa1b	Hsp90aa1	10090.ENSMUSP00000133815	10090.ENSMUSP00000091921	0	0.002	0	0	0.352	0.42	0.4	0.998	0.999
Hspa1b	Prdx1	10090.ENSMUSP00000133815	10090.ENSMUSP00000114159	0	0	0	0	0.118	0.119	0	0.565	0.633
Hspa1b	Dnm1l	10090.ENSMUSP00000133815	10090.ENSMUSP00000155155	0	0	0	0	0.051	0.082	0	0.382	0.415
Hspa1b	Stat1	10090.ENSMUSP00000133815	10090.ENSMUSP00000141132	0	0	0	0	0	0.042	0	0.607	0.607
Hspa1b	Cryab	10090.ENSMUSP00000133815	10090.ENSMUSP00000149803	0	0	0	0	0.07	0.06	0.4	0.864	0.919
Hspa1b	Hsph1	10090.ENSMUSP00000133815	10090.ENSMUSP00000144413	0	0	0.151	0.76	0.385	0.293	0.4	0.923	0.98
Hspb1	Prdx6	10090.ENSMUSP00000005077	10090.ENSMUSP00000071636	0	0	0	0	0.067	0.061	0	0.441	0.468
Hspb1	Prdx1	10090.ENSMUSP00000005077	10090.ENSMUSP00000114159	0	0	0	0	0.096	0	0	0.467	0.498
Hspb1	Hmox1	10090.ENSMUSP00000005077	10090.ENSMUSP00000005548	0	0	0	0	0.126	0	0	0.51	0.554
Hspb1	Hsph1	10090.ENSMUSP00000005077	10090.ENSMUSP00000144413	0	0	0	0	0.158	0.076	0	0.699	0.746
Hspb1	Cryab	10090.ENSMUSP00000005077	10090.ENSMUSP00000149803	0	0	0	0.881	0.222	0.706	0	0.499	0.875
Hspb1	Hspb8	10090.ENSMUSP00000005077	10090.ENSMUSP00000037007	0	0	0	0.823	0.373	0.191	0	0.857	0.921
Hspb1	Hsp90aa1	10090.ENSMUSP00000005077	10090.ENSMUSP00000091921	0	0	0	0	0.32	0.082	0	0.896	0.929
Hspb1	Hspa1b	10090.ENSMUSP00000005077	10090.ENSMUSP00000133815	0	0	0	0	0.188	0.098	0.5	0.972	0.988
Hspb8	Hspb1	10090.ENSMUSP00000037007	10090.ENSMUSP00000005077	0	0	0	0.823	0.373	0.191	0	0.857	0.921
Hspb8	Hsph1	10090.ENSMUSP00000037007	10090.ENSMUSP00000144413	0	0	0	0	0.07	0.06	0	0.558	0.58
Hspb8	Hsp90aa1	10090.ENSMUSP00000037007	10090.ENSMUSP00000091921	0	0	0	0	0.112	0.051	0.4	0.582	0.761
Hspb8	Cryab	10090.ENSMUSP00000037007	10090.ENSMUSP00000149803	0	0	0	0.754	0.243	0.097	0.4	0.486	0.761
Hspb8	Hspa1b	10090.ENSMUSP00000037007	10090.ENSMUSP00000133815	0	0	0	0	0.062	0.06	0.4	0.993	0.996
Hsph1	Hspb1	10090.ENSMUSP00000144413	10090.ENSMUSP00000005077	0	0	0	0	0.158	0.076	0	0.699	0.746
Hsph1	Hspb8	10090.ENSMUSP00000144413	10090.ENSMUSP00000037007	0	0	0	0	0.07	0.06	0	0.558	0.58
Hsph1	Hsp90aa1	10090.ENSMUSP00000144413	10090.ENSMUSP00000091921	0	0	0	0	0.6	0.408	0	0.808	0.95
Hsph1	Hspa1b	10090.ENSMUSP00000144413	10090.ENSMUSP00000133815	0	0	0.151	0.76	0.385	0.293	0.4	0.923	0.98
Hsph1	Cryab	10090.ENSMUSP00000144413	10090.ENSMUSP00000149803	0	0	0	0	0.07	0.076	0	0.483	0.518
Ifi207	Pycard	10090.ENSMUSP00000048129	10090.ENSMUSP00000033056	0	0	0	0	0.105	0.102	0.9	0.066	0.914
Ifi44	Dhx58	10090.ENSMUSP00000029671	10090.ENSMUSP00000017974	0	0	0	0	0.608	0	0	0.456	0.778
Ifi44	Eif2ak2	10090.ENSMUSP00000029671	10090.ENSMUSP00000024884	0	0	0	0	0.719	0	0	0.683	0.907
Ifi44	Ifitm3	10090.ENSMUSP00000029671	10090.ENSMUSP00000026565	0	0	0	0	0.24	0.079	0	0.574	0.675
Ifi44	Ifit3b	10090.ENSMUSP00000029671	10090.ENSMUSP00000075599	0	0	0	0	0.254	0	0	0.375	0.513
Ifi44	Stat2	10090.ENSMUSP00000029671	10090.ENSMUSP00000082855	0	0	0	0	0.36	0	0	0.539	0.693
Ifi44	Bst2	10090.ENSMUSP00000029671	10090.ENSMUSP00000051921	0	0	0	0	0.444	0.065	0	0.462	0.696
Ifi44	Parp9	10090.ENSMUSP00000029671	10090.ENSMUSP00000110528	0	0	0	0	0.736	0	0	0.608	0.892
Ifi44	Stat1	10090.ENSMUSP00000029671	10090.ENSMUSP00000141132	0	0	0	0	0.622	0	0	0.749	0.901
Ifi44	Isg15	10090.ENSMUSP00000029671	10090.ENSMUSP00000082548	0	0	0	0	0.663	0	0	0.846	0.946
Ifi44	Oasl2	10090.ENSMUSP00000029671	10090.ENSMUSP00000031542	0	0	0	0	0.851	0	0	0.715	0.956
Ifi44	Ifit1	10090.ENSMUSP00000029671	10090.ENSMUSP00000099888	0	0	0	0	0.833	0	0	0.869	0.977
Ifit1	Dhx58	10090.ENSMUSP00000099888	10090.ENSMUSP00000017974	0	0	0	0	0.553	0.06	0	0.683	0.855
Ifit1	Eif2ak2	10090.ENSMUSP00000099888	10090.ENSMUSP00000024884	0	0	0	0	0.406	0	0.9	0.818	0.988
Ifit1	Ifitm3	10090.ENSMUSP00000099888	10090.ENSMUSP00000026565	0	0	0	0	0.236	0.055	0	0.79	0.835
Ifit1	Ifi44	10090.ENSMUSP00000099888	10090.ENSMUSP00000029671	0	0	0	0	0.833	0	0	0.869	0.977
Ifit1	Oasl2	10090.ENSMUSP00000099888	10090.ENSMUSP00000031542	0	0	0	0	0.819	0.119	0	0.834	0.971
Ifit1	Bst2	10090.ENSMUSP00000099888	10090.ENSMUSP00000051921	0	0	0	0	0.303	0	0	0.582	0.696
Ifit1	Ifit3b	10090.ENSMUSP00000099888	10090.ENSMUSP00000075599	0	0	0.108	0.844	0.535	0.262	0	0.121	0.695
Ifit1	Dtx3l	10090.ENSMUSP00000099888	10090.ENSMUSP00000080601	0	0	0	0	0.257	0.051	0	0.329	0.486
Ifit1	Isg15	10090.ENSMUSP00000099888	10090.ENSMUSP00000082548	0	0	0	0	0.584	0.119	0	0.931	0.972
Ifit1	Stat2	10090.ENSMUSP00000099888	10090.ENSMUSP00000082855	0	0	0	0	0.375	0	0	0.711	0.812
Ifit1	Parp9	10090.ENSMUSP00000099888	10090.ENSMUSP00000110528	0	0	0	0	0.573	0.042	0	0.401	0.734
Ifit1	Stat1	10090.ENSMUSP00000099888	10090.ENSMUSP00000141132	0	0	0	0	0.57	0	0	0.744	0.885
Ifit3b	Ifi44	10090.ENSMUSP00000075599	10090.ENSMUSP00000029671	0	0	0	0	0.254	0	0	0.375	0.513
Ifit3b	Isg15	10090.ENSMUSP00000075599	10090.ENSMUSP00000082548	0	0	0	0	0.259	0.119	0	0.422	0.59
Ifit3b	Ifit1	10090.ENSMUSP00000075599	10090.ENSMUSP00000099888	0	0	0.108	0.844	0.535	0.262	0	0.121	0.695
Ifitm3	Dhx58	10090.ENSMUSP00000026565	10090.ENSMUSP00000017974	0	0	0	0	0.175	0	0	0.379	0.466
Ifitm3	Eif2ak2	10090.ENSMUSP00000026565	10090.ENSMUSP00000024884	0	0	0	0	0.233	0	0	0.492	0.593
Ifitm3	Ly6a	10090.ENSMUSP00000026565	10090.ENSMUSP00000140287	0	0	0	0	0.387	0	0	0.256	0.524
Ifitm3	Stat2	10090.ENSMUSP00000026565	10090.ENSMUSP00000082855	0	0	0	0	0.154	0.044	0	0.528	0.584
Ifitm3	Stat1	10090.ENSMUSP00000026565	10090.ENSMUSP00000141132	0	0	0	0	0.18	0.044	0	0.554	0.619
Ifitm3	Ifi44	10090.ENSMUSP00000026565	10090.ENSMUSP00000029671	0	0	0	0	0.24	0.079	0	0.574	0.675
Ifitm3	Bst2	10090.ENSMUSP00000026565	10090.ENSMUSP00000051921	0	0	0	0	0.414	0	0	0.478	0.681
Ifitm3	Ifit1	10090.ENSMUSP00000026565	10090.ENSMUSP00000099888	0	0	0	0	0.236	0.055	0	0.79	0.835
Ifitm3	Isg15	10090.ENSMUSP00000026565	10090.ENSMUSP00000082548	0	0	0	0	0.135	0.063	0	0.813	0.835
Ifitm3	Oasl2	10090.ENSMUSP00000026565	10090.ENSMUSP00000031542	0	0	0	0	0.397	0.063	0	0.749	0.846
Isg15	Dhx58	10090.ENSMUSP00000082548	10090.ENSMUSP00000017974	0	0	0	0	0.464	0.136	0	0.701	0.849
Isg15	Eif2ak2	10090.ENSMUSP00000082548	10090.ENSMUSP00000024884	0	0	0	0	0.887	0	0.5	0.843	0.99
Isg15	Ifitm3	10090.ENSMUSP00000082548	10090.ENSMUSP00000026565	0	0	0	0	0.135	0.063	0	0.813	0.835
Isg15	Pcna	10090.ENSMUSP00000082548	10090.ENSMUSP00000028817	0	0	0	0	0.091	0.375	0.9	0.075	0.94
Isg15	Ifi44	10090.ENSMUSP00000082548	10090.ENSMUSP00000029671	0	0	0	0	0.663	0	0	0.846	0.946
Isg15	Oasl2	10090.ENSMUSP00000082548	10090.ENSMUSP00000031542	0	0	0	0	0.552	0	0	0.856	0.933
Isg15	Bst2	10090.ENSMUSP00000082548	10090.ENSMUSP00000051921	0	0	0	0	0.427	0	0	0.618	0.772
Isg15	Ifit3b	10090.ENSMUSP00000082548	10090.ENSMUSP00000075599	0	0	0	0	0.259	0.119	0	0.422	0.59
Isg15	Dtx3l	10090.ENSMUSP00000082548	10090.ENSMUSP00000080601	0	0	0	0	0.097	0.135	0	0.331	0.432
Isg15	Parp9	10090.ENSMUSP00000082548	10090.ENSMUSP00000110528	0	0	0	0	0.448	0.065	0	0.61	0.781
Isg15	Stat2	10090.ENSMUSP00000082548	10090.ENSMUSP00000082855	0	0	0	0	0.232	0	0	0.843	0.874
Isg15	Stat1	10090.ENSMUSP00000082548	10090.ENSMUSP00000141132	0	0	0	0	0.411	0	0.5	0.888	0.964
Isg15	Ifit1	10090.ENSMUSP00000082548	10090.ENSMUSP00000099888	0	0	0	0	0.584	0.119	0	0.931	0.972
Ly6a	Ifitm3	10090.ENSMUSP00000140287	10090.ENSMUSP00000026565	0	0	0	0	0.387	0	0	0.256	0.524
Ly6a	Ly6c1	10090.ENSMUSP00000140287	10090.ENSMUSP00000139559	0	0	0	0.94	0.568	0	0	0.397	0.728
Ly6c1	Serpinb9b	10090.ENSMUSP00000139559	10090.ENSMUSP00000006392	0	0	0	0	0	0	0	0.52	0.52
Ly6c1	Bst2	10090.ENSMUSP00000139559	10090.ENSMUSP00000051921	0	0	0	0	0.081	0	0	0.552	0.57
Ly6c1	Stat1	10090.ENSMUSP00000139559	10090.ENSMUSP00000141132	0	0	0	0	0.091	0	0	0.49	0.516
Ly6c1	Ly6a	10090.ENSMUSP00000139559	10090.ENSMUSP00000140287	0	0	0	0.94	0.568	0	0	0.397	0.728
Mcm4	Aldh18a1	10090.ENSMUSP00000023353	10090.ENSMUSP00000025979	0	0	0	0	0.202	0	0	0.462	0.552
Mcm4	Top2a	10090.ENSMUSP00000023353	10090.ENSMUSP00000068896	0	0	0	0	0.452	0	0	0.532	0.732
Mcm4	Tyms	10090.ENSMUSP00000023353	10090.ENSMUSP00000026846	0	0	0	0	0.882	0	0	0.356	0.92
Mcm4	Pcna	10090.ENSMUSP00000023353	10090.ENSMUSP00000028817	0	0	0	0	0.849	0.312	0	0.348	0.926
Mcm4	Mcm6	10090.ENSMUSP00000023353	10090.ENSMUSP00000027601	0	0	0	0.72	0.989	0.978	0.9	0.992	0.999
Mcm6	Mcm4	10090.ENSMUSP00000027601	10090.ENSMUSP00000023353	0	0	0	0.72	0.989	0.978	0.9	0.992	0.999
Mcm6	Tyms	10090.ENSMUSP00000027601	10090.ENSMUSP00000026846	0	0	0	0	0.811	0	0	0.368	0.875
Mcm6	Top2a	10090.ENSMUSP00000027601	10090.ENSMUSP00000068896	0	0	0	0	0.479	0	0	0.452	0.702
Mcm6	Pcna	10090.ENSMUSP00000027601	10090.ENSMUSP00000028817	0	0	0	0	0.873	0	0	0.128	0.885
Nqo1	Hspa1b	10090.ENSMUSP00000003947	10090.ENSMUSP00000133815	0	0	0	0	0	0	0	0.401	0.401
Nqo1	Hsp90aa1	10090.ENSMUSP00000003947	10090.ENSMUSP00000091921	0	0	0	0	0	0	0	0.41	0.41
Nqo1	Abcc4	10090.ENSMUSP00000003947	10090.ENSMUSP00000042186	0	0	0	0	0.269	0	0	0.245	0.425
Nqo1	Aldh3a1	10090.ENSMUSP00000003947	10090.ENSMUSP00000019246	0	0	0	0	0.139	0	0	0.425	0.484
Nqo1	Slc7a11	10090.ENSMUSP00000003947	10090.ENSMUSP00000029297	0	0	0	0	0.11	0	0	0.554	0.586
Nqo1	Gsta4	10090.ENSMUSP00000003947	10090.ENSMUSP00000034903	0	0	0	0	0.218	0	0	0.559	0.64
Nqo1	Prdx1	10090.ENSMUSP00000003947	10090.ENSMUSP00000114159	0	0	0	0	0.067	0	0	0.63	0.64
Nqo1	Gsta1	10090.ENSMUSP00000003947	10090.ENSMUSP00000096139	0	0	0	0	0.042	0	0	0.711	0.711
Nqo1	Txnrd1	10090.ENSMUSP00000003947	10090.ENSMUSP00000152046	0	0	0	0	0.11	0	0	0.747	0.765
Nqo1	Gclm	10090.ENSMUSP00000003947	10090.ENSMUSP00000029769	0.061	0	0	0	0.286	0	0	0.88	0.913
Nqo1	Hmox1	10090.ENSMUSP00000003947	10090.ENSMUSP00000005548	0	0	0	0	0.1	0	0	0.91	0.915
Oasl2	Dhx58	10090.ENSMUSP00000031542	10090.ENSMUSP00000017974	0	0	0	0	0.602	0.136	0	0.575	0.841
Oasl2	Eif2ak2	10090.ENSMUSP00000031542	10090.ENSMUSP00000024884	0	0	0	0	0.463	0	0	0.54	0.742
Oasl2	Ifitm3	10090.ENSMUSP00000031542	10090.ENSMUSP00000026565	0	0	0	0	0.397	0.063	0	0.749	0.846
Oasl2	Pcna	10090.ENSMUSP00000031542	10090.ENSMUSP00000028817	0	0	0	0	0.091	0.375	0	0.075	0.428
Oasl2	Ifi44	10090.ENSMUSP00000031542	10090.ENSMUSP00000029671	0	0	0	0	0.851	0	0	0.715	0.956
Oasl2	Parp9	10090.ENSMUSP00000031542	10090.ENSMUSP00000110528	0	0	0	0	0.57	0.065	0	0.301	0.695
Oasl2	Bst2	10090.ENSMUSP00000031542	10090.ENSMUSP00000051921	0	0	0	0	0.535	0	0	0.515	0.765
Oasl2	Stat2	10090.ENSMUSP00000031542	10090.ENSMUSP00000082855	0	0	0	0	0.535	0	0	0.531	0.773
Oasl2	Stat1	10090.ENSMUSP00000031542	10090.ENSMUSP00000141132	0	0	0	0	0.591	0	0	0.582	0.822
Oasl2	Isg15	10090.ENSMUSP00000031542	10090.ENSMUSP00000082548	0	0	0	0	0.552	0	0	0.856	0.933
Oasl2	Ifit1	10090.ENSMUSP00000031542	10090.ENSMUSP00000099888	0	0	0	0	0.819	0.119	0	0.834	0.971
Parp9	Dhx58	10090.ENSMUSP00000110528	10090.ENSMUSP00000017974	0	0	0	0	0.398	0.062	0	0.286	0.561
Parp9	Eif2ak2	10090.ENSMUSP00000110528	10090.ENSMUSP00000024884	0	0	0	0	0.414	0	0	0.318	0.583
Parp9	Ifi44	10090.ENSMUSP00000110528	10090.ENSMUSP00000029671	0	0	0	0	0.736	0	0	0.608	0.892
Parp9	Oasl2	10090.ENSMUSP00000110528	10090.ENSMUSP00000031542	0	0	0	0	0.57	0.065	0	0.301	0.695
Parp9	Bst2	10090.ENSMUSP00000110528	10090.ENSMUSP00000051921	0	0	0	0	0.439	0	0	0.341	0.615
Parp9	Dtx3l	10090.ENSMUSP00000110528	10090.ENSMUSP00000080601	0	0.001	0	0	0.57	0.065	0	0.987	0.994
Parp9	Isg15	10090.ENSMUSP00000110528	10090.ENSMUSP00000082548	0	0	0	0	0.448	0.065	0	0.61	0.781
Parp9	Stat2	10090.ENSMUSP00000110528	10090.ENSMUSP00000082855	0	0	0	0	0.429	0.117	0	0.279	0.605
Parp9	Ifit1	10090.ENSMUSP00000110528	10090.ENSMUSP00000099888	0	0	0	0	0.573	0.042	0	0.401	0.734
Parp9	Stat1	10090.ENSMUSP00000110528	10090.ENSMUSP00000141132	0	0	0	0	0.696	0.168	0	0.432	0.844
Pcna	Mcm4	10090.ENSMUSP00000028817	10090.ENSMUSP00000023353	0	0	0	0	0.849	0.312	0	0.348	0.926
Pcna	Aldh18a1	10090.ENSMUSP00000028817	10090.ENSMUSP00000025979	0	0	0	0	0.089	0	0	0.538	0.561
Pcna	Tyms	10090.ENSMUSP00000028817	10090.ENSMUSP00000026846	0.185	0	0	0	0.832	0.073	0	0.475	0.924
Pcna	Mcm6	10090.ENSMUSP00000028817	10090.ENSMUSP00000027601	0	0	0	0	0.873	0	0	0.128	0.885
Pcna	Oasl2	10090.ENSMUSP00000028817	10090.ENSMUSP00000031542	0	0	0	0	0.091	0.375	0	0.075	0.428
Pcna	Top2a	10090.ENSMUSP00000028817	10090.ENSMUSP00000068896	0.12	0	0	0	0.499	0.096	0	0.464	0.758
Pcna	Isg15	10090.ENSMUSP00000028817	10090.ENSMUSP00000082548	0	0	0	0	0.091	0.375	0.9	0.075	0.94
Prdx1	Nqo1	10090.ENSMUSP00000114159	10090.ENSMUSP00000003947	0	0	0	0	0.067	0	0	0.63	0.64
Prdx1	Hspb1	10090.ENSMUSP00000114159	10090.ENSMUSP00000005077	0	0	0	0	0.096	0	0	0.467	0.498
Prdx1	Hmox1	10090.ENSMUSP00000114159	10090.ENSMUSP00000005548	0	0	0	0	0.079	0	0	0.662	0.675
Prdx1	Taldo1	10090.ENSMUSP00000114159	10090.ENSMUSP00000026576	0.062	0	0	0	0.246	0.117	0	0.451	0.611
Prdx1	Cat	10090.ENSMUSP00000114159	10090.ENSMUSP00000028610	0.059	0	0	0	0.519	0.174	0	0.255	0.684
Prdx1	Gclm	10090.ENSMUSP00000114159	10090.ENSMUSP00000029769	0	0	0	0	0.122	0.07	0	0.632	0.673
Prdx1	Gsta4	10090.ENSMUSP00000114159	10090.ENSMUSP00000034903	0	0	0	0	0.122	0.047	0	0.424	0.477
Prdx1	Prdx6	10090.ENSMUSP00000114159	10090.ENSMUSP00000071636	0	0	0	0.727	0.162	0.136	0	0.242	0.403
Prdx1	Hsp90aa1	10090.ENSMUSP00000114159	10090.ENSMUSP00000091921	0	0	0	0	0.17	0.07	0	0.59	0.656
Prdx1	Esd	10090.ENSMUSP00000114159	10090.ENSMUSP00000135394	0	0	0	0	0.33	0	0	0.216	0.452
Prdx1	Hspa1b	10090.ENSMUSP00000114159	10090.ENSMUSP00000133815	0	0	0	0	0.118	0.119	0	0.565	0.633
Prdx1	Txnrd1	10090.ENSMUSP00000114159	10090.ENSMUSP00000152046	0	0	0	0	0.168	0.097	0	0.703	0.758
Prdx6	Hspb1	10090.ENSMUSP00000071636	10090.ENSMUSP00000005077	0	0	0	0	0.067	0.061	0	0.441	0.468
Prdx6	Hmox1	10090.ENSMUSP00000071636	10090.ENSMUSP00000005548	0	0	0	0	0	0	0	0.433	0.433
Prdx6	Taldo1	10090.ENSMUSP00000071636	10090.ENSMUSP00000026576	0.062	0	0	0	0.182	0.117	0	0.318	0.476
Prdx6	Cat	10090.ENSMUSP00000071636	10090.ENSMUSP00000028610	0.059	0	0	0	0.461	0.137	0	0.376	0.69
Prdx6	Gsta4	10090.ENSMUSP00000071636	10090.ENSMUSP00000034903	0	0	0	0	0.093	0.042	0.65	0.269	0.748
Prdx6	Prdx1	10090.ENSMUSP00000071636	10090.ENSMUSP00000114159	0	0	0	0.727	0.162	0.136	0	0.242	0.403
Prdx6	Txnrd1	10090.ENSMUSP00000071636	10090.ENSMUSP00000152046	0	0	0	0	0.089	0.097	0	0.398	0.462
Prdx6	Hspa1b	10090.ENSMUSP00000071636	10090.ENSMUSP00000133815	0	0	0	0	0.118	0.119	0	0.387	0.482
Prdx6	Gsta1	10090.ENSMUSP00000071636	10090.ENSMUSP00000096139	0	0	0	0	0.056	0.042	0.65	0.162	0.699
Pycard	Dhx58	10090.ENSMUSP00000033056	10090.ENSMUSP00000017974	0	0	0	0	0.087	0.08	0	0.376	0.43
Pycard	Eif2ak2	10090.ENSMUSP00000033056	10090.ENSMUSP00000024884	0	0	0	0	0.093	0.287	0	0.314	0.518
Pycard	Ifi207	10090.ENSMUSP00000033056	10090.ENSMUSP00000048129	0	0	0	0	0.105	0.102	0.9	0.066	0.914
Serpinb9b	Hmox1	10090.ENSMUSP00000006392	10090.ENSMUSP00000005548	0	0	0	0	0.057	0	0	0.431	0.44
Serpinb9b	Stat1	10090.ENSMUSP00000006392	10090.ENSMUSP00000141132	0	0	0	0	0	0	0	0.432	0.432
Serpinb9b	Ly6c1	10090.ENSMUSP00000006392	10090.ENSMUSP00000139559	0	0	0	0	0	0	0	0.52	0.52
Serpinb9b	Hsp90aa1	10090.ENSMUSP00000006392	10090.ENSMUSP00000091921	0	0	0	0	0.055	0.042	0	0.549	0.556
Slc7a11	Nqo1	10090.ENSMUSP00000029297	10090.ENSMUSP00000003947	0	0	0	0	0.11	0	0	0.554	0.586
Slc7a11	Hmox1	10090.ENSMUSP00000029297	10090.ENSMUSP00000005548	0	0	0	0	0.17	0	0	0.607	0.659
Slc7a11	Txnrd1	10090.ENSMUSP00000029297	10090.ENSMUSP00000152046	0.042	0	0	0	0.146	0.076	0	0.546	0.611
Slc7a11	Gclm	10090.ENSMUSP00000029297	10090.ENSMUSP00000029769	0	0	0	0	0.06	0	0	0.673	0.679
Spp1	Hmox1	10090.ENSMUSP00000084043	10090.ENSMUSP00000005548	0	0	0	0	0.13	0	0	0.385	0.442
Spp1	Stat1	10090.ENSMUSP00000084043	10090.ENSMUSP00000141132	0	0	0	0	0	0	0	0.423	0.423
Stat1	Hmox1	10090.ENSMUSP00000141132	10090.ENSMUSP00000005548	0	0	0	0	0	0	0	0.559	0.559
Stat1	Serpinb9b	10090.ENSMUSP00000141132	10090.ENSMUSP00000006392	0	0	0	0	0	0	0	0.432	0.432
Stat1	Dhx58	10090.ENSMUSP00000141132	10090.ENSMUSP00000017974	0	0	0	0	0.457	0.062	0	0.611	0.785
Stat1	Eif2ak2	10090.ENSMUSP00000141132	10090.ENSMUSP00000024884	0	0	0	0	0.608	0.168	0.4	0.72	0.938
Stat1	Ifitm3	10090.ENSMUSP00000141132	10090.ENSMUSP00000026565	0	0	0	0	0.18	0.044	0	0.554	0.619
Stat1	Ifi44	10090.ENSMUSP00000141132	10090.ENSMUSP00000029671	0	0	0	0	0.622	0	0	0.749	0.901
Stat1	Oasl2	10090.ENSMUSP00000141132	10090.ENSMUSP00000031542	0	0	0	0	0.591	0	0	0.582	0.822
Stat1	Bst2	10090.ENSMUSP00000141132	10090.ENSMUSP00000051921	0	0	0	0	0.315	0	0	0.443	0.603
Stat1	Dtx3l	10090.ENSMUSP00000141132	10090.ENSMUSP00000080601	0	0	0	0	0.33	0.044	0	0.697	0.789
Stat1	Isg15	10090.ENSMUSP00000141132	10090.ENSMUSP00000082548	0	0	0	0	0.411	0	0.5	0.888	0.964
Stat1	Stat2	10090.ENSMUSP00000141132	10090.ENSMUSP00000082855	0	0	0.08	0.88	0.616	0.695	0.9	0.985	0.999
Stat1	Spp1	10090.ENSMUSP00000141132	10090.ENSMUSP00000084043	0	0	0	0	0	0	0	0.423	0.423
Stat1	Hsp90aa1	10090.ENSMUSP00000141132	10090.ENSMUSP00000091921	0	0	0	0	0.079	0.065	0	0.486	0.519
Stat1	Ifit1	10090.ENSMUSP00000141132	10090.ENSMUSP00000099888	0	0	0	0	0.57	0	0	0.744	0.885
Stat1	Parp9	10090.ENSMUSP00000141132	10090.ENSMUSP00000110528	0	0	0	0	0.696	0.168	0	0.432	0.844
Stat1	Hspa1b	10090.ENSMUSP00000141132	10090.ENSMUSP00000133815	0	0	0	0	0	0.042	0	0.607	0.607
Stat1	Ly6c1	10090.ENSMUSP00000141132	10090.ENSMUSP00000139559	0	0	0	0	0.091	0	0	0.49	0.516
Stat2	Hmox1	10090.ENSMUSP00000082855	10090.ENSMUSP00000005548	0	0	0	0	0.053	0	0	0.405	0.413
Stat2	Dhx58	10090.ENSMUSP00000082855	10090.ENSMUSP00000017974	0	0	0	0	0.627	0.062	0	0.613	0.853
Stat2	Eif2ak2	10090.ENSMUSP00000082855	10090.ENSMUSP00000024884	0	0	0	0	0.441	0.117	0	0.783	0.883
Stat2	Ifitm3	10090.ENSMUSP00000082855	10090.ENSMUSP00000026565	0	0	0	0	0.154	0.044	0	0.528	0.584
Stat2	Ifi44	10090.ENSMUSP00000082855	10090.ENSMUSP00000029671	0	0	0	0	0.36	0	0	0.539	0.693
Stat2	Oasl2	10090.ENSMUSP00000082855	10090.ENSMUSP00000031542	0	0	0	0	0.535	0	0	0.531	0.773
Stat2	Bst2	10090.ENSMUSP00000082855	10090.ENSMUSP00000051921	0	0	0	0	0.311	0	0	0.417	0.581
Stat2	Isg15	10090.ENSMUSP00000082855	10090.ENSMUSP00000082548	0	0	0	0	0.232	0	0	0.843	0.874
Stat2	Parp9	10090.ENSMUSP00000082855	10090.ENSMUSP00000110528	0	0	0	0	0.429	0.117	0	0.279	0.605
Stat2	Ifit1	10090.ENSMUSP00000082855	10090.ENSMUSP00000099888	0	0	0	0	0.375	0	0	0.711	0.812
Stat2	Stat1	10090.ENSMUSP00000082855	10090.ENSMUSP00000141132	0	0	0.08	0.88	0.616	0.695	0.9	0.985	0.999
Stmn1	Tyms	10090.ENSMUSP00000030636	10090.ENSMUSP00000026846	0	0	0	0	0.17	0.069	0	0.51	0.588
Stmn1	Top2a	10090.ENSMUSP00000030636	10090.ENSMUSP00000068896	0	0	0	0	0.263	0.061	0	0.407	0.554
Taldo1	Aldh3a1	10090.ENSMUSP00000026576	10090.ENSMUSP00000019246	0.07	0	0	0	0.127	0.071	0	0.304	0.405
Taldo1	Aldh18a1	10090.ENSMUSP00000026576	10090.ENSMUSP00000025979	0.275	0	0	0	0.056	0	0	0.577	0.685
Taldo1	Prdx6	10090.ENSMUSP00000026576	10090.ENSMUSP00000071636	0.062	0	0	0	0.182	0.117	0	0.318	0.476
Taldo1	Cat	10090.ENSMUSP00000026576	10090.ENSMUSP00000028610	0	0	0	0	0.471	0.095	0	0.053	0.507
Taldo1	Txnrd1	10090.ENSMUSP00000026576	10090.ENSMUSP00000152046	0.062	0	0	0	0.128	0	0	0.456	0.516
Taldo1	Gclm	10090.ENSMUSP00000026576	10090.ENSMUSP00000029769	0	0	0	0	0.269	0.065	0	0.443	0.586
Taldo1	Prdx1	10090.ENSMUSP00000026576	10090.ENSMUSP00000114159	0.062	0	0	0	0.246	0.117	0	0.451	0.611
Taldo1	Gbe1	10090.ENSMUSP00000026576	10090.ENSMUSP00000132603	0	0	0	0	0.205	0	0	0.616	0.682
Top2a	Mcm4	10090.ENSMUSP00000068896	10090.ENSMUSP00000023353	0	0	0	0	0.452	0	0	0.532	0.732
Top2a	Aldh18a1	10090.ENSMUSP00000068896	10090.ENSMUSP00000025979	0.094	0	0	0	0.154	0	0	0.538	0.614
Top2a	Tyms	10090.ENSMUSP00000068896	10090.ENSMUSP00000026846	0.12	0	0	0	0.601	0	0	0.802	0.924
Top2a	Mcm6	10090.ENSMUSP00000068896	10090.ENSMUSP00000027601	0	0	0	0	0.479	0	0	0.452	0.702
Top2a	Pcna	10090.ENSMUSP00000068896	10090.ENSMUSP00000028817	0.12	0	0	0	0.499	0.096	0	0.464	0.758
Top2a	Stmn1	10090.ENSMUSP00000068896	10090.ENSMUSP00000030636	0	0	0	0	0.263	0.061	0	0.407	0.554
Txnrd1	Nqo1	10090.ENSMUSP00000152046	10090.ENSMUSP00000003947	0	0	0	0	0.11	0	0	0.747	0.765
Txnrd1	Hmox1	10090.ENSMUSP00000152046	10090.ENSMUSP00000005548	0	0	0	0	0.13	0.064	0	0.724	0.756
Txnrd1	Aldh18a1	10090.ENSMUSP00000152046	10090.ENSMUSP00000025979	0.09	0	0	0	0.087	0	0	0.538	0.582
Txnrd1	Taldo1	10090.ENSMUSP00000152046	10090.ENSMUSP00000026576	0.062	0	0	0	0.128	0	0	0.456	0.516
Txnrd1	Cat	10090.ENSMUSP00000152046	10090.ENSMUSP00000028610	0	0	0	0	0.078	0.167	0	0.318	0.431
Txnrd1	Slc7a11	10090.ENSMUSP00000152046	10090.ENSMUSP00000029297	0.042	0	0	0	0.146	0.076	0	0.546	0.611
Txnrd1	Gclm	10090.ENSMUSP00000152046	10090.ENSMUSP00000029769	0	0	0	0	0.127	0.072	0	0.767	0.795
Txnrd1	Gsta4	10090.ENSMUSP00000152046	10090.ENSMUSP00000034903	0	0	0	0	0.056	0	0	0.414	0.423
Txnrd1	Prdx6	10090.ENSMUSP00000152046	10090.ENSMUSP00000071636	0	0	0	0	0.089	0.097	0	0.398	0.462
Txnrd1	Hsp90aa1	10090.ENSMUSP00000152046	10090.ENSMUSP00000091921	0.061	0	0	0	0.245	0	0	0.318	0.474
Txnrd1	Gsta1	10090.ENSMUSP00000152046	10090.ENSMUSP00000096139	0	0	0	0	0.054	0	0	0.467	0.474
Txnrd1	Prdx1	10090.ENSMUSP00000152046	10090.ENSMUSP00000114159	0	0	0	0	0.168	0.097	0	0.703	0.758
Tyms	Mcm4	10090.ENSMUSP00000026846	10090.ENSMUSP00000023353	0	0	0	0	0.882	0	0	0.356	0.92
Tyms	Aldh18a1	10090.ENSMUSP00000026846	10090.ENSMUSP00000025979	0.306	0	0	0	0.187	0	0	0.548	0.723
Tyms	Stmn1	10090.ENSMUSP00000026846	10090.ENSMUSP00000030636	0	0	0	0	0.17	0.069	0	0.51	0.588
Tyms	Mcm6	10090.ENSMUSP00000026846	10090.ENSMUSP00000027601	0	0	0	0	0.811	0	0	0.368	0.875
Tyms	Top2a	10090.ENSMUSP00000026846	10090.ENSMUSP00000068896	0.12	0	0	0	0.601	0	0	0.802	0.924
Tyms	Pcna	10090.ENSMUSP00000026846	10090.ENSMUSP00000028817	0.185	0	0	0	0.832	0.073	0	0.475	0.924
Xpo5	Eif2ak2	10090.ENSMUSP00000084257	10090.ENSMUSP00000024884	0	0	0	0	0.054	0	0	0.412	0.419
Xpo5	Hsp90aa1	10090.ENSMUSP00000084257	10090.ENSMUSP00000091921	0	0	0	0	0.057	0	0	0.519	0.527
