# Supplementary material for: Carnosol ameliorated cancer cachexia-associated myotube atrophy by targeting P5CS and its downstream pathways
Source: Front Pharmacol. 2024 Jan 5;14:1291194. doi: 10.3389/fphar.2023.1291194 (PMC10799341; doi:10.3389/fphar.2023.1291194)
Supplement: Supplementary file 4 [file DataSheet5.xlsx]

## Sheet: Carnosol
Master Protein Accessions	Master Protein Descriptions	Protein name	Positions in Master Proteins	Abundances (Grouped): DMSO	Abundances (Grouped): DMSO	Abundances (Grouped): CS	Abundances (Grouped): CS	AVER Abundances (Grouped): DMSO	AVER Abundances (Grouped): CS	Ratio Aver(CS)/Aver(DMSO)	P value(CS,DMSO)
Q9QYG0	Protein NDRG2 OS=Mus musculus OX=10090 GN=Ndrg2 PE=1 SV=1	Ndrg2	Q9QYG0 [155-176]	324.7	311.6	196.1	207.8	318.15	201.95	0.634763	0.00594543
Q9WUB3	Glycogen phosphorylase, muscle form OS=Mus musculus OX=10090 GN=Pygm PE=1 SV=3	Pygm	Q9WUB3 [388-399]	26.7	28.3	72.1	72.3	27.5	72.2	2.62545	0.010192
Q9Z2X1	Heterogeneous nuclear ribonucleoprotein F OS=Mus musculus OX=10090 GN=Hnrnpf PE=1 SV=3	Hnrnpf	Q9Z2X1 [193-200]	78.6	83.6	129.4	137.6	81.1	133.5	1.64612	0.0155262
Q8BIQ6	Predicted gene, EG210853 OS=Mus musculus OX=10090 GN=Zfp947 PE=1 SV=1	Zfp947	Q8BIQ6 [108-118]	18.6	24.6	46	49.6	21.6	47.8	2.21296	0.029363
P17182	Alpha-enolase OS=Mus musculus OX=10090 GN=Eno1 PE=1 SV=3	Eno1	P17182 [254-262]	111.9	114.4	196.7	203.4	113.15	200.05	1.76801	0.0118103
Q8VDD5	Myosin-9 OS=Mus musculus OX=10090 GN=Myh9 PE=1 SV=4	Myh9	Q8VDD5 [1434-1441]	172.3	171.3	264.6	255.7	171.8	260.15	1.51426	0.0300525
P62754	40S ribosomal protein S6 OS=Mus musculus OX=10090 GN=Rps6 PE=1 SV=1	Rps6	P62754 [32-46]	40.4	44.6	69.3	67.5	42.5	68.4	1.60941	0.0262407
Q9D1R9	60S ribosomal protein L34 OS=Mus musculus OX=10090 GN=Rpl34 PE=1 SV=2	Rpl34	Q9D1R9 [11-19]	36.2	43.1	92.3	104.3	39.65	98.3	2.47919	0.0257592
F8WIV2	Serine (or cysteine) peptidase inhibitor, clade B, member 6a OS=Mus musculus OX=10090 GN=Serpinb6a PE=1 SV=1	Serpinb6a	F8WIV2 [372-386]	311.1	306.7	208.1	204.7	308.9	206.4	0.668177	0.00104916
Q3U2G2	Heat shock 70 kDa protein 4 OS=Mus musculus OX=10090 GN=Hspa4 PE=1 SV=1	Hspa4	Q3U2G2 [632-640]	67.2	62.8	99.2	96.3	65	97.75	1.50385	0.0107531
Q9EPB4	Apoptosis-associated speck-like protein containing a CARD OS=Mus musculus OX=10090 GN=Pycard PE=1 SV=1	Pycard	Q9EPB4 [6-22]	982.9	987.6	574.7	561.1	985.25	567.9	0.576402	0.00449088
P63038	60 kDa heat shock protein, mitochondrial OS=Mus musculus OX=10090 GN=Hspd1 PE=1 SV=1	Hspd1	P63038 [406-418]	4.6	9.2	37.3	42.6	6.9	39.95	5.78986	0.0118017
Q14BI5	Myomesin 2 OS=Mus musculus OX=10090 GN=Myom2 PE=1 SV=1	Myom2	Q14BI5 [861-870]	2.5	2.3	6	6.7	2.4	6.35	2.64583	0.0413075
G5E8V9	Arfaptin-1 OS=Mus musculus OX=10090 GN=Arfip1 PE=1 SV=1	Arfip1	G5E8V9 [249-258]	178.8	181.6	96.1	92.5	180.2	94.3	0.523307	0.000991278
P17225	Polypyrimidine tract-binding protein 1 OS=Mus musculus OX=10090 GN=Ptbp1 PE=1 SV=3	Ptbp1	P17225 [496-506]	400.5	419.9	263.1	265.4	410.2	264.25	0.644198	0.0396512
P09405	Nucleolin OS=Mus musculus OX=10090 GN=Ncl PE=1 SV=2	Ncl	P09405 [440-451]	55.9	51.6	86.5	79.3	53.75	82.9	1.54233	0.0332957
P97821	Dipeptidyl peptidase 1 OS=Mus musculus OX=10090 GN=Ctsc PE=1 SV=1	Ctsc	P97821 [426-439]	1019.9	1020.9	518.5	519.5	1020.4	519	0.508624	1.98884e-06
P20152	Vimentin OS=Mus musculus OX=10090 GN=Vim PE=1 SV=3	Vim	P20152 [283-292]	207.8	193.1	303.5	302.9	200.45	303.2	1.5126	0.0451302
Q8BFQ1	Prosaposin OS=Mus musculus OX=10090 GN=Psap PE=1 SV=1	Psap	Q8BFQ1 [445-455]	930.5	950	611.2	618.2	940.25	614.7	0.653762	0.00905206
O08997	Copper transport protein ATOX1 OS=Mus musculus OX=10090 GN=Atox1 PE=1 SV=1	Atox1	O08997 [26-39]	605.1	609.3	412.4	400.4	607.2	406.4	0.669302	0.00934028
Q8BFQ1	Prosaposin OS=Mus musculus OX=10090 GN=Psap PE=1 SV=1	Psap	Q8BFQ1 [444-455]	326.3	334.3	191.1	214.2	330.3	202.65	0.613533	0.0371089
P63038	60 kDa heat shock protein, mitochondrial OS=Mus musculus OX=10090 GN=Hspd1 PE=1 SV=1	Hspd1	P63038 [463-470]	33	26.4	48.1	54.6	29.7	51.35	1.72896	0.042867
P63038	60 kDa heat shock protein, mitochondrial OS=Mus musculus OX=10090 GN=Hspd1 PE=1 SV=1	Hspd1	P63038 [517-523]	17.1	22.5	51.6	44.5	19.8	48.05	2.42677	0.0283912
Q9D8N0	Elongation factor 1-gamma OS=Mus musculus OX=10090 GN=Eef1g PE=1 SV=3	Eef1g	Q9D8N0 [221-227]	70.7	63.2	110.7	107.3	66.95	109	1.62808	0.0280066
P26041	Moesin OS=Mus musculus OX=10090 GN=Msn PE=1 SV=3	Msn	P26041 [439-448]	36.6	44.9	86	81.2	40.75	83.6	2.05153	0.0234665
P63038	60 kDa heat shock protein, mitochondrial OS=Mus musculus OX=10090 GN=Hspd1 PE=1 SV=1	Hspd1	P63038 [237-249]	112.2	122.3	192.9	201.3	117.25	197.1	1.68102	0.00755207
P32261	Antithrombin-III OS=Mus musculus OX=10090 GN=Serpinc1 PE=1 SV=1	Serpinc1	P32261 [437-446]	298.2	288.9	186.4	202.4	293.55	194.4	0.662238	0.017453
P11499	Heat shock protein HSP 90-beta OS=Mus musculus OX=10090 GN=Hsp90ab1 PE=1 SV=3	Hsp90ab1	P11499 [558-565]	53.5	57.6	105.5	103.1	55.55	104.3	1.87759	0.0060752
P32921	Tryptophan--tRNA ligase, cytoplasmic OS=Mus musculus OX=10090 GN=Wars1 PE=1 SV=2	Wars1	P32921 [64-75]	25	27.5	46.5	47.4	26.25	46.95	1.78857	0.0217015

## Sheet: FORMATED
Master Protein Accessions	Protein name	Positions in Master Proteins	AVER Abundances (Grouped): DMSO	AVER Abundances (Grouped): CS	Ratio Aver(CS)/Aver(DMSO)	P value(CS,DMSO)
Q9QYG0	Ndrg2	Q9QYG0 [155-176]	318.15	201.95	0.634763	0.00594543
Q9WUB3	Pygm	Q9WUB3 [388-399]	27.5	72.2	2.62545	0.010192
Q9Z2X1	Hnrnpf	Q9Z2X1 [193-200]	81.1	133.5	1.64612	0.0155262
Q8BIQ6	Zfp947	Q8BIQ6 [108-118]	21.6	47.8	2.21296	0.029363
P17182	Eno1	P17182 [254-262]	113.15	200.05	1.76801	0.0118103
Q8VDD5	Myh9	Q8VDD5 [1434-1441]	171.8	260.15	1.51426	0.0300525
F8WIV2	Serpinb6a	F8WIV2 [372-386]	308.9	206.4	0.668177	0.00104916
Q9EPB4	Pycard	Q9EPB4 [6-22]	985.25	567.9	0.576402	0.00449088
Q14BI5	Myom2	Q14BI5 [861-870]	2.4	6.35	2.64583	0.0413075
G5E8V9	Arfip1	G5E8V9 [249-258]	180.2	94.3	0.523307	0.000991278
P17225	Ptbp1	P17225 [496-506]	410.2	264.25	0.644198	0.0396512
P09405	Ncl	P09405 [440-451]	53.75	82.9	1.54233	0.0332957
P97821	Ctsc	P97821 [426-439]	1020.4	519	0.508624	1.98884e-06
P20152	Vim	P20152 [283-292]	200.45	303.2	1.5126	0.0451302
Q8BFQ1	Psap	Q8BFQ1 [445-455]	940.25	614.7	0.653762	0.00905206
O08997	Atox1	O08997 [26-39]	607.2	406.4	0.669302	0.00934028
Q8BFQ1	Psap	Q8BFQ1 [444-455]	330.3	202.65	0.613533	0.0371089
Q9D8N0	Eef1g	Q9D8N0 [221-227]	66.95	109	1.62808	0.0280066
P26041	Msn	P26041 [439-448]	40.75	83.6	2.05153	0.0234665
P32261	Serpinc1	P32261 [437-446]	293.55	194.4	0.662238	0.017453
P32921	Wars1	P32921 [64-75]	26.25	46.95	1.78857	0.0217015
