# Supplementary material for: Carnosol ameliorated cancer cachexia-associated myotube atrophy by targeting P5CS and its downstream pathways
Source: Front Pharmacol. 2024 Jan 5;14:1291194. doi: 10.3389/fphar.2023.1291194 (PMC10799341; doi:10.3389/fphar.2023.1291194)
Supplement: Supplementary file 6 [file DataSheet2.xlsx]

## Sheet: DataSheet2
		description	protein_name	CT	CS	C26	C26_CS	compare	fc	log2fc	regulate	significant	compare	fc	log2fc	regulate	significant	pvalue	padjust	log10pvalue	log10padjust	cog	cog_description	KO_id	KO_name	paths	pfam	go	subloc	nr	swissprot	kegg_genes	CT_1	CT_2	CT_3	C26_1	C26_2	C26_3	CS_1	CS_2	CS_3	C26_CS_1	C26_CS_2	C26_CS_3
	A0A023J5X8	NADH-ubiquinone oxidoreductase chain 2 OS=Mus musculus musculus OX=39442 GN=ND2 PE=3 SV=1	ND2	0.6517	0.337	0.4833	0.327	C26|CT	0.741599	-0.431289	down	no	C26_CS|C26	0.676598	-0.563628	down	yes	0.4248	0.725298	-0.371815	-0.139483	COG1007(C:Energy production and conversion); COG1009(C:Energy production and conversion)	COG1007(NDH-1 shuttles electrons from NADH, via FMN and iron- sulfur (Fe-S) centers, to quinones in the respiratory chain. The immediate electron acceptor for the enzyme in this species is believed to be ubiquinone. Couples the redox reaction to proton translocation (for every two electrons transferred, four hydrogen ions are translocated across the cytoplasmic membrane), and thus conserves the r…	K03879;K03883	ND2;ND5	mmu05208(Chemical carcinogenesis - reactive oxygen species); mmu05020(Prion disease); mmu05022(Pathways of neurodegeneration - multiple diseases); mmu01100(Metabolic pathways); mmu00190(Oxidative phosphorylation); mmu04723(Retrograde endocannabinoid signaling); mmu05415(Diabetic cardiomyopathy); mmu04714(Thermogenesis); mmu05014(Amyotrophic lateral sclerosis); mmu05016(Huntington disease); mmu050…	PF00361.23(Proton_antipo_M:Proton-conducting membrane transporter); PF06444.14(NADH_dehy_S2_C:NADH dehydrogenase subunit 2 C-terminus)	GO:0009060(biological_process:aerobic respiration); GO:0003674(molecular_function:molecular_function); GO:0006091(biological_process:generation of precursor metabolites and energy); GO:0003955(molecular_function:NAD(P)H dehydrogenase (quinone) activity); GO:0003954(molecular_function:NADH dehydrogenase activity); GO:0031224(cellular_component:intrinsic component of membrane); GO:0016491(molecular…	extracellular	AHG32085.1(NADH dehydrogenase subunit 2 [Mus musculus musculus])		mmu:17717;mmu:17721	2.22346	1.28516	0.838243	0.924958	1.02057	1.27849	0.789327	0.755976	0.702613	0.78488	0.782657	0.613674
	A0A023J6D3	Cytochrome c oxidase subunit 3 OS=Mus musculus musculus OX=39442 GN=COX3 PE=3 SV=1	COX3	0.977	0.7997	1.157	0.793	C26|CT	1.18424	0.243958	no change	no	C26_CS|C26	0.685393	-0.544996	down	yes	0.2896	0.619968	-0.538201	-0.207631	COG1845(C:Energy production and conversion)	COG1845(Cytochrome C Oxidase, Subunit III)	K02262	COX3	mmu05208(Chemical carcinogenesis - reactive oxygen species); mmu05020(Prion disease); mmu05022(Pathways of neurodegeneration - multiple diseases); mmu01100(Metabolic pathways); mmu00190(Oxidative phosphorylation); mmu04260(Cardiac muscle contraction); mmu05415(Diabetic cardiomyopathy); mmu04714(Thermogenesis); mmu05014(Amyotrophic lateral sclerosis); mmu04932(Non-alcoholic fatty liver disease); m…	PF00510.21(COX3:Cytochrome c oxidase subunit III)	GO:0016043(biological_process:cellular component organization); GO:0015453(molecular_function:oxidoreduction-driven active transmembrane transporter activity); GO:0022607(biological_process:cellular component assembly); GO:0043933(biological_process:macromolecular complex subunit organization); GO:0017004(biological_process:cytochrome complex assembly); GO:0043229(cellular_component:intracellular…	extracellular	AHG32077.1(cytochrome c oxidase subunit III [Mus musculus musculus])		mmu:17710	1.07335	1.22147	0.851163	1.05403	1.21717	1.45438	0.771735	0.991771	0.811449	0.820036	0.812522	0.92093
	A0A023J6I7	Cytochrome c oxidase subunit 2 OS=Mus musculus castaneus OX=10091 GN=COX2 PE=3 SV=1	COX2	1.01	0.9907	1.028	0.9497	C26|CT	1.01782	0.025485	no change	no	C26_CS|C26	0.923833	-0.114297	no change	yes	0.4309	0.728509	-0.365624	-0.137565	COG1622(C:Energy production and conversion)	COG1622(Subunits I and II form the functional core of the enzyme complex. Electrons originating in cytochrome c are transferred via heme a and Cu(A) to the binuclear center formed by heme a3 and Cu(B) (By similarity))	K02261	COX2	mmu05208(Chemical carcinogenesis - reactive oxygen species); mmu05020(Prion disease); mmu05022(Pathways of neurodegeneration - multiple diseases); mmu01100(Metabolic pathways); mmu00190(Oxidative phosphorylation); mmu04260(Cardiac muscle contraction); mmu05415(Diabetic cardiomyopathy); mmu04714(Thermogenesis); mmu05014(Amyotrophic lateral sclerosis); mmu04932(Non-alcoholic fatty liver disease); m…	PF00116.23(COX2:Cytochrome C oxidase subunit II, periplasmic domain); PF02790.18(COX2_TM:Cytochrome C oxidase subunit II, transmembrane domain)	GO:0019220(biological_process:regulation of phosphate metabolic process); GO:0080090(biological_process:regulation of primary metabolic process); GO:0019222(biological_process:regulation of metabolic process); GO:0007595(biological_process:lactation); GO:1903578(biological_process:regulation of ATP metabolic process); GO:0045981(biological_process:positive regulation of nucleotide metabolic proce…	cytoplasmic	AHG32204.1(cytochrome c oxidase subunit II [Mus musculus castaneus])		mmu:17709	1.00536	1.04155	0.99933	1.05764	1.04155	1.00235	0.987265	1.04859	0.952078	0.920912	0.980228	0.963137
	A0A024CCR5	Survival motor neuron protein isoform f (Fragment) OS=Mus musculus OX=10090 GN=SMN2 PE=2 SV=1	SMN2	0.867	0.898	0.9557	0.9593	C26|CT	1.10231	0.140526	no change	no	C26_CS|C26	1.00377	0.00542424	no change	no	0.3904	0.702529	-0.40849	-0.153336	ENOG4111ME8(S:Function unknown)	ENOG4111ME8(Survival motor neuron)	K13129;K12839;K18404	SMN;SMNDC1, SPF30;TDRD3	mmu03040(Spliceosome)	PF06003.15(SMN:Survival motor neuron protein (SMN))	GO:0022607(biological_process:cellular component assembly); GO:0035770(cellular_component:ribonucleoprotein granule); GO:0000245(biological_process:spliceosomal complex assembly); GO:0097504(cellular_component:Gemini of coiled bodies); GO:0043933(biological_process:macromolecular complex subunit organization); GO:0030424(cellular_component:axon); GO:0090304(biological_process:nucleic acid metabol…	cytoplasmic	AFK09764.1(survival motor neuron 1 protein isoform f, partial [Homo sapiens])		mmu:20595;mmu:219249;mmu:76479	1.08696	0.769565	0.970652	1.08043	0.963043	1.07283	0.983696	1.04348	0.901087	1.01196	0.96413	1.15217
	A0A068BEP2	Angiopoietin-related protein 4 OS=Mus musculus OX=10090 GN=Angptl4 PE=2 SV=1	Angptl4	1.055	1.29	0.881	1.047	C26|CT	0.835071	-0.260029	no change	no	C26_CS|C26	1.18842	0.249048	no change	no	0.09541	0.389199	-1.02041	-0.409829	ENOG410ZYS4(S:Function unknown)	ENOG410ZYS4(transmembrane 9 superfamily member)	K05465;K05466;K08767;K25358;K22288	ANGPT1;ANGPT2;ANGPTL4, PGAR;ANGPTL7;ANGPTL3	mmu04010(MAPK signaling pathway); mmu04014(Ras signaling pathway); mmu04015(Rap1 signaling pathway); mmu04979(Cholesterol metabolism); mmu05167(Kaposi sarcoma-associated herpesvirus infection); mmu05323(Rheumatoid arthritis); mmu04151(PI3K-Akt signaling pathway); mmu04066(HIF-1 signaling pathway); mmu03320(PPAR signaling pathway)	PF00147.21(Fibrinogen_C:Fibrinogen beta and gamma chains, C-terminal globular domain)	GO:0060192(biological_process:negative regulation of lipase activity); GO:0009991(biological_process:response to extracellular stimulus); GO:0060191(biological_process:regulation of lipase activity); GO:0080090(biological_process:regulation of primary metabolic process); GO:0019222(biological_process:regulation of metabolic process); GO:0005515(molecular_function:protein binding); GO:0044092(biol…	extracellular	AAF86342.1(fasting-induced adipose factor [Mus musculus])		mmu:57875;mmu:11600;mmu:30924;mmu:11601;mmu:654812	0.936183	1.07099	0.954907	0.915587	0.706819	0.851927	1.11219	1.17304	1.33874	1.26198	0.702138	0.975503
	A0A068BFS0	WD repeat domain 46 OS=Mus musculus OX=10090 GN=Wdr46 PE=2 SV=1	Wdr46	0.9297	0.9077	0.9423	0.9327	C26|CT	1.01355	0.0194212	no change	no	C26_CS|C26	0.989812	-0.0147733	no change	no	0.8224	0.934654	-0.0849169	-0.0293491	ENOG410XP5D(S:Function unknown)	ENOG410XP5D(WD repeat domain 46)	K14768	UTP7, WDR46		PF08149.14(BING4CT:BING4CT (NUC141) domain)	GO:0032040(cellular_component:small-subunit processome); GO:0030684(cellular_component:preribosome); GO:0090304(biological_process:nucleic acid metabolic process); GO:0034641(biological_process:cellular nitrogen compound metabolic process); GO:0006807(biological_process:nitrogen compound metabolic process); GO:0034660(biological_process:ncRNA metabolic process); GO:0043226(cellular_component:orga…	nuclear	AIC83999.1(WD repeat domain 46 [Mus musculus])		mmu:57315	1.07749	0.949268	0.97836	0.941726	1.08611	1.01823	0.886774	1.10335	0.943881	0.911556	1.1583	0.944958
	A0A075DCW1	NADH-ubiquinone oxidoreductase chain 3 OS=Mus musculus OX=10090 GN=ND3 PE=3 SV=1	ND3	1.095	0.989	0.993	0.8007	C26|CT	0.906849	-0.141065	no change	no	C26_CS|C26	0.806344	-0.310532	down	yes	0.3605	0.682404	-0.443095	-0.165958	COG0838(C:Energy production and conversion)	COG0838(NDH-1 shuttles electrons from NADH, via FMN and iron- sulfur (Fe-S) centers, to quinones in the respiratory chain)	K03880	ND3	mmu05208(Chemical carcinogenesis - reactive oxygen species); mmu05020(Prion disease); mmu05022(Pathways of neurodegeneration - multiple diseases); mmu01100(Metabolic pathways); mmu00190(Oxidative phosphorylation); mmu04723(Retrograde endocannabinoid signaling); mmu05415(Diabetic cardiomyopathy); mmu04714(Thermogenesis); mmu05014(Amyotrophic lateral sclerosis); mmu05016(Huntington disease); mmu050…	PF00507.22(Oxidored_q4:NADH-ubiquinone/plastoquinone oxidoreductase, chain 3)	GO:0009165(biological_process:nucleotide biosynthetic process); GO:0044281(biological_process:small molecule metabolic process); GO:1901362(biological_process:organic cyclic compound biosynthetic process); GO:1901360(biological_process:organic cyclic compound metabolic process); GO:0051716(biological_process:cellular response to stimulus); GO:0016021(cellular_component:integral component of membr…	extracellular	AHI52103.1(NADH dehydrogenase subunit 3 [Mus musculus])		mmu:17718	1.03155	1.06972	1.28737	0.900542	1.06043	1.11201	0.983065	0.924267	1.15327	0.797387	0.849996	0.830396
	A0A075F6C2	Heat shock transcription factor 1 gammaalpha isoform OS=Mus musculus OX=10090 GN=Hsf1 PE=2 SV=1	Hsf1	0.97	1.073	1.485	1.331	C26|CT	1.53093	0.614406	up	yes	C26_CS|C26	0.896296	-0.157952	no change	no	0.04738	0.295559	-1.3244	-0.529356	COG5169(K:Transcription)	COG5169(Transcription factor)	K09417;K09416;K09415;K09414	HSF4;HSF3;HSF2;HSF1	mmu05134(Legionellosis)	PF06546.14(Vert_HS_TF:Vertebrate heat shock transcription factor); PF00447.20(HSF_DNA-bind:HSF-type DNA-binding)	GO:0005829(cellular_component:cytosol); GO:0071248(biological_process:cellular response to metal ion); GO:0070887(biological_process:cellular response to chemical stimulus); GO:0000981(molecular_function:RNA polymerase II transcription factor activity, sequence-specific DNA binding); GO:0071241(biological_process:cellular response to inorganic substance); GO:0071229(biological_process:cellular re…	nuclear	NP_001318081.1(heat shock factor protein 1 isoform gammaalpha [Mus musculus])		mmu:15499;mmu:26386;mmu:15500;mmu:71066;mmu:245525	0.823215	0.771352	0.800988	1.51142	1.1418	1.0142	0.844618	0.963984	0.842149	1.24635	1.11299	0.92694
	A0A087WNV1	Arf-GAP domain and FG repeat-containing protein 1 OS=Mus musculus OX=10090 GN=Agfg1 PE=1 SV=1	Agfg1	1.021	1.063	1.287	1.365	C26|CT	1.26053	0.334029	up	no	C26_CS|C26	1.06061	0.0848889	no change	no	0.08972	0.378345	-1.04711	-0.422112	COG5347(O:Posttranslational modification, protein turnover, chaperones)	COG5347(Lymphocyte antigen 6 complex, locus)	K15044;K23781	AGFG1;ADAP, CENTA		PF01412.21(ArfGap:Putative GTPase activating protein for Arf)	GO:0030234(molecular_function:enzyme regulator activity); GO:0005096(molecular_function:GTPase activator activity); GO:0030695(molecular_function:GTPase regulator activity); GO:0003674(molecular_function:molecular_function); GO:0008047(molecular_function:enzyme activator activity); GO:0098772(molecular_function:molecular function regulator); GO:0060589(molecular_function:nucleoside-triphosphatase…	cytoplasmic	XP_006496503.1(arf-GAP domain and FG repeat-containing protein 1 isoform X11 [Mus musculus])		mmu:216991;mmu:231821;mmu:231801;mmu:15463	0.844773	0.760296	0.981626	1.24182	1.01457	1.00444	0.887856	0.810137	0.995143	1.26209	1.06526	1.132
Q8R4K2	A0A087WNZ5	Lymphocyte antigen 6C1 OS=Mus musculus OX=10090 GN=Ly6c1 PE=1 SV=1	Ly6c1	0.981	0.844	1.518	0.8307	C26|CT	1.5474	0.629847	up	yes	C26_CS|C26	0.547233	-0.869772	down	yes	0.01337	0.186418	-1.87387	-0.729513	ENOG41117PH(O:Posttranslational modification, protein turnover, chaperones)	ENOG41117PH(Lymphocyte antigen 6 complex, locus)	K06846	LY6D_E_F_G6_H		PF00021.24(UPAR_LY6:u-PAR/Ly-6 domain)	GO:0009897(cellular_component:external side of plasma membrane); GO:0030547(molecular_function:receptor inhibitor activity); GO:0033130(molecular_function:acetylcholine receptor binding); GO:0003674(molecular_function:molecular_function); GO:0005488(molecular_function:binding); GO:0098552(cellular_component:side of membrane); GO:0098772(molecular_function:molecular function regulator); GO:0050789…	extracellular	NP_001238985.1(lymphocyte antigen 6C1 isoform 2 precursor [Mus musculus])		mmu:110454;mmu:546643;mmu:17067;mmu:57248;mmu:100041546	0.958466	0.833866	1.02843	1.37252	1.32364	1.66773	0.813738	0.836741	0.776358	0.786901	0.870288	0.73131
	A0A087WNZ7	E3 ubiquitin-protein ligase OS=Mus musculus OX=10090 GN=Trip12 PE=1 SV=1	Trip12	1.009	0.9747	0.8887	0.849	C26|CT	0.880773	-0.183158	no change	yes	C26_CS|C26	0.955328	-0.0659319	no change	no	0.006107	0.151899	-2.21417	-0.818446	COG5021(G:Carbohydrate transport and metabolism)	COG5021(SMP-30 gluconolaconase LRE domain protein)	K10587;K05632;K12231;K05630;K10590	UBE3A, E6AP;ITCH, AIP4;HECTD1;WWP2, AIP2;TRIP12	mmu05165(Human papillomavirus infection); mmu04120(Ubiquitin mediated proteolysis); mmu05203(Viral carcinogenesis); mmu04668(TNF signaling pathway); mmu04144(Endocytosis); mmu04932(Non-alcoholic fatty liver disease)	PF00632.28(HECT:HECT-domain (ubiquitin-transferase))	GO:0080090(biological_process:regulation of primary metabolic process); GO:0019222(biological_process:regulation of metabolic process); GO:0048585(biological_process:negative regulation of response to stimulus); GO:0048583(biological_process:regulation of response to stimulus); GO:0008270(molecular_function:zinc ion binding); GO:0031057(biological_process:negative regulation of histone modificati…	cytoplasmic	XP_006496492.1(E3 ubiquitin-protein ligase TRIP12 isoform X31 [Mus musculus])		mmu:16396;mmu:14897;mmu:66894;mmu:22215;mmu:207304	1.07488	1.08563	1.09316	0.9201	0.944823	1.00072	0.962021	1.08563	1.09531	0.898603	0.917951	0.921175
	A0A087WP81	ubiquitinyl hydrolase 1 (Fragment) OS=Mus musculus OX=10090 GN=Uchl5 PE=1 SV=1	Uchl5	1	1.06	1.188	1.189	C26|CT	1.188	0.248535	no change	yes	C26_CS|C26	1.00084	0.00121388	no change	no	0.002149	0.123673	-2.66776	-0.907726	ENOG410XP0P(O:Posttranslational modification, protein turnover, chaperones)	ENOG410XP0P(ubiquitin carboxyl-terminal hydrolase)	K05611;K05610;K08588;K05609	UCHL1;UCHL5, UCH37;BAP1, UCHL2;UCHL3, YUH1	mmu05022(Pathways of neurodegeneration - multiple diseases); mmu05012(Parkinson disease)	PF01088.24(Peptidase_C12:Ubiquitin carboxyl-terminal hydrolase, family 1)	GO:0008589(biological_process:regulation of smoothened signaling pathway); GO:0080090(biological_process:regulation of primary metabolic process); GO:0032434(biological_process:regulation of proteasomal ubiquitin-dependent protein catabolic process); GO:0032435(biological_process:negative regulation of proteasomal ubiquitin-dependent protein catabolic process); GO:0048584(biological_process:posit…	cytoplasmic	XP_040593706.1(ubiquitin carboxyl-terminal hydrolase isozyme L5 isoform X4 [Mesocricetus auratus])		mmu:56207;mmu:22223;mmu:93841;mmu:50933;mmu:104416	0.901442	0.885216	0.91857	1.10607	1.03035	1.07632	1.08263	0.892428	0.890625	1.1277	0.990685	1.09796
	A0A087WQ11	S-phase kinase-associated protein 2 OS=Mus musculus OX=10090 GN=Skp2 PE=1 SV=1	Skp2	1.086	1.12	1.173	1.154	C26|CT	1.08011	0.111179	no change	no	C26_CS|C26	0.983802	-0.0235598	no change	no	0.5675	0.807961	-0.246034	-0.0926094	ENOG410Z2W2(O:Posttranslational modification, protein turnover, chaperones)	ENOG410Z2W2(S-phase kinase-associated protein 2, E3 ubiquitin protein ligase)	K10278;K10282;K10273;K03875;K10270	FBXL12;FBXL16;FBXL7;SKP2, FBXL1;FBXL4	mmu04120(Ubiquitin mediated proteolysis); mmu05200(Pathways in cancer); mmu05222(Small cell lung cancer); mmu05203(Viral carcinogenesis); mmu05169(Epstein-Barr virus infection); mmu04110(Cell cycle); mmu04150(mTOR signaling pathway); mmu04068(FoxO signaling pathway)	PF12937.10(F-box-like:F-box-like); PF00646.36(F-box:F-box domain)	GO:0080090(biological_process:regulation of primary metabolic process); GO:0019222(biological_process:regulation of metabolic process); GO:0000086(biological_process:G2/M transition of mitotic cell cycle); GO:0048584(biological_process:positive regulation of response to stimulus); GO:0000082(biological_process:G1/S transition of mitotic cell cycle); GO:0031461(cellular_component:cullin-RING ubiqu…	cytoplasmic	NP_001272909.1(S-phase kinase-associated protein 2 isoform c [Mus musculus])		mmu:269514;mmu:214931;mmu:30843;mmu:27401;mmu:448987	0.882418	1.0642	0.928304	0.885947	1.25127	0.968012	0.795941	1.13391	1.03596	0.85771	1.2195	0.976837
	A0A087WQH8	Probable UDP-sugar transporter protein SLC35A4 OS=Mus musculus OX=10090 GN=Slc35a4 PE=1 SV=1	Slc35a4	1.056	1.159	1.155	1.121	C26|CT	1.09375	0.129283	no change	no	C26_CS|C26	0.970563	-0.0431066	no change	no	0.2071	0.538148	-0.68382	-0.269098	ENOG4111YQN(S:Function unknown)	ENOG4111YQN(-)				PF15054.9(DUF4535:Domain of unknown function (DUF4535))		cytoplasmic	XP_021006796.1(SLC35A4 upstream open reading frame protein [Mus caroli])			0.890736	1.02613	0.904988	0.961995	1.10006	1.02435	0.963777	1.14014	0.993171	0.925475	1.08403	0.985154
	A0A087WQK5	alpha-1,2-Mannosidase OS=Mus musculus OX=10090 GN=Edem3 PE=1 SV=1	Edem3	1.001	1.084	1.213	1.112	C26|CT	1.21179	0.277138	up	yes	C26_CS|C26	0.916735	-0.125423	no change	no	0.02163	0.218911	-1.66494	-0.659733	ENOG410XS6F(O:Posttranslational modification, protein turnover, chaperones)	ENOG410XS6F(ER degradation enhancer, mannosidase alpha-like)	K10086;K01230;K10084;K10085;K23741	EDEM3;MAN1A_C, MNS1_2;EDEM1;EDEM2;MAN1B, MNS3	mmu04141(Protein processing in endoplasmic reticulum); mmu00510(N-Glycan biosynthesis); mmu00513(Various types of N-glycan biosynthesis); mmu01100(Metabolic pathways)	PF01532.23(Glyco_hydro_47:Glycosyl hydrolase family 47); PF02225.25(PA:PA domain)	GO:0043231(cellular_component:intracellular membrane-bounded organelle); GO:0005783(cellular_component:endoplasmic reticulum); GO:0036508(biological_process:protein alpha-1,2-demannosylation); GO:0044265(biological_process:cellular macromolecule catabolic process); GO:0036507(biological_process:protein demannosylation); GO:0031974(cellular_component:membrane-enclosed lumen); GO:0051603(biological…	Golgi apparatus	NP_001298094.1(ER degradation-enhancing alpha-mannosidase-like protein 3 isoform 2 precursor [Mus musculus])		mmu:192193;mmu:227619;mmu:108687;mmu:66967;mmu:17155	0.907098	0.860836	0.956988	1.04679	1.06493	1.1883	0.939754	1.05405	0.955174	0.98783	1.00234	1.03591
	A0A087WQS2	eIF5-mimic protein 2 OS=Mus musculus OX=10090 GN=Bzw1 PE=1 SV=1	Bzw1	0.9443	0.8447	0.8503	0.8503	C26|CT	0.900455	-0.151273	no change	no	C26_CS|C26	1	0	no change	no	0.1163	0.424553	-0.93442	-0.372068	ENOG410XR08(S:Function unknown)	ENOG410XR08(Chromosome 12 open reading frame 23)	K03240	EIF2B5	mmu05168(Herpes simplex virus 1 infection)	PF02020.21(W2:eIF4-gamma/eIF5/eIF2-epsilon)	GO:0080090(biological_process:regulation of primary metabolic process); GO:0019222(biological_process:regulation of metabolic process); GO:0031326(biological_process:regulation of cellular biosynthetic process); GO:0031323(biological_process:regulation of cellular metabolic process); GO:0050789(biological_process:regulation of biological process); GO:0005737(cellular_component:cytoplasm); GO:0010…	mitochondrial	XP_006245062.2(basic leucine zipper and W2 domain-containing protein 1 isoform X1 [Rattus norvegicus])		mmu:66912;mmu:66882;mmu:224045	1.14624	1.0511	1.04996	1.05683	0.908969	0.958258	1.04308	0.903238	0.958258	1.04766	0.883752	0.992645
	A0A087WQW8	Fibronectin (Fragment) OS=Mus musculus OX=10090 GN=Fn1 PE=1 SV=1	Fn1	0.8257	0.5367	0.5807	0.4947	C26|CT	0.703282	-0.507825	down	no	C26_CS|C26	0.851903	-0.231239	no change	no	0.1131	0.419127	-0.946537	-0.377654	ENOG410Y2NH(O:Posttranslational modification, protein turnover, chaperones)	ENOG410Y2NH(Fibronectin 1)	K05717	FN1	mmu05165(Human papillomavirus infection); mmu05200(Pathways in cancer); mmu04512(ECM-receptor interaction); mmu04510(Focal adhesion); mmu05222(Small cell lung cancer); mmu05205(Proteoglycans in cancer); mmu04151(PI3K-Akt signaling pathway); mmu05100(Bacterial invasion of epithelial cells); mmu05146(Amoebiasis); mmu05135(Yersinia infection); mmu04810(Regulation of actin cytoskeleton); mmu04933(AGE…	PF00039.21(fn1:Fibronectin type I domain)	GO:0022604(biological_process:regulation of cell morphogenesis); GO:0022603(biological_process:regulation of anatomical structure morphogenesis); GO:0003674(molecular_function:molecular_function); GO:0005488(molecular_function:binding); GO:0050789(biological_process:regulation of biological process); GO:1901681(molecular_function:sulfur compound binding); GO:0005539(molecular_function:glycosamino…	extracellular	XP_050010150.1(fibronectin [Microtus fortis])		mmu:14268	1.64091	1.10762	1.31601	1.18146	0.75482	0.922193	1.03213	0.735129	0.874607	0.996034	0.64652	0.792561
	A0A087WR50	Fibronectin OS=Mus musculus OX=10090 GN=Fn1 PE=1 SV=1	Fn1	0.805	0.6913	0.6613	0.6117	C26|CT	0.821491	-0.283684	down	no	C26_CS|C26	0.924996	-0.112481	no change	no	0.3297	0.656715	-0.481881	-0.182623	ENOG410Y2NH(O:Posttranslational modification, protein turnover, chaperones)	ENOG410Y2NH(Fibronectin 1)	K06252;K05717;K08132	TN;FN1;COL12A	mmu05165(Human papillomavirus infection); mmu04974(Protein digestion and absorption); mmu05200(Pathways in cancer); mmu04512(ECM-receptor interaction); mmu04510(Focal adhesion); mmu05222(Small cell lung cancer); mmu05205(Proteoglycans in cancer); mmu05206(MicroRNAs in cancer); mmu04151(PI3K-Akt signaling pathway); mmu05100(Bacterial invasion of epithelial cells); mmu05146(Amoebiasis); mmu05135(Ye…	PF00041.24(fn3:Fibronectin type III domain); PF00039.21(fn1:Fibronectin type I domain); PF00040.22(fn2:Fibronectin type II domain); PF16656.8(Pur_ac_phosph_N:Purple acid Phosphatase, N-terminal domain)	GO:0043394(molecular_function:proteoglycan binding); GO:0048639(biological_process:positive regulation of developmental growth); GO:0019220(biological_process:regulation of phosphate metabolic process); GO:0010975(biological_process:regulation of neuron projection development); GO:0019222(biological_process:regulation of metabolic process); GO:0034446(biological_process:substrate adhesion-depende…	plasma membrane	BAE28072.1(unnamed protein product [Mus musculus])		mmu:12816;mmu:329278;mmu:14268;mmu:21960;mmu:21923	1.44439	0.990852	1.05296	1.1974	0.808859	0.859413	1.20318	0.898411	0.894078	1.05585	0.766972	0.827636
	A0A087WR57	Death-associated protein 1 OS=Mus musculus OX=10090 GN=Dap PE=1 SV=1	Dap	0.6687	0.4213	0.47	0.5517	C26|CT	0.702856	-0.508698	down	no	C26_CS|C26	1.17383	0.231223	no change	no	0.3564	0.678582	-0.448062	-0.168398	ENOG41122SE(S:Function unknown)	ENOG41122SE(death-associated protein)				PF15228.9(DAP:Death-associated protein)	GO:0080090(biological_process:regulation of primary metabolic process); GO:0019222(biological_process:regulation of metabolic process); GO:0007165(biological_process:signal transduction); GO:0034198(biological_process:cellular response to amino acid starvation); GO:0051716(biological_process:cellular response to stimulus); GO:0010605(biological_process:negative regulation of macromolecule metabol…	cytoplasmic	NP_666169.1(death-associated protein 1 [Mus musculus])		mmu:223453	1.89424	0.899763	1.00584	1.24262	0.729282	0.698974	0.846725	0.916811	0.630781	2.07798	0.564483	0.492502
	A0A087WR62	Amyloid beta precursor protein-binding family B member 1 OS=Mus musculus OX=10090 GN=Apbb1 PE=1 SV=1	Apbb1	1.038	1.144	1.065	1.125	C26|CT	1.02601	0.037047	no change	no	C26_CS|C26	1.05634	0.0790716	no change	no	0.7422	0.894235	-0.129479	-0.0485482	ENOG410YEVS(S:Function unknown)	ENOG410YEVS(Chromosome 12 open reading frame 23)	K04529;K04530	APBB1, FE65;APBB2, FE65L	mmu05010(Alzheimer disease)	PF00640.26(PID:Phosphotyrosine interaction domain (PTB/PID))	GO:0005783(cellular_component:endoplasmic reticulum); GO:0019222(biological_process:regulation of metabolic process); GO:0051047(biological_process:positive regulation of secretion); GO:0051049(biological_process:regulation of transport); GO:0006473(biological_process:protein acetylation); GO:0048584(biological_process:positive regulation of response to stimulus); GO:0030427(cellular_component:si…	cytoplasmic	XP_006507295.1(amyloid-beta A4 precursor protein-binding family B member 1 isoform X3 [Mus musculus])		mmu:11785;mmu:11787;mmu:225372	0.914774	0.864461	1.07029	1.03461	0.922092	0.966916	1.15536	0.870864	1.11236	1.13706	0.890075	1.06114
	A0A087WRI5	Adenylate kinase isoenzyme 6 OS=Mus musculus OX=10090 GN=Ak6 PE=1 SV=1	Ak6	0.9857	0.9777	1.085	1.206	C26|CT	1.10074	0.138475	no change	no	C26_CS|C26	1.11152	0.152535	no change	yes	0.139	0.454051	-0.856985	-0.342895	COG1936(F:Nucleotide transport and metabolism)	COG1936(adenylate kinase activity)	K18532	AK6, FAP7	mmu01240(Biosynthesis of cofactors); mmu03008(Ribosome biogenesis in eukaryotes); mmu01100(Metabolic pathways); mmu00230(Purine metabolism); mmu01232(Nucleotide metabolism)	PF13238.9(AAA_18:AAA domain); PF13207.9(AAA_17:AAA domain); PF13521.9(AAA_28:AAA domain)	GO:0019205(molecular_function:nucleobase-containing compound kinase activity); GO:0035639(molecular_function:purine ribonucleoside triphosphate binding); GO:0016310(biological_process:phosphorylation); GO:1901363(molecular_function:heterocyclic compound binding); GO:0004017(molecular_function:adenylate kinase activity); GO:0016817(molecular_function:hydrolase activity, acting on acid anhydrides);…	cytoplasmic	EDM10206.1(TAF9 RNA polymerase II, TATA box binding protein (TBP)-associated factor, isoform CRA_b [Rattus norvegicus])		mmu:102216272	0.940071	1.004	0.835723	0.997415	1.01998	1.04348	0.988014	0.981434	0.787779	1.06698	1.18543	1.14971
	A0A087WRX8	Serine/arginine repetitive matrix protein 2 (Fragment) OS=Mus musculus OX=10090 GN=Srrm2 PE=1 SV=1	Srrm2	0.9167	0.8507	0.881	0.721	C26|CT	0.961056	-0.0573077	no change	no	C26_CS|C26	0.818388	-0.289143	down	no	0.6172	0.834784	-0.209574	-0.0784257	ENOG4111F3M(S:Function unknown)	ENOG4111F3M(serine arginine repetitive matrix)	K13172	SRRM2, SRM300		PF08312.15(cwf21:cwf21 domain)	GO:0003729(molecular_function:mRNA binding); GO:0044237(biological_process:cellular metabolic process); GO:0071007(cellular_component:U2-type catalytic step 2 spliceosome); GO:0071005(cellular_component:U2-type precatalytic spliceosome); GO:0090304(biological_process:nucleic acid metabolic process); GO:0034641(biological_process:cellular nitrogen compound metabolic process); GO:0006807(biological…	nuclear	AAH92355.1(Srrm2 protein, partial [Mus musculus])		mmu:58212;mmu:75956	1.18718	0.977048	1.10051	0.95093	1.07202	1.11476	0.941433	1.09458	0.993668	0.739612	0.925999	0.902256
	A0A087WRY3	Nuclear ubiquitous casein and cyclin-dependent kinase substrate 1 OS=Mus musculus OX=10090 GN=Nucks1 PE=1 SV=1	Nucks1	0.8043	0.8133	0.7537	0.8333	C26|CT	0.937088	-0.0937433	no change	no	C26_CS|C26	1.10561	0.144846	no change	no	0.6652	0.858558	-0.177048	-0.0662301	ENOG410XQNM(S:Function unknown)	ENOG410XQNM(nuclear casein kinase and cyclin-dependent kinase substrate 1)					GO:0080090(biological_process:regulation of primary metabolic process); GO:0019222(biological_process:regulation of metabolic process); GO:0048584(biological_process:positive regulation of response to stimulus); GO:0048583(biological_process:regulation of response to stimulus); GO:1901363(molecular_function:heterocyclic compound binding); GO:1901360(biological_process:organic cyclic compound meta…	nuclear	NP_001139276.1(nuclear ubiquitous casein and cyclin-dependent kinase substrate 1 isoform 2 [Mus musculus])		mmu:98415	1.24818	0.878719	0.884959	1.04972	0.847514	0.924901	1.12835	0.97358	0.943624	1.13709	0.94612	1.03724
	A0A087WS23	Kinectin OS=Mus musculus OX=10090 GN=Ktn1 PE=1 SV=1	Ktn1	0.9003	0.9857	1.017	1.123	C26|CT	1.12962	0.175842	no change	no	C26_CS|C26	1.10423	0.143038	no change	no	0.2983	0.628733	-0.525347	-0.201534	ENOG410YAE3(U:Intracellular trafficking, secretion, and vesicular transport)	ENOG410YAE3(kinectin 1 (kinesin receptor))	K17975;K14000	KTN1;RRBP1	mmu04141(Protein processing in endoplasmic reticulum)	PF05104.15(Rib_recp_KP_reg:Ribosome receptor lysine/proline rich region)	GO:0008104(biological_process:protein localization); GO:0005783(cellular_component:endoplasmic reticulum); GO:0043229(cellular_component:intracellular organelle); GO:0030176(cellular_component:integral component of endoplasmic reticulum membrane); GO:0031301(cellular_component:integral component of organelle membrane); GO:0031300(cellular_component:intrinsic component of organelle membrane); GO:0…	ER	NP_001334452.1(kinectin isoform 8 [Mus musculus])		mmu:16709;mmu:81910	0.993624	0.974745	0.715409	1.00555	0.949905	1.0751	0.828683	0.972758	1.13671	1.06318	0.999586	1.28476
	A0A087WS46	Eukaryotic translation elongation factor 1 beta 2 OS=Mus musculus OX=10090 GN=Eef1b2 PE=1 SV=1	Eef1b2	1.101	1.21	1.165	1.312	C26|CT	1.05813	0.0815155	no change	no	C26_CS|C26	1.12618	0.171438	no change	no	0.5089	0.778131	-0.293368	-0.108948	COG2092(S:Function unknown)	COG2092(serine arginine repetitive matrix)	K03232;K15410	EEF1B;EEF1D		PF00736.22(EF1_GNE:EF-1 guanine nucleotide exchange domain); PF10587.12(EF-1_beta_acid:Eukaryotic elongation factor 1 beta central acidic region)	GO:0034645(biological_process:cellular macromolecule biosynthetic process); GO:0005085(molecular_function:guanyl-nucleotide exchange factor activity); GO:0008152(biological_process:metabolic process); GO:0044249(biological_process:cellular biosynthetic process); GO:0043229(cellular_component:intracellular organelle); GO:0003674(molecular_function:molecular_function); GO:0005488(molecular_function…	cytoplasmic	XP_038939800.1(elongation factor 1-beta isoform X1 [Rattus norvegicus])		mmu:55949;mmu:66656	0.835538	0.875644	1.04776	1.01518	0.904052	1.00014	1.08871	0.865618	1.07868	1.13383	0.970895	1.18396
	A0A087WSE6	Aspartyl aminopeptidase (Fragment) OS=Mus musculus OX=10090 GN=Dnpep PE=1 SV=1	Dnpep	0.9657	0.9813	0.9633	1.044	C26|CT	0.997515	-0.00358991	no change	no	C26_CS|C26	1.08377	0.116065	no change	no	0.9733	0.99344	-0.0117533	-0.00285854	COG1362(E:Amino acid transport and metabolism)	COG1362(M18 family aminopeptidase)	K01267	DNPEP		PF02127.18(Peptidase_M18:Aminopeptidase I zinc metalloprotease (M18))	GO:0004177(molecular_function:aminopeptidase activity); GO:0008238(molecular_function:exopeptidase activity); GO:0006807(biological_process:nitrogen compound metabolic process); GO:0003674(molecular_function:molecular_function); GO:0005488(molecular_function:binding); GO:0008233(molecular_function:peptidase activity); GO:0008237(molecular_function:metallopeptidase activity); GO:0043169(molecular_…	cytoplasmic	BAC34830.1(unnamed protein product [Mus musculus])		mmu:13437	1.01146	0.888065	1.03068	1.07215	0.918409	0.932569	1.12374	0.860755	0.993257	1.14396	0.918409	1.10654
	A0A087WSN6	Fibronectin OS=Mus musculus OX=10090 GN=Fn1 PE=1 SV=1	Fn1	0.7727	0.5787	0.558	0.501	C26|CT	0.722143	-0.469643	down	no	C26_CS|C26	0.897849	-0.155455	no change	no	0.1529	0.476645	-0.815593	-0.321805	ENOG410Y2NH(O:Posttranslational modification, protein turnover, chaperones)	ENOG410Y2NH(Fibronectin 1)	K06252;K05717;K08132	TN;FN1;COL12A	mmu05165(Human papillomavirus infection); mmu04974(Protein digestion and absorption); mmu05200(Pathways in cancer); mmu04512(ECM-receptor interaction); mmu04510(Focal adhesion); mmu05222(Small cell lung cancer); mmu05205(Proteoglycans in cancer); mmu05206(MicroRNAs in cancer); mmu04151(PI3K-Akt signaling pathway); mmu05100(Bacterial invasion of epithelial cells); mmu05146(Amoebiasis); mmu05135(Ye…	PF00041.24(fn3:Fibronectin type III domain); PF00039.21(fn1:Fibronectin type I domain); PF00040.22(fn2:Fibronectin type II domain); PF16656.8(Pur_ac_phosph_N:Purple acid Phosphatase, N-terminal domain)	GO:0022604(biological_process:regulation of cell morphogenesis); GO:0022603(biological_process:regulation of anatomical structure morphogenesis); GO:0031012(cellular_component:extracellular matrix); GO:0003674(molecular_function:molecular_function); GO:0005488(molecular_function:binding); GO:0050789(biological_process:regulation of biological process); GO:1901681(molecular_function:sulfur compoun…	extracellular	NP_001263339.1(fibronectin isoform d precursor [Mus musculus])		mmu:12816;mmu:329278;mmu:14268;mmu:21960;mmu:21923	1.65952	1.06707	1.12018	1.06209	0.821463	0.894482	1.09694	0.886184	0.897801	0.907758	0.751763	0.834739
	A0A0A0MQ68	Glutaryl-CoA dehydrogenase, mitochondrial OS=Mus musculus OX=10090 GN=Gcdh PE=1 SV=1	Gcdh	1.004	0.9953	1.069	0.947	C26|CT	1.06474	0.0905026	no change	no	C26_CS|C26	0.885875	-0.174826	no change	no	0.5708	0.811086	-0.243516	-0.0909331	COG1960(S:Function unknown)	COG1960(Solute carrier family 25 member)	K00252;K00248;K09479;K09478;K00253	GCDH, gcdH;ACADS, bcd;ACADVL;ACADSB;IVD, ivd	mmu00650(Butanoate metabolism); mmu00280(Valine, leucine and isoleucine degradation); mmu00310(Lysine degradation); mmu01100(Metabolic pathways); mmu00410(beta-Alanine metabolism); mmu00071(Fatty acid degradation); mmu00640(Propanoate metabolism); mmu00380(Tryptophan metabolism); mmu04936(Alcoholic liver disease); mmu01200(Carbon metabolism); mmu01212(Fatty acid metabolism)	PF02771.19(Acyl-CoA_dh_N:Acyl-CoA dehydrogenase, N-terminal domain); PF00441.27(Acyl-CoA_dh_1:Acyl-CoA dehydrogenase, C-terminal domain); PF02770.22(Acyl-CoA_dh_M:Acyl-CoA dehydrogenase, middle domain)	GO:0034440(biological_process:lipid oxidation); GO:0031974(cellular_component:membrane-enclosed lumen); GO:0009165(biological_process:nucleotide biosynthetic process); GO:0044281(biological_process:small molecule metabolic process); GO:0044282(biological_process:small molecule catabolic process); GO:0120227(molecular_function:acyl-CoA binding); GO:0016042(biological_process:lipid catabolic proces…	mitochondrial	NP_001038209.2(glutaryl-CoA dehydrogenase, mitochondrial [Mus musculus])		mmu:56357;mmu:270076;mmu:11370;mmu:66885;mmu:11409	0.996264	1.10386	0.899626	0.95741	1.23836	0.999253	0.934496	1.11681	0.923537	0.853798	1.07995	0.896638
	A0A0A0MQ70	Solute carrier family 25 member 35 OS=Mus musculus OX=10090 GN=Slc25a35 PE=1 SV=1	Slc25a35	1.095	1.11	1.228	1.151	C26|CT	1.12146	0.16538	no change	no	C26_CS|C26	0.937296	-0.0934227	no change	no	0.2347	0.569058	-0.629487	-0.244844	ENOG410XS37(S:Function unknown)	ENOG410XS37(Solute carrier family 25 member)	K15117;K15104;K15112;K15106	SLC25A34_35, OAC1;SLC25A11, OGC;SLC25A27, UCP4;SLC25A14_30		PF00153.30(Mito_carr:Mitochondrial carrier protein)	GO:0031090(cellular_component:organelle membrane); GO:0016021(cellular_component:integral component of membrane); GO:0016020(cellular_component:membrane); GO:0019866(cellular_component:organelle inner membrane); GO:0005739(cellular_component:mitochondrion); GO:0031966(cellular_component:mitochondrial membrane); GO:0005575(cellular_component:cellular_component); GO:0005743(cellular_component:mitoc…	peroxisomal	NP_082324.1(solute carrier family 25 member 35 [Mus musculus])		mmu:384071;mmu:67554;mmu:71998;mmu:74011;mmu:67863	0.872664	1.00269	0.992219	0.928514	1.14406	1.14232	0.82554	1.0376	1.04196	0.908443	1.11265	0.991346
	A0A0A0MQ73	[histone H3]-lysine(4) N-methyltransferase OS=Mus musculus OX=10090 GN=Kmt2d PE=1 SV=1	Kmt2d	1.069	1.019	1.113	1.037	C26|CT	1.04116	0.0581917	no change	no	C26_CS|C26	0.931716	-0.102038	no change	no	0.6393	0.84444	-0.194295	-0.0734312	COG2940(S:Function unknown)	COG2940(Histone-lysine N-methyltransferase)	K09188;K09186;K11422;K09187;K14959	MLL3;MLL1;SETD1, SET1;MLL2, ALR;MLL4	mmu04934(Cushing syndrome); mmu05202(Transcriptional misregulation in cancer); mmu00310(Lysine degradation); mmu01100(Metabolic pathways)	PF00628.32(PHD:PHD-finger); PF05965.17(FYRC:F/Y rich C-terminus); PF05964.17(FYRN:F/Y-rich N-terminus); PF00856.31(SET:SET domain); PF13771.9(zf-HC5HC2H:PHD-like zinc-binding domain); PF13832.9(zf-HC5HC2H_2:PHD-zinc-finger like domain)	GO:0006479(biological_process:protein methylation); GO:0080090(biological_process:regulation of primary metabolic process); GO:0019222(biological_process:regulation of metabolic process); GO:0048588(biological_process:developmental cell growth); GO:0048584(biological_process:positive regulation of response to stimulus); GO:0048468(biological_process:cell development); GO:0007292(biological_proces…	nuclear	NP_001028448.3(histone-lysine N-methyltransferase 2D [Mus musculus])		mmu:381022;mmu:208043;mmu:231051;mmu:214162;mmu:75410	0.94399	1.06104	1.02234	0.931718	1.18565	1.03367	0.965702	1.01007	0.910006	1.00346	1.01479	0.917558
	A0A0A0MQ76	Nucleolar protein 58 OS=Mus musculus OX=10090 GN=Nop58 PE=1 SV=1	Nop58	0.938	0.9307	0.9233	0.888	C26|CT	0.984328	-0.0227884	no change	no	C26_CS|C26	0.961768	-0.0562398	no change	no	0.7802	0.914127	-0.107794	-0.0389937	COG1498(S:Function unknown)	COG1498(C-Myc binding protein)	K12844;K14565;K14564	PRPF31;NOP58;NOP56	mmu03008(Ribosome biogenesis in eukaryotes); mmu05017(Spinocerebellar ataxia); mmu03040(Spliceosome)	PF01798.21(Nop:snoRNA binding domain, fibrillarin); PF08156.16(NOP5NT:NOP5NT (NUC127) domain)	GO:0032040(cellular_component:small-subunit processome); GO:1901363(molecular_function:heterocyclic compound binding); GO:0019899(molecular_function:enzyme binding); GO:0030684(cellular_component:preribosome); GO:0043229(cellular_component:intracellular organelle); GO:0043228(cellular_component:non-membrane-bounded organelle); GO:0044877(molecular_function:macromolecular complex binding); GO:0005…	nuclear	XP_032758800.1(nucleolar protein 58 isoform X3 [Rattus rattus])		mmu:55989;mmu:68988;mmu:67134	1.08696	1.03152	0.940217	0.944565	1.05435	1.01196	0.93913	1.12935	0.966304	0.930435	1.04565	0.919565
	A0A0A0MQ79	Protein PRRC2C OS=Mus musculus OX=10090 GN=Prrc2c PE=1 SV=1	Prrc2c	1.004	0.9817	1.016	1.122	C26|CT	1.01195	0.0171411	no change	no	C26_CS|C26	1.10433	0.143172	no change	yes	0.7168	0.883953	-0.144602	-0.0535709	ENOG4111VEG(S:Function unknown)	ENOG4111VEG(Proline-rich coiled-coil)				PF07001.14(BAT2_N:BAT2 N-terminus)	GO:0008022(molecular_function:protein C-terminus binding); GO:0022607(biological_process:cellular component assembly); GO:0035770(cellular_component:ribonucleoprotein granule); GO:0030154(biological_process:cell differentiation); GO:0034063(biological_process:stress granule assembly); GO:0043229(cellular_component:intracellular organelle); GO:0043228(cellular_component:non-membrane-bounded organe…	nuclear	XP_011237089.1(protein PRRC2C isoform X4 [Mus musculus])		mmu:53761;mmu:226562;mmu:244189;mmu:227723	0.970011	0.92248	1.02821	0.991351	0.981651	0.983591	0.94091	0.95158	0.96419	1.09126	1.07671	1.09805
	A0A0A0MQ80	vesicle-fusing ATPase OS=Mus musculus OX=10090 GN=Spata5 PE=1 SV=1	Spata5	0.9613	0.972	0.9153	1.061	C26|CT	0.952148	-0.0707421	no change	no	C26_CS|C26	1.15918	0.213108	no change	no	0.395	0.704757	-0.403403	-0.151961	COG0464(S:Function unknown)	COG0464(Nucleolar protein)	K13339;K13525;K14571;K26051;K14575	PEX6, PXAAA1;VCP, CDC48;RIX7, NVL;SPATA5L1;AFG2, DRG1, SPATA5	mmu05022(Pathways of neurodegeneration - multiple diseases); mmu03008(Ribosome biogenesis in eukaryotes); mmu04141(Protein processing in endoplasmic reticulum); mmu05134(Legionellosis); mmu04146(Peroxisome); mmu05014(Amyotrophic lateral sclerosis)	PF00004.32(AAA:ATPase family associated with various cellular activities (AAA)); PF17862.4(AAA_lid_3:AAA+ lid domain); PF05496.15(RuvB_N:Holliday junction DNA helicase RuvB P-loop domain); PF13191.9(AAA_16:AAA ATPase domain); PF07728.17(AAA_5:AAA domain (dynein-related subfamily)); PF06068.16(TIP49:TIP49 P-loop domain); PF07724.17(AAA_2:AAA domain (Cdc48 subfamily)); PF13671.9(AAA_33:AAA domain);…	GO:0016787(molecular_function:hydrolase activity); GO:0035639(molecular_function:purine ribonucleoside triphosphate binding); GO:0030154(biological_process:cell differentiation); GO:1901363(molecular_function:heterocyclic compound binding); GO:0043229(cellular_component:intracellular organelle); GO:0043228(cellular_component:non-membrane-bounded organelle); GO:0003674(molecular_function:molecular…	cytoplasmic	NP_067318.2(ribosome biogenesis protein SPATA5 isoform 2 [Mus musculus])		mmu:214616;mmu:57815;mmu:224824;mmu:269523;mmu:67459	1.02311	0.905448	1.02208	0.98525	0.880894	0.943303	0.969904	0.94228	1.07119	1.06096	0.994458	1.20113
	A0A0A0MQ89	Actin-related protein 5 OS=Mus musculus OX=10090 GN=Actr5 PE=1 SV=1	Actr5	0.9913	1.056	1.034	0.9823	C26|CT	1.04307	0.0608426	no change	no	C26_CS|C26	0.95	-0.0740006	no change	no	0.08993	0.378687	-1.0461	-0.42172	ENOG410XQ7K(Z:Cytoskeleton)	ENOG410XQ7K(UV-damage excision repair)	K05692;K11672;K10354;K12313	ACTB_G1;ACTR5, ARP5, INO80M;ACTA1;ACTA2	mmu04530(Tight junction); mmu04510(Focal adhesion); mmu05205(Proteoglycans in cancer); mmu04390(Hippo signaling pathway); mmu04921(Oxytocin signaling pathway); mmu04926(Relaxin signaling pathway); mmu04611(Platelet activation); mmu05412(Arrhythmogenic right ventricular cardiomyopathy); mmu05132(Salmonella infection); mmu04145(Phagosome); mmu04371(Apelin signaling pathway); mmu05014(Amyotrophic la…	PF00022.22(Actin:Actin)	GO:0009628(biological_process:response to abiotic stimulus); GO:0080090(biological_process:regulation of primary metabolic process); GO:0019222(biological_process:regulation of metabolic process); GO:0048584(biological_process:positive regulation of response to stimulus); GO:1904505(biological_process:regulation of telomere maintenance in response to DNA damage); GO:1904507(biological_process:pos…	cytoplasmic	NP_780628.3(actin-related protein 5 [Mus musculus])		mmu:11459;mmu:11461;mmu:11475;mmu:109275;mmu:11465	0.984252	0.951772	0.991142	1.04724	1.00492	1.00197	1.02461	1.04331	1.0502	1.02854	0.92815	0.943898
	A0A0A0MQA2	Mitogen-activated protein kinase-binding protein 1 OS=Mus musculus OX=10090 GN=Mapkbp1 PE=1 SV=1	Mapkbp1	1.014	0.957	0.976	1.039	C26|CT	0.962525	-0.0551046	no change	no	C26_CS|C26	1.06455	0.0902426	no change	no	0.6006	0.825843	-0.221415	-0.0831027	ENOG410Y87A(S:Function unknown)	ENOG410Y87A(Mitogen-activated protein kinase binding protein 1)	K24759;K18598;K21763;K21762;K24728	WDR90;EML6;MAPKBP1;WDR62;CFAP52, WDR16		PF00400.35(WD40:WD domain, G-beta repeat); PF12894.10(ANAPC4_WD40:Anaphase-promoting complex subunit 4 WD40 domain)	GO:0032102(biological_process:negative regulation of response to external stimulus); GO:0032874(biological_process:positive regulation of stress-activated MAPK cascade); GO:0019222(biological_process:regulation of metabolic process); GO:0032101(biological_process:regulation of response to external stimulus); GO:0048585(biological_process:negative regulation of response to stimulus); GO:0023051(bi…	cytoplasmic	NP_036071.3(mitogen-activated protein kinase-binding protein 1 isoform 2 [Mus musculus])		mmu:26390;mmu:237711;mmu:106618;mmu:71860;mmu:233064	1.00351	1.06874	0.979428	0.936277	1.09985	0.902158	0.884094	1.06774	0.929252	0.975414	1.11189	1.04165
	A0A0A0MQE5	Calmodulin-regulated spectrin-associated protein 1 OS=Mus musculus OX=10090 GN=Camsap1 PE=1 SV=1	Camsap1	0.9783	1.014	0.983	1.001	C26|CT	1.0048	0.00691447	no change	no	C26_CS|C26	1.01831	0.0261787	no change	no	0.9332	0.978718	-0.0300253	-0.00934248	ENOG4111D0B(Z:Cytoskeleton)	ENOG4111D0B(calmodulin regulated spectrin-associated protein)	K17493	CAMSAP		PF08683.14(CAMSAP_CKK:Microtubule-binding calmodulin-regulated spectrin-associated); PF11971.11(CAMSAP_CH:CAMSAP CH domain); PF17095.8(CAMSAP_CC1:Spectrin-binding region of Ca2+-Calmodulin)	GO:0022604(biological_process:regulation of cell morphogenesis); GO:0031110(biological_process:regulation of microtubule polymerization or depolymerization); GO:0036449(cellular_component:microtubule minus-end); GO:0031113(biological_process:regulation of microtubule polymerization); GO:0031114(biological_process:regulation of microtubule depolymerization); GO:0099513(cellular_component:polymeric…	cytoplasmic	NP_001263288.1(calmodulin-regulated spectrin-associated protein 1 isoform 1 [Mus musculus])		mmu:67886;mmu:69697;mmu:227634	1.00595	0.893285	1.05323	0.968732	0.963702	1.03412	1.00394	0.999916	1.05726	1.07637	0.967726	0.975773
	A0A0A0MQE8	Rho GTPase-activating protein 21 OS=Mus musculus OX=10090 GN=Arhgap21 PE=1 SV=1	Arhgap21	1.202	0.9963	1.074	1.011	C26|CT	0.893511	-0.162443	no change	no	C26_CS|C26	0.941341	-0.087211	no change	no	0.3678	0.688013	-0.434388	-0.162403	ENOG410YY7B(S:Function unknown)	ENOG410YY7B(Chromosome 1 open reading frame 174)	K20315;K20630;K20636;K20637	ARHGAP21_23;CHN1_2, ARHGAP2_3;ARHGAP12_27;ARHGAP15		PF00620.30(RhoGAP:RhoGAP domain); PF00169.32(PH:PH domain); PF17820.4(PDZ_6:PDZ domain); PF15410.9(PH_9:Pleckstrin homology domain); PF00595.27(PDZ:PDZ domain)	GO:0015629(cellular_component:actin cytoskeleton); GO:0072384(biological_process:organelle transport along microtubule); GO:0005886(cellular_component:plasma membrane); GO:0051128(biological_process:regulation of cellular component organization); GO:0050789(biological_process:regulation of biological process); GO:0043229(cellular_component:intracellular organelle); GO:0043228(cellular_component:n…	nuclear	NP_001121556.2(rho GTPase-activating protein 21 isoform 1 [Mus musculus])		mmu:71435;mmu:69993;mmu:75415;mmu:76117;mmu:58996	0.933779	1.27087	1.16349	1.03089	0.87962	1.09719	0.930044	0.893627	0.967396	0.874951	0.815189	1.14295
	A0A0A0MQH5	Microtubule-actin cross-linking factor 1, isoforms 1/2/3/4 (Fragment) OS=Mus musculus OX=10090 GN=Macf1 PE=1 SV=6	Macf1	1.052	0.9207	0.9123	0.9387	C26|CT	0.867205	-0.205554	no change	no	C26_CS|C26	1.02894	0.0411558	no change	no	0.164	0.492168	-0.785156	-0.307887	COG5069(Z:Cytoskeleton)	COG5069(Microtubule associated monoxygenase, calponin and LIM domain containing)	K19827;K10382	MACF1;DST		PF00435.24(Spectrin:Spectrin repeat)	GO:0043229(cellular_component:intracellular organelle); GO:0043228(cellular_component:non-membrane-bounded organelle); GO:0003674(molecular_function:molecular_function); GO:0005488(molecular_function:binding); GO:0043226(cellular_component:organelle); GO:0071840(biological_process:cellular component organization or biogenesis); GO:0005856(cellular_component:cytoskeleton); GO:0043169(molecular_fun…	cytoplasmic	XP_026955855.1(microtubule-actin cross-linking factor 1-like, partial [Lagenorhynchus obliquidens])		mmu:11426;mmu:13518	1.04612	1.14864	1.10679	0.882922	1.11516	0.865138	1.04821	0.813878	1.02729	1.07018	0.955104	0.920582
	A0A0A0MQL2	RIKEN cDNA A430005L14 gene (Fragment) OS=Mus musculus OX=10090 GN=A430005L14Rik PE=1 SV=1	A430005L14Rik	1.062	1.07	1.005	0.9683	C26|CT	0.946328	-0.0795883	no change	no	C26_CS|C26	0.963483	-0.0536695	no change	no	0.5343	0.791406	-0.272215	-0.101601	ENOG410XZ19(S:Function unknown)	ENOG410XZ19(Chromosome 1 open reading frame 174)				PF15772.8(UPF0688:UPF0688 family)	GO:0005575(cellular_component:cellular_component); GO:0043231(cellular_component:intracellular membrane-bounded organelle); GO:0005634(cellular_component:nucleus); GO:0005654(cellular_component:nucleoplasm); GO:0043229(cellular_component:intracellular organelle); GO:0043227(cellular_component:membrane-bounded organelle); GO:0043226(cellular_component:organelle); GO:0110165(cellular_component:cell…	nuclear	NP_001156491.1(UPF0688 protein C1orf174 homolog isoform 2 [Mus musculus])		mmu:97159	0.974342	0.960702	1.16921	1.06885	0.958753	0.909061	0.998701	1.00942	1.12049	0.996752	0.956804	0.876908
	A0A0A0MQM0	Eukaryotic translation initiation factor 5A (Fragment) OS=Mus musculus OX=10090 GN=Eif5a PE=1 SV=1	Eif5a	0.9273	1.003	0.9937	1.163	C26|CT	1.07161	0.0997742	no change	no	C26_CS|C26	1.17037	0.226969	no change	no	0.5959	0.823237	-0.224827	-0.0844752	COG0231(J:Translation, ribosomal structure and biogenesis)	COG0231(Involved in peptide bond synthesis. Stimulates efficient translation and peptide-bond synthesis on native or reconstituted 70S ribosomes in vitro. Probably functions indirectly by altering the affinity of the ribosome for aminoacyl-tRNA, thus increasing their reactivity as acceptors for peptidyl transferase (By similarity))	K03263	EIF5A		PF01287.23(eIF-5a:Eukaryotic elongation factor 5A hypusine, DNA-binding OB fold)	GO:0045905(biological_process:positive regulation of translational termination); GO:0008104(biological_process:protein localization); GO:0080090(biological_process:regulation of primary metabolic process); GO:0019222(biological_process:regulation of metabolic process); GO:0005789(cellular_component:endoplasmic reticulum membrane); GO:1901363(molecular_function:heterocyclic compound binding); GO:0…	cytoplasmic	NP_001003658.1(eukaryotic translation initiation factor 5A-1 [Bos taurus])		mmu:276770;mmu:208691	0.978873	0.796802	0.947549	1.15018	0.812464	0.95538	1.25883	0.774288	0.91133	1.44384	0.817359	1.15311
	A0A0A0MQM2	Phosphoinositide phospholipase C OS=Mus musculus OX=10090 GN=Plch1 PE=1 SV=1	Plch1	1.046	1.088	1.17	1.055	C26|CT	1.11855	0.161626	no change	no	C26_CS|C26	0.901709	-0.149266	no change	no	0.0738	0.347957	-1.13194	-0.458475	ENOG410XPSW(S:Function unknown)	ENOG410XPSW(Family with sequence similarity 82, member B)	K05857;K15375;K19006;K15370	PLCD;PLCL1, PRIP;PLCH;PLCL2	mmu04727(GABAergic synapse); mmu01100(Metabolic pathways); mmu04919(Thyroid hormone signaling pathway); mmu04020(Calcium signaling pathway); mmu04070(Phosphatidylinositol signaling system); mmu00562(Inositol phosphate metabolism); mmu04933(AGE-RAGE signaling pathway in diabetic complications)	PF00388.22(PI-PLC-X:Phosphatidylinositol-specific phospholipase C, X domain); PF00387.22(PI-PLC-Y:Phosphatidylinositol-specific phospholipase C, Y domain); PF00168.33(C2:C2 domain); PF09279.14(EF-hand_like:Phosphoinositide-specific phospholipase C, efhand-like); PF13499.9(EF-hand_7:EF-hand domain pair); PF00036.35(EF-hand_1:EF hand); PF13405.9(EF-hand_6:EF-hand domain); PF14788.9(EF-hand_10:EF ha…	GO:0042578(molecular_function:phosphoric ester hydrolase activity); GO:0050789(biological_process:regulation of biological process); GO:0043229(cellular_component:intracellular organelle); GO:0003674(molecular_function:molecular_function); GO:0005488(molecular_function:binding); GO:0035556(biological_process:intracellular signal transduction); GO:0043167(molecular_function:ion binding); GO:004322…	nuclear	NP_001171204.1(1-phosphatidylinositol 4,5-bisphosphate phosphodiesterase eta-1 isoform 2 [Mus musculus])		mmu:227120;mmu:269615;mmu:224860;mmu:269437;mmu:72469	0.917642	0.974535	0.9883	1.01858	1.15531	1.04611	0.956183	1.07364	0.966277	0.946089	1.0507	0.90663
	A0A0A1HAM8	80K protein OS=Mus musculus OX=10090 GN=Marcks PE=2 SV=1	Marcks	0.808	0.62	0.7103	0.6433	C26|CT	0.879084	-0.185927	no change	no	C26_CS|C26	0.905674	-0.142937	no change	no	0.397	0.706393	-0.401209	-0.150954	ENOG4111SZ0(O:Posttranslational modification, protein turnover, chaperones)	ENOG4111SZ0(myristoylated alanine-rich protein kinase C substrate)	K12561	MARCKS	mmu04666(Fc gamma R-mediated phagocytosis); mmu05206(MicroRNAs in cancer)	PF02063.20(MARCKS:MARCKS family)	GO:0032432(cellular_component:actin filament bundle); GO:0008104(biological_process:protein localization); GO:0099512(cellular_component:supramolecular fiber); GO:0099513(cellular_component:polymeric cytoskeletal fiber); GO:0019222(biological_process:regulation of metabolic process); GO:0048584(biological_process:positive regulation of response to stimulus); GO:0030427(cellular_component:site of …	cytoplasmic	CAA42018.1(80K protein [Mus musculus])		mmu:17118	1.43799	0.946195	1.1015	0.992211	0.990773	1.08137	0.964889	0.881486	0.82828	0.894428	0.967765	0.913122
	A0A0A6YVP9	Dimethylaniline monooxygenase [N-oxide-forming] 1 (Fragment) OS=Mus musculus OX=10090 GN=Fmo1 PE=1 SV=5	Fmo1	1.134	1.223	1.489	1.334	C26|CT	1.31305	0.392923	up	no	C26_CS|C26	0.895903	-0.158585	no change	no	0.216	0.549597	-0.665546	-0.259956	COG2072(P:Inorganic ion transport and metabolism)	COG2072(Monooxygenase)	K00485	FMO	mmu00982(Drug metabolism - cytochrome P450); mmu00430(Taurine and hypotaurine metabolism); mmu01100(Metabolic pathways)	PF00743.22(FMO-like:Flavin-binding monooxygenase-like); PF13738.9(Pyr_redox_3:Pyridine nucleotide-disulphide oxidoreductase); PF07992.17(Pyr_redox_2:Pyridine nucleotide-disulphide oxidoreductase); PF13434.9(Lys_Orn_oxgnase:L-lysine 6-monooxygenase/L-ornithine 5-monooxygenase); PF01266.27(DAO:FAD dependent oxidoreductase)	GO:0004497(molecular_function:monooxygenase activity); GO:0080090(biological_process:regulation of primary metabolic process); GO:0019222(biological_process:regulation of metabolic process); GO:0004499(molecular_function:N,N-dimethylaniline monooxygenase activity); GO:0005789(cellular_component:endoplasmic reticulum membrane); GO:0044281(biological_process:small molecule metabolic process); GO:19…	cytoplasmic	BAE25620.1(unnamed protein product, partial [Mus musculus])		mmu:55990;mmu:14261;mmu:226564;mmu:14263;mmu:14262	0.77225	1.10509	0.749083	0.909711	1.41862	1.12208	0.888088	1.15374	0.790784	0.939057	1.25568	0.895811
	A0A0A6YVR9	SURF1-like protein (Fragment) OS=Mus musculus OX=10090 GN=Surf1 PE=1 SV=1	Surf1	1.053	1.117	1.083	0.992	C26|CT	1.02849	0.0405278	no change	no	C26_CS|C26	0.915974	-0.126621	no change	no	0.5834	0.81888	-0.234034	-0.0867795	COG3346(S:Function unknown)	COG3346(Surfeit locus 1 family protein)	K14998	SURF1, SHY1		PF02104.18(SURF1:SURF1 family)	GO:0015453(molecular_function:oxidoreduction-driven active transmembrane transporter activity); GO:0033617(biological_process:mitochondrial respiratory chain complex IV assembly); GO:0022607(biological_process:cellular component assembly); GO:0043933(biological_process:macromolecular complex subunit organization); GO:0017004(biological_process:cytochrome complex assembly); GO:0043229(cellular_com…	peroxisomal	XP_006497887.1(surfeit locus protein 1 isoform X3 [Mus musculus])		mmu:20930	0.942211	1.02324	1.01193	0.945038	1.0402	1.07506	0.972362	1.06564	1.12029	0.824435	1.02041	0.959171
	A0A0A6YVV3	Thioredoxin domain-containing protein 9 OS=Mus musculus OX=10090 GN=Txndc9 PE=1 SV=1	Txndc9	0.968	1.2	1.052	1.195	C26|CT	1.08678	0.120056	no change	no	C26_CS|C26	1.13593	0.183876	no change	no	0.5863	0.819814	-0.23188	-0.0862844	COG0526(S:Function unknown)	COG0526(Proline-rich coiled-coil)					GO:0005737(cellular_component:cytoplasm); GO:0006996(biological_process:organelle organization); GO:0007017(biological_process:microtubule-based process); GO:0007010(biological_process:cytoskeleton organization); GO:0043231(cellular_component:intracellular membrane-bounded organelle); GO:0005813(cellular_component:centrosome); GO:0005829(cellular_component:cytosol); GO:0009987(biological_process:…	cytoplasmic	KAF6394989.1(thioredoxin domain containing 9 [Molossus molossus])		mmu:98258	0.906002	0.734768	0.99026	1.13884	0.774632	0.946772	1.62265	0.780068	0.857984	1.3735	0.78188	1.09264
	A0A0A6YWB0	Muscleblind-like protein 1 OS=Mus musculus OX=10090 GN=Mbnl1 PE=1 SV=1	Mbnl1	0.926	0.9553	0.9223	1.023	C26|CT	0.996004	-0.0057761	no change	no	C26_CS|C26	1.10918	0.149498	no change	no	0.959	0.987429	-0.0181814	-0.00549433	ENOG410ZNRC(S:Function unknown)	ENOG410ZNRC(muscleblind-like splicing regulator)	K14943	MBNL		PF00642.27(zf-CCCH:Zinc finger C-x8-C-x5-C-x3-H type (and similar)); PF14608.9(zf-CCCH_2:RNA-binding, Nab2-type zinc finger); PF15663.8(zf-CCCH_3:Zinc-finger containing family); PF18044.4(zf-CCCH_4:CCCH-type zinc finger)	GO:0043169(molecular_function:cation binding); GO:0046872(molecular_function:metal ion binding); GO:0003674(molecular_function:molecular_function); GO:0005488(molecular_function:binding); GO:0043167(molecular_function:ion binding)	cytoplasmic	NP_001297443.1(muscleblind-like protein 1 isoform 7 [Mus musculus])		mmu:105559;mmu:56758;mmu:171170	1.0453	0.894774	0.963763	1.07247	0.925087	0.894774	1.10279	0.922997	0.970035	1.07143	1.03275	1.10383
	A0A0A6YWB3	G patch domain-containing protein 4 (Fragment) OS=Mus musculus OX=10090 GN=Gpatch4 PE=1 SV=1	Gpatch4	0.845	0.6333	0.6293	0.62	C26|CT	0.744734	-0.425203	down	no	C26_CS|C26	0.985222	-0.0214797	no change	no	0.1227	0.430256	-0.911155	-0.366273	ENOG4111IXK(S:Function unknown); ENOG4111R0W(S:Function unknown)	ENOG4111IXK(PIN2 TERF1 interacting, telomerase inhibitor 1); ENOG4111R0W(G patch domain containing 4)	K11135	PINX1		PF01585.26(G-patch:G-patch domain)	GO:0030154(biological_process:cell differentiation); GO:0043229(cellular_component:intracellular organelle); GO:0043228(cellular_component:non-membrane-bounded organelle); GO:0003674(molecular_function:molecular_function); GO:0005488(molecular_function:binding); GO:0003676(molecular_function:nucleic acid binding); GO:1901363(molecular_function:heterocyclic compound binding); GO:0090069(biological…	nuclear	EDL15318.1(G patch domain containing 4, isoform CRA_a, partial [Mus musculus])		mmu:66614;mmu:72400	1.46645	0.964927	1.28608	0.830013	1.05731	0.881339	0.803617	1.10277	0.879873	0.681902	1.22742	0.818282
	A0A0A6YWH2	Allograft inflammatory factor 1-like OS=Mus musculus OX=10090 GN=Aif1l PE=1 SV=1	Aif1l	1.011	1.117	1.074	1.176	C26|CT	1.06231	0.087211	no change	yes	C26_CS|C26	1.09497	0.130894	no change	no	0.01406	0.188861	-1.85201	-0.723858	ENOG4111MIW(A:RNA processing and modification)	ENOG4111MIW(allograft inflammatory factor 1-like)	K18617;K23922;K23921	AIF1;EFHD2;EFHD1			GO:0098590(cellular_component:plasma membrane region); GO:0022607(biological_process:cellular component assembly); GO:0099512(cellular_component:supramolecular fiber); GO:0015629(cellular_component:actin cytoskeleton); GO:0030030(biological_process:cell projection organization); GO:0030031(biological_process:cell projection assembly); GO:0043229(cellular_component:intracellular organelle); GO:004…	cytoplasmic	XP_039085553.1(allograft inflammatory factor 1-like isoform X2 [Hyaena hyaena])		mmu:98363;mmu:27984;mmu:108897;mmu:11629	0.913938	0.950495	0.906626	0.976085	0.983397	0.984311	1.16527	1.00899	0.887433	1.13785	1.07205	1.01356
	A0A0A6YWM5	Rab3 GTPase-activating protein non-catalytic subunit OS=Mus musculus OX=10090 GN=Rab3gap2 PE=1 SV=1	Rab3gap2	1.053	1.111	1.019	1.017	C26|CT	0.967711	-0.0473514	no change	no	C26_CS|C26	0.998037	-0.00283437	no change	no	0.3261	0.65309	-0.486649	-0.185027	ENOG410XTJ2(S:Function unknown)	ENOG410XTJ2(RAB3 GTPase activating protein subunit 2 (Non-catalytic))	K19937	RAB3GAP2		PF14656.9(RAB3GAP2_C:Rab3 GTPase-activating protein regulatory subunit C-terminus); PF14655.9(RAB3GAP2_N:Rab3 GTPase-activating protein regulatory subunit N-terminus)	GO:1903061(biological_process:positive regulation of protein lipidation); GO:0008104(biological_process:protein localization); GO:0080090(biological_process:regulation of primary metabolic process); GO:0019222(biological_process:regulation of metabolic process); GO:0031267(molecular_function:small GTPase binding); GO:0098772(molecular_function:molecular function regulator); GO:0010604(biological_…	cytoplasmic	XP_006497279.1(rab3 GTPase-activating protein non-catalytic subunit isoform X1 [Mus musculus])		mmu:98732	0.952457	1.00484	1.05151	0.961981	0.972458	0.97722	1.08675	0.973411	1.11342	0.965791	0.920073	1.02008
	A0A0A6YWM8	Mitogen-activated protein kinase kinase kinase kinase 4 OS=Mus musculus OX=10090 GN=Map4k4 PE=1 SV=1	Map4k4	0.954	0.9547	1.207	1.223	C26|CT	1.2652	0.339365	up	no	C26_CS|C26	1.01326	0.0189987	no change	no	0.07528	0.352106	-1.12332	-0.453326	ENOG410XPHR(S:Function unknown)	ENOG410XPHR(serine arginine repetitive matrix)	K04407;K16313;K08840;K04413;K08834	MAP4K4, HGK;NRK;TNIK;MINK;MYO3, DFNB30	mmu04010(MAPK signaling pathway)	PF00780.25(CNH:CNH domain); PF00069.28(Pkinase:Protein kinase domain); PF07714.20(PK_Tyr_Ser-Thr:Protein tyrosine and serine/threonine kinase)	GO:0035639(molecular_function:purine ribonucleoside triphosphate binding); GO:0016310(biological_process:phosphorylation); GO:0006807(biological_process:nitrogen compound metabolic process); GO:0003674(molecular_function:molecular_function); GO:0005488(molecular_function:binding); GO:0043167(molecular_function:ion binding); GO:1901363(molecular_function:heterocyclic compound binding); GO:1901265(…	nuclear	XP_006496106.1(mitogen-activated protein kinase kinase kinase kinase 4 isoform X25 [Mus musculus])		mmu:26921;mmu:665113;mmu:27206;mmu:667663;mmu:50932	0.921942	0.833436	0.883221	1.24186	0.929318	1.16718	0.964352	0.801168	0.874923	1.28888	0.956976	1.13675
	A0A0A6YX73	cAMP-dependent protein kinase type II-alpha regulatory subunit OS=Mus musculus OX=10090 GN=Prkar2a PE=1 SV=1	Prkar2a	1.069	1.134	1.141	1.103	C26|CT	1.06735	0.0940369	no change	no	C26_CS|C26	0.966696	-0.048866	no change	no	0.1501	0.473194	-0.823619	-0.324961	COG0664(T:Signal transduction mechanisms)	COG0664(transcriptional regulator, crp fnr family)	K04739;K07376	PRKAR;PRKG1	mmu04970(Salivary secretion); mmu04540(Gap junction); mmu04730(Long-term depression); mmu04910(Insulin signaling pathway); mmu04022(cGMP-PKG signaling pathway); mmu04740(Olfactory transduction); mmu04611(Platelet activation); mmu04713(Circadian entrainment); mmu04714(Thermogenesis); mmu04923(Regulation of lipolysis in adipocytes); mmu04270(Vascular smooth muscle contraction)	PF00027.32(cNMP_binding:Cyclic nucleotide-binding domain); PF02197.20(RIIa:Regulatory subunit of type II PKA R-subunit)	GO:0051348(biological_process:negative regulation of transferase activity); GO:0019220(biological_process:regulation of phosphate metabolic process); GO:0080090(biological_process:regulation of primary metabolic process); GO:0019222(biological_process:regulation of metabolic process); GO:0031690(molecular_function:adrenergic receptor binding); GO:0031698(molecular_function:beta-2 adrenergic recep…	cytoplasmic	NP_032950.1(cAMP-dependent protein kinase type II-alpha regulatory subunit [Mus musculus])		mmu:19091;mmu:19088;mmu:19087;mmu:19084;mmu:19085	0.899483	0.976838	1.00922	1.0407	0.994828	1.0425	1.08208	0.946256	1.03261	0.975939	0.965145	1.03441
	A0A0A6YXR0	Choline/ethanolaminephosphotransferase 1 (Fragment) OS=Mus musculus OX=10090 GN=Cept1 PE=1 SV=1	Cept1	1.005	0.9283	1.164	1.145	C26|CT	1.15821	0.211896	no change	yes	C26_CS|C26	0.983677	-0.0237435	no change	no	0.02058	0.216108	-1.68655	-0.665328	COG5050(I:Lipid transport and metabolism)	COG5050(phosphotransferase 1)	K13644;K00993;K00994	CEPT1;EPT1;CHPT1, CPT1	mmu05231(Choline metabolism in cancer); mmu00440(Phosphonate and phosphinate metabolism); mmu00564(Glycerophospholipid metabolism); mmu00565(Ether lipid metabolism); mmu01100(Metabolic pathways)	PF01066.24(CDP-OH_P_transf:CDP-alcohol phosphatidyltransferase)	GO:0006656(biological_process:phosphatidylcholine biosynthetic process); GO:0006650(biological_process:glycerophospholipid metabolic process); GO:0017169(molecular_function:CDP-alcohol phosphatidyltransferase activity); GO:0043169(molecular_function:cation binding); GO:0005789(cellular_component:endoplasmic reticulum membrane); GO:0044249(biological_process:cellular biosynthetic process); GO:0043…	plasma membrane	NP_001344747.1(choline/ethanolaminephosphotransferase 1 isoform 1 [Mus musculus])		mmu:28042;mmu:212862;mmu:99712	0.942803	0.998429	0.900377	1.0616	1.15493	1.07668	0.810811	0.95506	0.859837	1.0154	1.19076	1.03331
	A0A0A6YXW4	39S ribosomal protein L30, mitochondrial (Fragment) OS=Mus musculus OX=10090 GN=Mrpl30 PE=1 SV=1	Mrpl30	0.8757	0.8453	0.9263	0.803	C26|CT	1.05778	0.0810428	no change	no	C26_CS|C26	0.86689	-0.20608	no change	no	0.5891	0.821187	-0.229811	-0.0855581	ENOG4111TYH(J:Translation, ribosomal structure and biogenesis)	ENOG4111TYH(ribosomal protein, L30)	K02907	RP-L30, MRPL30, rpmD	mmu03010(Ribosome)	PF00327.23(Ribosomal_L30:Ribosomal protein L30p/L7e)	GO:0015934(cellular_component:large ribosomal subunit); GO:0019866(cellular_component:organelle inner membrane); GO:0043232(cellular_component:intracellular non-membrane-bounded organelle); GO:0044249(biological_process:cellular biosynthetic process); GO:0043229(cellular_component:intracellular organelle); GO:0006807(biological_process:nitrogen compound metabolic process); GO:0003674(molecular_fu…	mitochondrial	NP_001343411.1(39S ribosomal protein L30, mitochondrial precursor [Mus musculus])		mmu:107734	1.15931	1.02251	0.863685	0.986571	1.06772	1.16742	0.774418	1.1396	1.02599	0.852092	1.05613	0.884552
	A0A0A6YXY1	N-terminal Xaa-Pro-Lys N-methyltransferase 1 (Fragment) OS=Mus musculus OX=10090 GN=Ntmt1 PE=1 SV=1	Ntmt1	0.9693	1.258	0.9253	1.024	C26|CT	0.954606	-0.0670221	no change	no	C26_CS|C26	1.10667	0.146223	no change	no	0.6672	0.859439	-0.175744	-0.0657849	ENOG410XS7T(S:Function unknown)	ENOG410XS7T(G patch domain containing 4)	K19579;K16219	NTM1B, METTL11B;NTMT1, METTL11A, NTM1		PF05891.15(Methyltransf_PK:AdoMet dependent proline di-methyltransferase)	GO:0006479(biological_process:protein methylation); GO:0042054(molecular_function:histone methyltransferase activity); GO:0008213(biological_process:protein alkylation); GO:0018209(biological_process:peptidyl-serine modification); GO:0043229(cellular_component:intracellular organelle); GO:0006807(biological_process:nitrogen compound metabolic process); GO:0003674(molecular_function:molecular_func…	cytoplasmic	CAH6788869.1(Ntmt1 [Phodopus roborovskii])		mmu:66617;mmu:240879	0.957625	0.943261	0.883888	1.00263	0.713431	0.942303	1.39813	0.887718	1.32918	1.26598	0.66938	1.00646
	A0A0A6YY34	Glutathione peroxidase OS=Mus musculus OX=10090 GN=Gpx1 PE=1 SV=1	Gpx1	1.028	1.187	1.441	1.437	C26|CT	1.40175	0.48723	up	yes	C26_CS|C26	0.997224	-0.00401027	no change	no	0.0001347	0.0608222	-3.87063	-1.21594	COG0386(S:Function unknown)	COG0386(Solute carrier family 25 member)	K00432	gpx, btuE, bsaA	mmu05022(Pathways of neurodegeneration - multiple diseases); mmu01100(Metabolic pathways); mmu04918(Thyroid hormone synthesis); mmu00480(Glutathione metabolism); mmu05014(Amyotrophic lateral sclerosis); mmu05016(Huntington disease)	PF00255.22(GSHPx:Glutathione peroxidase)	GO:2001234(biological_process:negative regulation of apoptotic signaling pathway); GO:2001236(biological_process:regulation of extrinsic apoptotic signaling pathway); GO:2001237(biological_process:negative regulation of extrinsic apoptotic signaling pathway); GO:0080090(biological_process:regulation of primary metabolic process); GO:0048589(biological_process:developmental growth); GO:2001233(bio…	cytoplasmic	NP_001316456.1(glutathione peroxidase 1 isoform 2 [Mus musculus])		mmu:75512;mmu:14780;mmu:14778;mmu:14776;mmu:14775	0.785289	0.809633	0.827695	1.09469	1.14495	1.15595	0.85675	0.912506	1.02794	1.01381	1.19521	1.17558
	A0A0A6YY75	Complement component receptor 1-like protein OS=Mus musculus OX=10090 GN=Cr1l PE=1 SV=1	Cr1l	1.002	0.9093	0.9523	0.8257	C26|CT	0.950399	-0.0733945	no change	no	C26_CS|C26	0.867059	-0.205798	no change	no	0.2677	0.596356	-0.572352	-0.224494	ENOG410XPJ1(Z:Cytoskeleton)	ENOG410XPJ1(Microtubule associated monoxygenase, calponin and LIM domain containing)	K04002;K04011;K04012;K04006	C4BPA;CR1, CD35;CR2, CD21;DAF, CD55	mmu04662(B cell receptor signaling pathway); mmu05144(Malaria); mmu05169(Epstein-Barr virus infection); mmu05152(Tuberculosis); mmu05140(Leishmaniasis); mmu04610(Complement and coagulation cascades); mmu05134(Legionellosis); mmu04613(Neutrophil extracellular trap formation); mmu05133(Pertussis); mmu05416(Viral myocarditis); mmu04640(Hematopoietic cell lineage)	PF00084.23(Sushi:Sushi repeat (SCR repeat))	GO:0098590(cellular_component:plasma membrane region); GO:0048585(biological_process:negative regulation of response to stimulus); GO:0048584(biological_process:positive regulation of response to stimulus); GO:0048583(biological_process:regulation of response to stimulus); GO:0002707(biological_process:negative regulation of lymphocyte mediated immunity); GO:0060089(molecular_function:molecular t…	plasma membrane	NP_001341989.1(complement component receptor 1-like protein isoform 2 [Mus musculus])		mmu:12902;mmu:12946;mmu:13136;mmu:22789;mmu:13137	1.0843	1.11683	1.0572	0.957441	1.0778	1.06262	0.969368	1.08214	0.906479	0.832746	0.948767	0.90431
	A0A0B4J1E2	SNW domain-containing protein 1 OS=Mus musculus OX=10090 GN=Snw1 PE=1 SV=1	Snw1	0.9507	0.9227	1.063	1.014	C26|CT	1.11812	0.16108	no change	yes	C26_CS|C26	0.953904	-0.0680839	no change	no	0.02765	0.236253	-1.5583	-0.626623	ENOG410XQGT(A:RNA processing and modification)	ENOG410XQGT(SNW domain containing 1)	K06063	SNW1, SKIIP, SKIP	mmu04330(Notch signaling pathway); mmu03040(Spliceosome); mmu05203(Viral carcinogenesis); mmu05169(Epstein-Barr virus infection)	PF02731.18(SKIP_SNW:SKIP/SNW domain)	GO:0044238(biological_process:primary metabolic process); GO:0080090(biological_process:regulation of primary metabolic process); GO:0019222(biological_process:regulation of metabolic process); GO:0032107(biological_process:regulation of response to nutrient levels); GO:0050685(biological_process:positive regulation of mRNA processing); GO:0050684(biological_process:regulation of mRNA processing)…	nuclear	NP_079783.2(SNW domain-containing protein 1 [Mus musculus])		mmu:66354	1.01274	0.938813	0.936788	1.12009	1.04718	1.06136	0.93375	0.950966	0.918559	1.00565	1.06034	1.01376
	A0A0B4J1F0	Integrin alpha-11 OS=Mus musculus OX=10090 GN=Itga11 PE=1 SV=1	Itga11	1.108	0.77	0.733	0.5497	C26|CT	0.661552	-0.596073	down	yes	C26_CS|C26	0.749932	-0.415169	down	yes	0.01333	0.186303	-1.87517	-0.729781	ENOG410YTFZ(U:Intracellular trafficking, secretion, and vesicular transport)	ENOG410YTFZ(Integrin alpha 11)	K06462;K06586;K06587;K06481;K06480	ITGAX, CD11c;ITGA10;ITGA11;ITGA2, CD49b;ITGA1, CD49a	mmu05165(Human papillomavirus infection); mmu04611(Platelet activation); mmu05200(Pathways in cancer); mmu04512(ECM-receptor interaction); mmu04510(Focal adhesion); mmu05222(Small cell lung cancer); mmu05205(Proteoglycans in cancer); mmu05152(Tuberculosis); mmu04640(Hematopoietic cell lineage); mmu04610(Complement and coagulation cascades); mmu05410(Hypertrophic cardiomyopathy); mmu04151(PI3K-Akt…	PF08441.15(Integrin_alpha2:Integrin alpha); PF00092.31(VWA:von Willebrand factor type A domain); PF01839.26(FG-GAP:FG-GAP repeat); PF13519.9(VWA_2:von Willebrand factor type A domain)	GO:0098634(molecular_function:protein binding involved in cell-matrix adhesion); GO:0009897(cellular_component:external side of plasma membrane); GO:0098636(cellular_component:protein complex involved in cell adhesion); GO:0038023(molecular_function:signaling receptor activity); GO:0098631(molecular_function:protein binding involved in cell adhesion); GO:0098639(molecular_function:collagen bindin…	plasma membrane	NP_795896.4(integrin alpha-11 precursor [Mus musculus])		mmu:213119;mmu:16411;mmu:319480;mmu:109700;mmu:16398	1.26556	1.59207	1.34908	1.03522	0.858047	0.889686	1.12888	1.01244	0.782113	0.760599	0.659355	0.666948
	A0A0B4J1F1	Stomatin-like protein 1 OS=Mus musculus OX=10090 GN=Stoml1 PE=1 SV=1	Stoml1	1.009	1.141	1.199	1.189	C26|CT	1.18831	0.248905	no change	yes	C26_CS|C26	0.99166	-0.0120829	no change	no	0.003149	0.118491	-2.50183	-0.926314	COG0330(S:Function unknown)	COG0330(Proline-rich coiled-coil)	K18268;K17286	NPHS2;STOM		PF02036.20(SCP2:SCP-2 sterol transfer family); PF01145.28(Band_7:SPFH domain / Band 7 family)	GO:0032410(biological_process:negative regulation of transporter activity); GO:0032412(biological_process:regulation of ion transmembrane transporter activity); GO:0006869(biological_process:lipid transport); GO:0051049(biological_process:regulation of transport); GO:0043229(cellular_component:intracellular organelle); GO:0010008(cellular_component:endosome membrane); GO:1901586(biological_proces…	Golgi apparatus	NP_081218.3(stomatin-like protein 1 [Mus musculus])		mmu:13830;mmu:69106;mmu:170484;mmu:229277;mmu:72479	0.881446	0.929925	0.856765	1.02688	1.07713	1.06567	0.918466	1.13971	0.959894	0.95108	1.12561	1.06743
	A0A0G2JDE3	Adhesion G protein-coupled receptor L2 OS=Mus musculus OX=10090 GN=Adgrl2 PE=1 SV=1	Adgrl2	0.918	0.7617	0.9603	0.703	C26|CT	1.04608	0.064991	no change	no	C26_CS|C26	0.732063	-0.44996	down	yes	0.5058	0.777237	-0.296021	-0.109446	ENOG410XSD2(S:Function unknown)	ENOG410XSD2(G- protein-coupled receptor)	K04595;K04594;K08445;K04593;K04592	ADGRL4, ELTD1;ADGRL3, LPHN3;ADGRE4, EMR4;ADGRL2, LPHN2;ADGRL1, LPHN1		PF02354.19(Latrophilin:Latrophilin Cytoplasmic C-terminal region); PF02191.19(OLF:Olfactomedin-like domain); PF00002.27(7tm_2:7 transmembrane receptor (Secretin family)); PF16489.8(GAIN:GPCR-Autoproteolysis INducing (GAIN) domain); PF02140.21(Gal_Lectin:Galactose binding lectin domain); PF01825.24(GPS:GPCR proteolysis site, GPS, motif); PF02793.25(HRM:Hormone receptor domain)		plasma membrane	NP_001392924.1(adhesion G protein-coupled receptor L2 isoform 8 precursor [Mus musculus])		mmu:52614;mmu:319387;mmu:330814;mmu:170757;mmu:99633	1.19653	1.09602	1.00269	1.09722	1.23003	1.11995	0.861502	1.01466	0.857912	0.778941	0.912952	0.831588
	A0A0G2JDL9	Ras-related protein Rap-1A OS=Mus musculus OX=10090 GN=Rap1a PE=1 SV=1	Rap1a	0.9223	1.052	1.128	1.031	C26|CT	1.22303	0.290459	up	yes	C26_CS|C26	0.914007	-0.129723	no change	yes	0.009297	0.173249	-2.03166	-0.76133	COG1100(S:Function unknown)	COG1100(GTP-binding Protein)	K04353;K07839;K07838;K07837;K07836	RAP1A;RAP2C;RAP2B;RAP2A;RAP1B	mmu04530(Tight junction); mmu04010(MAPK signaling pathway); mmu04024(cAMP signaling pathway); mmu04720(Long-term potentiation); mmu04722(Neurotrophin signaling pathway); mmu04014(Ras signaling pathway); mmu04015(Rap1 signaling pathway); mmu05211(Renal cell carcinoma); mmu04510(Focal adhesion); mmu04670(Leukocyte transendothelial migration); mmu04062(Chemokine signaling pathway); mmu04972(Pancreat…	PF00071.25(Ras:Ras family); PF08477.16(Roc:Ras of Complex, Roc, domain of DAPkinase)	GO:0043408(biological_process:regulation of MAPK cascade); GO:0008104(biological_process:protein localization); GO:0019220(biological_process:regulation of phosphate metabolic process); GO:1905451(biological_process:positive regulation of Fc-gamma receptor signaling pathway involved in phagocytosis); GO:0019222(biological_process:regulation of metabolic process); GO:0070372(biological_process:reg…	cytoplasmic	EDL07545.1(mCG10748, isoform CRA_b [Mus musculus])		mmu:76108;mmu:72065;mmu:215449;mmu:109905;mmu:74012	0.96782	0.835229	0.874909	1.06267	1.09557	1.11686	0.948464	1.08396	1.02105	1.00266	0.954271	1.03654
	A0A0G2JDP0	HCLS1-associated protein X-1 OS=Mus musculus OX=10090 GN=Hax1 PE=1 SV=1	Hax1	0.945	1.049	1.118	1.084	C26|CT	1.18307	0.242534	no change	yes	C26_CS|C26	0.969589	-0.0445554	no change	no	0.03969	0.271539	-1.40132	-0.566168	ENOG411211U(S:Function unknown)	ENOG411211U(HCLS1 associated protein X-1)	K16220	HAX1			GO:2000249(biological_process:regulation of actin cytoskeleton reorganization); GO:0019220(biological_process:regulation of phosphate metabolic process); GO:0080090(biological_process:regulation of primary metabolic process); GO:0019222(biological_process:regulation of metabolic process); GO:0031970(cellular_component:organelle envelope lumen); GO:0048584(biological_process:positive regulation of…	cytoplasmic	XP_036018984.1(HCLS1-associated protein X-1 isoform X1 [Mus musculus])		mmu:23897	0.953213	0.874096	0.87505	1.15529	1.0533	0.989435	0.871237	1.11145	1.01613	1.03328	1.13432	0.933196
	A0A0G2JDP8	Semaphorin-3D OS=Mus musculus OX=10090 GN=Sema3d PE=1 SV=1	Sema3d	1.041	1.089	1.007	1.019	C26|CT	0.967339	-0.0479064	no change	no	C26_CS|C26	1.01192	0.0170904	no change	no	0.6397	0.844398	-0.194024	-0.0734527	ENOG410XQZC(S:Function unknown)	ENOG410XQZC(S100 calcium binding protein)	K06840	SEMA3	mmu04360(Axon guidance)	PF01403.22(Sema:Sema domain)	GO:0048585(biological_process:negative regulation of response to stimulus); GO:0048583(biological_process:regulation of response to stimulus); GO:0030517(biological_process:negative regulation of axon extension); GO:0050920(biological_process:regulation of chemotaxis); GO:0007165(biological_process:signal transduction); GO:0050922(biological_process:negative regulation of chemotaxis); GO:0061387(…	Golgi apparatus	BAF76035.1(semaphorin 3D [Rattus norvegicus])		mmu:108151;mmu:20347;mmu:20346;mmu:20348;mmu:20350	0.962541	0.929815	1.1127	1.03281	0.938478	0.93559	1.03666	1.0973	1.01163	0.999118	1.00104	0.942328
	A0A0G2JE75	Bone morphogenetic protein 3 OS=Mus musculus OX=10090 GN=Bmp3 PE=1 SV=1	Bmp3	0.7843	0.6087	0.6803	0.6553	C26|CT	0.867398	-0.205235	no change	no	C26_CS|C26	0.963252	-0.0540156	no change	no	0.3999	0.708546	-0.398049	-0.149632	ENOG410XT8Z(S:Function unknown)	ENOG410XT8Z(Proline-rich coiled-coil)	K05496;K21283;K22674;K04664;K04662	BMP3;BMP2;GDF10, BMP3B;GDF5;BMP4	mmu04550(Signaling pathways regulating pluripotency of stem cells); mmu05200(Pathways in cancer); mmu05217(Basal cell carcinoma); mmu04350(TGF-beta signaling pathway); mmu04919(Thyroid hormone signaling pathway); mmu04060(Cytokine-cytokine receptor interaction); mmu04390(Hippo signaling pathway); mmu05418(Fluid shear stress and atherosclerosis)	PF00019.23(TGF_beta:Transforming growth factor beta like domain); PF00688.21(TGFb_propeptide:TGF-beta propeptide)	GO:0019220(biological_process:regulation of phosphate metabolic process); GO:0080090(biological_process:regulation of primary metabolic process); GO:0019222(biological_process:regulation of metabolic process); GO:0048584(biological_process:positive regulation of response to stimulus); GO:0048583(biological_process:regulation of response to stimulus); GO:0007165(biological_process:signal transduct…	extracellular	EDL20327.1(bone morphogenetic protein 3, isoform CRA_a [Mus musculus])		mmu:12159;mmu:110075;mmu:14563;mmu:14560;mmu:12156	1.46592	1.03201	0.95138	0.993892	0.952846	1.0452	0.911801	0.885414	0.87955	0.954312	0.929392	0.99829
	A0A0G2JEK6	Piwi-like protein 1 (Fragment) OS=Mus musculus OX=10090 GN=Piwil1 PE=1 SV=1	Piwil1	0.9303	0.9797	0.996	0.9177	C26|CT	1.07062	0.0984497	no change	no	C26_CS|C26	0.921386	-0.118123	no change	no	0.5331	0.791026	-0.273191	-0.101809	ENOG410XNRH(J:Translation, ribosomal structure and biogenesis)	ENOG410XNRH(piwi-like)	K02156	AUB, PIWI		PF02170.25(PAZ:PAZ domain); PF05831.14(GAGE:GAGE protein)	GO:0035770(cellular_component:ribonucleoprotein granule); GO:0080090(biological_process:regulation of primary metabolic process); GO:0019222(biological_process:regulation of metabolic process); GO:0048468(biological_process:cell development); GO:1901363(molecular_function:heterocyclic compound binding); GO:1901360(biological_process:organic cyclic compound metabolic process); GO:0010605(biologica…	mitochondrial	EDL19532.1(piwi-like homolog 1 (Drosophila), isoform CRA_a, partial [Mus musculus])		mmu:330890;mmu:57749;mmu:57746	1.04612	0.855723	1.01787	0.882922	1.09005	1.15282	1.05972	1.06076	0.954058	0.93732	0.936274	1.00636
	A0A0G2JEX1	Nexilin OS=Mus musculus OX=10090 GN=Nexn PE=1 SV=1	Nexn	0.9873	0.8893	0.8093	0.7853	C26|CT	0.81971	-0.286814	down	yes	C26_CS|C26	0.970345	-0.0434307	no change	no	0.01136	0.182195	-1.94462	-0.739465	ENOG4110P6X(Z:Cytoskeleton)	ENOG4110P6X(Nexilin (F actin binding protein))	K00907;K23918;K12567;K22029	MYLK;NEXN;TTN;PALLD	mmu04971(Gastric acid secretion); mmu05410(Hypertrophic cardiomyopathy); mmu04510(Focal adhesion); mmu04022(cGMP-PKG signaling pathway); mmu04020(Calcium signaling pathway); mmu04611(Platelet activation); mmu05414(Dilated cardiomyopathy); mmu04371(Apelin signaling pathway); mmu04810(Regulation of actin cytoskeleton); mmu04921(Oxytocin signaling pathway); mmu04270(Vascular smooth muscle contractio…	PF07679.19(I-set:Immunoglobulin I-set domain); PF13927.9(Ig_3:Immunoglobulin domain); PF00047.28(ig:Immunoglobulin domain)	GO:0016020(cellular_component:membrane); GO:0030030(biological_process:cell projection organization); GO:0009987(biological_process:cellular process); GO:0016043(biological_process:cellular component organization); GO:0005575(cellular_component:cellular_component); GO:0120036(biological_process:plasma membrane bounded cell projection organization); GO:0008150(biological_process:biological_process…	cytoplasmic	NP_001344135.1(nexilin isoform 1 [Mus musculus])		mmu:22138;mmu:545428;mmu:107589;mmu:72333;mmu:68810	1.15229	1.17419	1.08661	0.901095	1.00826	0.888419	0.904552	1.14423	1.02554	0.846937	1.02785	0.840023
	A0A0G2JEY4	RIKEN cDNA 3110082I17 gene OS=Mus musculus OX=10090 GN=3110082I17Rik PE=1 SV=1	3110082I17Rik	0.9207	1.002	0.996	1.05	C26|CT	1.08179	0.113415	no change	no	C26_CS|C26	1.05422	0.0761717	no change	no	0.1945	0.528572	-0.71108	-0.276896	ENOG411268U(S:Function unknown)	ENOG411268U(Chromosome 7 open reading frame 50)				PF10180.12(WKF:WKF domain)		nuclear	EDL19151.1(RIKEN cDNA 3110082I17, isoform CRA_d, partial [Mus musculus])		mmu:73212	1.00798	0.878958	0.897102	0.970685	1.05838	0.98278	1.04326	1.09567	0.891054	0.966653	1.18337	1.02411
	A0A0G2JF69	Mitochondrial glutathione transporter SLC25A39 (Fragment) OS=Mus musculus OX=10090 GN=Slc25a40 PE=1 SV=1	Slc25a40	0.9417	0.9467	0.954	0.9203	C26|CT	1.01306	0.0187217	no change	no	C26_CS|C26	0.964675	-0.051885	no change	no	0.7683	0.909258	-0.114469	-0.0413127	ENOG410XQVP(S:Function unknown)	ENOG410XQVP(Solute carrier family 25 member)	K15108;K15101;K13354;K15119	SLC25A19, DNC, TPC1;SLC25A2_15, ORNT;SLC25A17, PMP34;SLC25A39_40	mmu04146(Peroxisome)	PF00153.30(Mito_carr:Mitochondrial carrier protein)	GO:0048468(biological_process:cell development); GO:0043229(cellular_component:intracellular organelle); GO:0061515(biological_process:myeloid cell development); GO:0043227(cellular_component:membrane-bounded organelle); GO:0043226(cellular_component:organelle); GO:0031224(cellular_component:intrinsic component of membrane); GO:0031090(cellular_component:organelle membrane); GO:0048869(biological…	cytoplasmic	XP_030110430.1(solute carrier family 25 member 40 isoform X5 [Mus musculus])		mmu:319653;mmu:67283;mmu:83885;mmu:20524;mmu:68066	1.06308	0.987597	0.952516	0.982282	1.0652	0.995039	0.961021	1.08965	0.968462	0.958894	1.08434	0.891921
	A0A0G2JFB2	Tudor and KH domain-containing protein OS=Mus musculus OX=10090 GN=Tdrkh PE=1 SV=1	Tdrkh	1.023	0.9533	0.996	0.8897	C26|CT	0.973607	-0.0385885	no change	no	C26_CS|C26	0.893273	-0.162827	no change	no	0.731	0.889873	-0.136083	-0.0506717	ENOG410Z0DP(S:Function unknown)	ENOG410Z0DP(A kinase (PRKA) anchor protein 1)	K18408;K18406;K18407;K18405	TDRD9;TDRKH, TDRD2;TDRD5;TDRD1_4_6_7		PF00567.27(TUDOR:Tudor domain); PF00013.32(KH_1:KH domain)	GO:0005739(cellular_component:mitochondrion); GO:0035770(cellular_component:ribonucleoprotein granule); GO:0003676(molecular_function:nucleic acid binding); GO:0071547(cellular_component:piP-body); GO:0048232(biological_process:male gamete generation); GO:0016070(biological_process:RNA metabolic process); GO:0071546(cellular_component:pi-body); GO:0090304(biological_process:nucleic acid metabolic…	cytoplasmic	EDL38729.1(mCG5013, isoform CRA_b, partial [Mus musculus])		mmu:83561;mmu:30054;mmu:214575;mmu:72634;mmu:74691	1.03564	0.984897	1.15888	1.13507	0.939329	1.02011	1.03771	0.967291	0.956934	1.08432	0.818158	0.861655
	A0A0G2JFJ6	Integrator complex subunit 3 OS=Mus musculus OX=10090 GN=Ints3 PE=1 SV=1	Ints3	1.02	1.012	1.142	1.041	C26|CT	1.11961	0.162993	no change	yes	C26_CS|C26	0.911559	-0.133593	no change	no	0.02909	0.239157	-1.53626	-0.621316	ENOG410XRCW(S:Function unknown)	ENOG410XRCW(integrator complex subunit 3)	K13140	INTS3		PF10189.12(Ints3_N:Integrator complex subunit 3 N-terminal)	GO:0043231(cellular_component:intracellular membrane-bounded organelle); GO:0045930(biological_process:negative regulation of mitotic cell cycle); GO:0009314(biological_process:response to radiation); GO:1903047(biological_process:mitotic cell cycle process); GO:0090304(biological_process:nucleic acid metabolic process); GO:0050789(biological_process:regulation of biological process); GO:0034641(…	cytoplasmic	BAE28188.1(unnamed protein product [Mus musculus])		mmu:229543	0.948842	0.996284	0.95833	1.02665	1.08832	1.13576	0.929865	1.00008	0.951688	0.926069	1.01621	1.0219
	A0A0G2JFP4	Ferric-chelate reductase 1 OS=Mus musculus OX=10090 GN=Frrs1 PE=1 SV=1	Frrs1	0.9767	0.8893	0.9097	0.8563	C26|CT	0.931402	-0.102525	no change	no	C26_CS|C26	0.941299	-0.0872745	no change	no	0.1031	0.401058	-0.986741	-0.396792	ENOG410XR70(S:Function unknown)	ENOG410XR70(Ferric-chelate reductase)				PF02014.19(Reeler:Reeler domain); PF03351.20(DOMON:DOMON domain)	GO:0050801(biological_process:ion homeostasis); GO:0042592(biological_process:homeostatic process); GO:0055072(biological_process:iron ion homeostasis); GO:0003674(molecular_function:molecular_function); GO:0005488(molecular_function:binding); GO:0055076(biological_process:transition metal ion homeostasis); GO:0098771(biological_process:inorganic ion homeostasis); GO:0031224(cellular_component:in…	lysosomal	NP_001106950.1(ferric-chelate reductase 1 precursor [Mus musculus])		mmu:20321	1.10132	1.02643	1.09912	1.04185	0.955947	1.00771	1.01432	0.903084	1.02093	0.981278	0.897577	0.950441
	A0A0G2JFX7	RNA-binding protein 8A OS=Mus musculus OX=10090 GN=Rbm8a PE=1 SV=1	Rbm8a	0.8327	0.781	0.8443	0.744	C26|CT	1.01393	0.0199589	no change	no	C26_CS|C26	0.881203	-0.182453	no change	yes	0.8982	0.964058	-0.0466269	-0.0158968	ENOG4111IHM(S:Function unknown)	ENOG4111IHM(RNA binding motif protein 8A)	K14407;K13107;K12838;K12876	CSTF2, RNA15;RBMX2, IST3;PUF60;RBM8A, Y14	mmu03013(Nucleocytoplasmic transport); mmu03040(Spliceosome); mmu03015(mRNA surveillance pathway)	PF00076.25(RRM_1:RNA recognition motif. (a.k.a. RRM, RBD, or RNP domain)); PF08777.14(RRM_3:RNA binding motif)	GO:0051169(biological_process:nuclear transport); GO:0051168(biological_process:nuclear export); GO:0080090(biological_process:regulation of primary metabolic process); GO:0019222(biological_process:regulation of metabolic process); GO:0050684(biological_process:regulation of mRNA processing); GO:0030425(cellular_component:dendrite); GO:1901363(molecular_function:heterocyclic compound binding); G…	nuclear	KAF6397797.1(RNA binding motif protein 8A [Rousettus aegyptiacus])		mmu:67959;mmu:60365;mmu:108062;mmu:83410;mmu:209003	1.24922	0.934416	0.936914	1.01811	1.09681	1.04934	1.03935	1.01312	0.874453	0.931918	0.893192	0.963148
	A0A0G2JG10	RNA helicase OS=Mus musculus OX=10090 GN=Dhx15 PE=1 SV=1	Dhx15	0.979	0.9883	1.071	0.979	C26|CT	1.09397	0.129578	no change	yes	C26_CS|C26	0.914099	-0.129578	no change	yes	0.003732	0.12811	-2.42806	-0.892416	COG1643(S:Function unknown)	COG1643(ER membrane protein complex subunit 10)	K18994;K12815;K12813;K12820;K12818	DHX32;DHX38, PRP16;DHX16;DHX15, PRP43;DHX8, PRP22	mmu03040(Spliceosome)	PF04408.26(HA2:Helicase associated domain (HA2)); PF00271.34(Helicase_C:Helicase conserved C-terminal domain); PF00270.32(DEAD:DEAD/DEAH box helicase)	GO:0048584(biological_process:positive regulation of response to stimulus); GO:0048583(biological_process:regulation of response to stimulus); GO:0008186(molecular_function:RNA-dependent ATPase activity); GO:0043228(cellular_component:non-membrane-bounded organelle); GO:1901363(molecular_function:heterocyclic compound binding); GO:1901360(biological_process:organic cyclic compound metabolic proce…	nuclear	CAH7452438.1(Dhx15 [Phodopus roborovskii])		mmu:69192;mmu:217207;mmu:64340;mmu:13204;mmu:101437	0.995768	0.965895	0.962908	1.07742	1.07643	1.04456	0.962908	1.05153	0.938013	0.95992	1.0127	0.951954
	A0A0G2JG79	Geranylgeranyl transferase type-2 subunit beta OS=Mus musculus OX=10090 GN=Rabggtb PE=1 SV=1	Rabggtb	0.931	0.9803	0.9223	1.034	C26|CT	0.990655	-0.0135451	no change	no	C26_CS|C26	1.12111	0.164928	no change	no	0.9137	0.970755	-0.0391964	-0.0128906	COG5029(K:Transcription)	COG5029(DNA-dependent RNA polymerase catalyzes the transcription of DNA into RNA using the four ribonucleoside triphosphates as substrates (By similarity))	K05956	RABGGTB		PF00432.24(Prenyltrans:Prenyltransferase and squalene oxidase repeat)	GO:0008152(biological_process:metabolic process); GO:0019899(molecular_function:enzyme binding); GO:0031267(molecular_function:small GTPase binding); GO:0051020(molecular_function:GTPase binding); GO:0006807(biological_process:nitrogen compound metabolic process); GO:0003674(molecular_function:molecular_function); GO:0005488(molecular_function:binding); GO:0008318(molecular_function:protein preny…	cytoplasmic	AAF76857.1(Rab geranylgeranyl transferase, beta subunit [Mus musculus])		mmu:19352	1.0343	0.852267	1.00224	1.05189	0.866747	0.943286	1.32288	0.800552	0.918462	1.18738	0.856404	1.16359
	A0A0G2JGD2	Protein S100-A4 (Fragment) OS=Mus musculus OX=10090 GN=S100a4 PE=1 SV=1	S100a4	0.863	0.965	0.9017	0.8877	C26|CT	1.04484	0.063287	no change	no	C26_CS|C26	0.984474	-0.0225753	no change	no	0.8562	0.950254	-0.0674248	-0.0221602	ENOG4111DV3(S:Function unknown)	ENOG4111DV3(S100 calcium binding protein)	K23761;K23772;K23762;K23758;K23764	S100A4;S100Z;S100A5, S100D;S100A1;S100A6		PF01023.22(S_100:S-100/ICaBP type calcium binding domain); PF13499.9(EF-hand_7:EF-hand domain pair)	GO:0048306(molecular_function:calcium-dependent protein binding); GO:1902531(biological_process:regulation of intracellular signal transduction); GO:0030154(biological_process:cell differentiation); GO:1901363(molecular_function:heterocyclic compound binding); GO:0031012(cellular_component:extracellular matrix); GO:0023056(biological_process:positive regulation of signaling); GO:0050789(biologica…	cytoplasmic	NP_001397500.1(protein S100-A4 [Mus musculus])		mmu:20200;mmu:20199;mmu:20198;mmu:268686;mmu:20193	1.10579	0.80833	0.948765	1.38887	0.703281	0.899005	1.39329	0.90564	0.902322	1.31036	0.746406	0.887947
	A0A0G2JGK8	E3 ubiquitin-protein ligase RNF34 (Fragment) OS=Mus musculus OX=10090 GN=Rnf34 PE=1 SV=1	Rnf34	0.802	0.9693	0.781	0.713	C26|CT	0.973815	-0.0382797	no change	no	C26_CS|C26	0.912932	-0.13142	no change	no	0.8661	0.95349	-0.062432	-0.020684	ENOG410Y1GP(O:Posttranslational modification, protein turnover, chaperones)	ENOG410Y1GP(ring finger protein 34, E3 ubiquitin protein ligase)	K20804	RNF34			GO:2001234(biological_process:negative regulation of apoptotic signaling pathway); GO:2001236(biological_process:regulation of extrinsic apoptotic signaling pathway); GO:2001237(biological_process:negative regulation of extrinsic apoptotic signaling pathway); GO:0080090(biological_process:regulation of primary metabolic process); GO:0019222(biological_process:regulation of metabolic process); GO:…	cytoplasmic	XP_006530575.1(E3 ubiquitin-protein ligase RNF34 isoform X1 [Mus musculus])		mmu:80751;mmu:67338	1.22499	0.884443	0.837893	0.877093	1.10617	0.886893	1.19069	1.02777	1.34381	0.700694	0.839118	1.08044
	A0A0G2JGL8	RNA helicase OS=Mus musculus OX=10090 GN=Dhx30 PE=1 SV=1	Dhx30	1.002	0.9807	0.9793	0.9377	C26|CT	0.977345	-0.0330597	no change	no	C26_CS|C26	0.957521	-0.0626245	no change	no	0.6376	0.844856	-0.195452	-0.0732173	COG1643(S:Function unknown)	COG1643(Involved in proper cytoplasmic distribution of mitochondria (By similarity))	K14442;K13026;K13184;K13185;K18995	DHX36, RHAU;DHX57;DHX9;DHX30;DHX29	mmu03018(RNA degradation)	PF00271.34(Helicase_C:Helicase conserved C-terminal domain); PF04408.26(HA2:Helicase associated domain (HA2)); PF07717.19(OB_NTP_bind:Oligonucleotide/oligosaccharide-binding (OB)-fold); PF00035.29(dsrm:Double-stranded RNA binding motif); PF00270.32(DEAD:DEAD/DEAH box helicase)	GO:0035639(molecular_function:purine ribonucleoside triphosphate binding); GO:0003674(molecular_function:molecular_function); GO:0005488(molecular_function:binding); GO:0003676(molecular_function:nucleic acid binding); GO:0008186(molecular_function:RNA-dependent ATPase activity); GO:0043167(molecular_function:ion binding); GO:1901363(molecular_function:heterocyclic compound binding); GO:1901265(m…	cytoplasmic	XP_006512373.1(ATP-dependent RNA helicase DHX30 isoform X3 [Mus musculus])		mmu:13211;mmu:72831;mmu:218629;mmu:72162;mmu:106794	1.02564	1.09333	0.965128	0.957949	1.05436	1.00103	0.952821	1.06769	0.996923	0.915897	1.03487	0.934359
	A0A0G2JGS4	calcium/calmodulin-dependent protein kinase OS=Mus musculus OX=10090 GN=Camk2d PE=1 SV=1	Camk2d	1.029	1.084	1.105	1.139	C26|CT	1.07386	0.102803	no change	no	C26_CS|C26	1.03077	0.0437214	no change	no	0.1253	0.434699	-0.902049	-0.361811	ENOG410XNRX(T:Signal transduction mechanisms)	ENOG410XNRX(calcium calmodulin-dependent protein kinase)	K04515;K06103	CAMK2;CASK	mmu04750(Inflammatory mediator regulation of TRP channels); mmu05022(Pathways of neurodegeneration - multiple diseases); mmu05200(Pathways in cancer); mmu05205(Proteoglycans in cancer); mmu04922(Glucagon signaling pathway); mmu04921(Oxytocin signaling pathway); mmu04925(Aldosterone synthesis and secretion); mmu04722(Neurotrophin signaling pathway); mmu04024(cAMP signaling pathway); mmu05152(Tuber…	PF00069.28(Pkinase:Protein kinase domain); PF08332.13(CaMKII_AD:Calcium/calmodulin dependent protein kinase II association domain); PF07714.20(PK_Tyr_Ser-Thr:Protein tyrosine and serine/threonine kinase); PF14534.9(DUF4440:Domain of unknown function (DUF4440)); PF13474.9(SnoaL_3:SnoaL-like domain)	GO:0035639(molecular_function:purine ribonucleoside triphosphate binding); GO:0016310(biological_process:phosphorylation); GO:1901363(molecular_function:heterocyclic compound binding); GO:0006807(biological_process:nitrogen compound metabolic process); GO:0003674(molecular_function:molecular_function); GO:0005488(molecular_function:binding); GO:0000166(molecular_function:nucleotide binding); GO:0…	cytoplasmic	NP_001308498.1(calcium/calmodulin-dependent protein kinase type II subunit delta isoform 9 [Homo sapiens])		mmu:12325;mmu:12322;mmu:108058;mmu:12361;mmu:12323	0.918063	0.919899	0.997016	0.965802	1.04567	1.03098	1.00069	0.986918	0.998852	0.994262	1.01446	1.12738
	A0A0G2JGW9	Far upstream element-binding protein 1 OS=Mus musculus OX=10090 GN=Fubp1 PE=1 SV=1	Fubp1	1.03	1.122	1.103	1.235	C26|CT	1.07087	0.0987885	no change	no	C26_CS|C26	1.11967	0.163078	no change	no	0.07249	0.345948	-1.13972	-0.460989	ENOG410XZYE(O:Posttranslational modification, protein turnover, chaperones)	ENOG410XZYE(ring finger protein 34, E3 ubiquitin protein ligase)	K21444;K18406;K13210	PCBP3_4;TDRKH, TDRD2;FUBP		PF00013.32(KH_1:KH domain); PF07650.20(KH_2:KH domain); PF09005.13(DUF1897:Domain of unknown function (DUF1897))	GO:0080090(biological_process:regulation of primary metabolic process); GO:0019222(biological_process:regulation of metabolic process); GO:0031326(biological_process:regulation of cellular biosynthetic process); GO:0031323(biological_process:regulation of cellular metabolic process); GO:0043229(cellular_component:intracellular organelle); GO:0003674(molecular_function:molecular_function); GO:0005…	nuclear	NP_001342301.1(far upstream element-binding protein 1 isoform 7 [Mus musculus])		mmu:51886;mmu:320267;mmu:16549;mmu:72634;mmu:59093	0.890802	0.923762	0.938015	0.972756	1.0262	0.948705	0.960285	1.08411	0.95494	1.01908	1.13577	1.14557
	A0A0G2JGX4	Sodium/potassium-transporting ATPase subunit alpha OS=Mus musculus OX=10090 GN=Atp1a3 PE=1 SV=1	Atp1a3	0.8473	0.8613	1.027	0.9003	C26|CT	1.21209	0.277491	up	no	C26_CS|C26	0.876631	-0.189958	no change	no	0.2945	0.624536	-0.530915	-0.204443	COG0474(S:Function unknown)	COG0474(yip1 interacting factor homolog)	K01539;K01542	ATP1A;ATP4A	mmu04971(Gastric acid secretion); mmu04970(Salivary secretion); mmu04973(Carbohydrate digestion and absorption); mmu04972(Pancreatic secretion); mmu04974(Protein digestion and absorption); mmu04911(Insulin secretion); mmu04976(Bile secretion); mmu04966(Collecting duct acid secretion); mmu04978(Mineral absorption); mmu04964(Proximal tubule bicarbonate reclamation); mmu04024(cAMP signaling pathway)…	PF00122.23(E1-E2_ATPase:E1-E2 ATPase); PF00689.24(Cation_ATPase_C:Cation transporting ATPase, C-terminus); PF13246.9(Cation_ATPase:Cation transport ATPase (P-type)); PF00702.29(Hydrolase:haloacid dehalogenase-like hydrolase); PF00690.29(Cation_ATPase_N:Cation transporter/ATPase, N-terminus); PF08282.15(Hydrolase_3:haloacid dehalogenase-like hydrolase)	GO:1990535(biological_process:neuron projection maintenance); GO:0005783(cellular_component:endoplasmic reticulum); GO:0030424(cellular_component:axon); GO:0031224(cellular_component:intrinsic component of membrane); GO:0055075(biological_process:potassium ion homeostasis); GO:0044327(cellular_component:dendritic spine head); GO:0044326(cellular_component:dendritic spine neck); GO:0098984(cellula…	cytoplasmic	NP_001361556.1(sodium/potassium-transporting ATPase subunit alpha-3 isoform 1 [Mus musculus])		mmu:11944;mmu:11928;mmu:27222;mmu:98660;mmu:232975	1.10021	0.763546	0.932979	1.34116	0.88787	1.15962	1.0243	0.873567	0.945081	1.10681	0.864766	1.00009
	A0A0J9YKD4	creatine kinase OS=Mus musculus OX=10090 GN=Ckm PE=1 SV=1	Ckm	0.9887	1.03	0.927	0.9013	C26|CT	0.937595	-0.0929635	no change	no	C26_CS|C26	0.972276	-0.0405619	no change	no	0.5892	0.821131	-0.229737	-0.0855875	COG3869(U:Intracellular trafficking, secretion, and vesicular transport)	COG3869(Calcium channel, voltage-dependent, beta)	K00933	E2.7.3.2	mmu00330(Arginine and proline metabolism); mmu01100(Metabolic pathways)	PF00217.22(ATP-gua_Ptrans:ATP:guanido phosphotransferase, C-terminal catalytic domain); PF02807.18(ATP-gua_PtransN:ATP:guanido phosphotransferase, N-terminal domain)	GO:0006599(biological_process:phosphagen metabolic process); GO:0042396(biological_process:phosphagen biosynthetic process); GO:0042398(biological_process:cellular modified amino acid biosynthetic process); GO:0016310(biological_process:phosphorylation); GO:0004111(molecular_function:creatine kinase activity); GO:0036094(molecular_function:small molecule binding); GO:0006807(biological_process:ni…	cytoplasmic	XP_017444265.1(creatine kinase M-type isoform X1 [Rattus norvegicus])		mmu:12709;mmu:12715;mmu:76722;mmu:12716	1.03986	0.833969	1.2104	0.985789	0.952513	0.953553	1.28111	0.890121	1.0409	0.986828	0.877643	0.947314
	A0A0J9YU66	C-terminal-binding protein 1 OS=Mus musculus OX=10090 GN=Ctbp1 PE=1 SV=1	Ctbp1	1.081	1.066	1.245	1.072	C26|CT	1.15171	0.203779	no change	no	C26_CS|C26	0.861044	-0.215841	no change	no	0.06567	0.33433	-1.18263	-0.475824	COG0111(O:Posttranslational modification, protein turnover, chaperones)	COG0111(ring finger protein 34, E3 ubiquitin protein ligase)	K04496	CTBP	mmu05200(Pathways in cancer); mmu04310(Wnt signaling pathway); mmu04330(Notch signaling pathway); mmu05220(Chronic myeloid leukemia)		GO:0051287(molecular_function:NAD binding); GO:1901363(molecular_function:heterocyclic compound binding); GO:0043229(cellular_component:intracellular organelle); GO:0003674(molecular_function:molecular_function); GO:0005488(molecular_function:binding); GO:0043227(cellular_component:membrane-bounded organelle); GO:0043226(cellular_component:organelle); GO:1901265(molecular_function:nucleoside phos…	cytoplasmic	EDL37414.1(C-terminal binding protein 1, isoform CRA_a [Mus musculus])		mmu:13017;mmu:13016	0.895924	0.929969	1.07959	1.12438	1.13603	1.08586	1.02225	0.958638	0.885172	1.06257	0.858295	0.961326
	A0A0J9YUQ8	Gelsolin (Fragment) OS=Mus musculus OX=10090 GN=Gsn PE=1 SV=1	Gsn	0.946	0.8537	1.004	0.925	C26|CT	1.06131	0.0858472	no change	no	C26_CS|C26	0.921315	-0.118234	no change	no	0.7097	0.879261	-0.148925	-0.0558821	ENOG410XR0A(S:Function unknown)	ENOG410XR0A(capping protein (actin filament) gelsolin-like)	K10368;K05761;K05768;K08017	CAPG;VIL1;GSN;AVIL	mmu04810(Regulation of actin cytoskeleton); mmu05203(Viral carcinogenesis); mmu04666(Fc gamma R-mediated phagocytosis)	PF00626.25(Gelsolin:Gelsolin repeat)	GO:0032880(biological_process:regulation of protein localization); GO:0019899(molecular_function:enzyme binding); GO:0044238(biological_process:primary metabolic process); GO:0080090(biological_process:regulation of primary metabolic process); GO:0019222(biological_process:regulation of metabolic process); GO:0008064(biological_process:regulation of actin polymerization or depolymerization); GO:0…	cytoplasmic	NP_001349874.1(gelsolin isoform 3 [Mus musculus])		mmu:20259;mmu:12332;mmu:11567;mmu:22349;mmu:227753	1.07277	1.02449	0.947255	1.33238	0.808868	1.08993	1.02128	0.901126	0.82496	1.17039	0.828178	0.978366
	A0A0J9YUR2	Cytospin-B OS=Mus musculus OX=10090 GN=Specc1 PE=1 SV=1	Specc1	0.9517	0.864	0.8737	0.8733	C26|CT	0.918041	-0.123369	no change	no	C26_CS|C26	0.999542	-0.00066065	no change	no	0.1729	0.507715	-0.762205	-0.29438	COG5069(O:Posttranslational modification, protein turnover, chaperones)	COG5069(membrane-associated ring finger (C3HC4) 5)	K06115;K23028;K19947	SPTB;SPECC1;MICAL		PF00307.34(CH:Calponin homology (CH) domain); PF11971.11(CAMSAP_CH:CAMSAP CH domain)	GO:0016020(cellular_component:membrane); GO:0007612(biological_process:learning); GO:0030036(biological_process:actin cytoskeleton organization); GO:0007611(biological_process:learning or memory); GO:0043229(cellular_component:intracellular organelle); GO:0043227(cellular_component:membrane-bounded organelle); GO:0043226(cellular_component:organelle); GO:0071840(biological_process:cellular compon…	nuclear	NP_001025107.1(cytospin-B isoform 2 [Mus musculus])		mmu:20741;mmu:29856;mmu:194401;mmu:74392;mmu:432572	1.12275	0.967814	1.1149	1.01272	0.967814	0.962201	1.01609	0.9375	0.956587	1.00936	0.955464	0.976796
	A0A0J9YVH9	Phosphoserine phosphatase (Fragment) OS=Mus musculus OX=10090 GN=Psph PE=1 SV=1	Psph	0.8217	0.688	0.6583	0.721	C26|CT	0.801144	-0.319867	down	no	C26_CS|C26	1.09525	0.131254	no change	no	0.2049	0.537188	-0.688458	-0.269874	COG0560(E:Amino acid transport and metabolism)	COG0560(phosphoserine phosphatase activity)	K01079	serB, PSPH	mmu01100(Metabolic pathways); mmu01200(Carbon metabolism); mmu01230(Biosynthesis of amino acids); mmu00260(Glycine, serine and threonine metabolism)	PF00702.29(Hydrolase:haloacid dehalogenase-like hydrolase)	GO:0033574(biological_process:response to testosterone); GO:1901566(biological_process:organonitrogen compound biosynthetic process); GO:0009991(biological_process:response to extracellular stimulus); GO:0000287(molecular_function:magnesium ion binding); GO:0016791(molecular_function:phosphatase activity); GO:0016311(biological_process:dephosphorylation); GO:0036424(molecular_function:L-phosphose…	cytoplasmic	XP_031193952.1(phosphoserine phosphatase [Mastomys coucha])		mmu:100678;mmu:SCH_2213	1.38456	1.12842	0.899965	1.01211	0.834891	0.887504	1.14919	0.948425	0.760125	1.19765	0.884735	0.912426
	A0A0M3HEQ0	thioredoxin-disulfide reductase OS=Mus musculus OX=10090 GN=Txnrd2 PE=1 SV=1	Txnrd2	1.032	0.9947	1.045	1.061	C26|CT	1.0126	0.01806	no change	no	C26_CS|C26	1.01531	0.0219217	no change	no	0.7967	0.922776	-0.0987052	-0.0349037	COG1249(C:Energy production and conversion)	COG1249(dihydrolipoyl dehydrogenase)	K22182;K00382;K00383	TXNRD;DLD, lpd, pdhD;GSR, gor	mmu01240(Biosynthesis of cofactors); mmu00280(Valine, leucine and isoleucine degradation); mmu00310(Lysine degradation); mmu01100(Metabolic pathways); mmu05200(Pathways in cancer); mmu05225(Hepatocellular carcinoma); mmu00020(Citrate cycle (TCA cycle)); mmu00260(Glycine, serine and threonine metabolism); mmu04918(Thyroid hormone synthesis); mmu00630(Glyoxylate and dicarboxylate metabolism); mmu00…	PF07992.17(Pyr_redox_2:Pyridine nucleotide-disulphide oxidoreductase); PF02852.25(Pyr_redox_dim:Pyridine nucleotide-disulphide oxidoreductase, dimerisation domain); PF00070.30(Pyr_redox:Pyridine nucleotide-disulphide oxidoreductase); PF13738.9(Pyr_redox_3:Pyridine nucleotide-disulphide oxidoreductase); PF00890.27(FAD_binding_2:FAD binding domain); PF01262.24(AlaDh_PNT_C:Alanine dehydrogenase/PNT,…	GO:0016491(molecular_function:oxidoreductase activity); GO:0019725(biological_process:cellular homeostasis); GO:0042995(cellular_component:cell projection); GO:0022607(biological_process:cellular component assembly); GO:0000305(biological_process:response to oxygen radical); GO:0030425(cellular_component:dendrite); GO:0000302(biological_process:response to reactive oxygen species); GO:0043226(cel…	mitochondrial	NP_038739.2(thioredoxin reductase 2, mitochondrial isoform 1 precursor [Mus musculus])		mmu:14782;mmu:50493;mmu:13382;mmu:26462;mmu:232223	0.968054	1.06002	0.968054	0.943853	1.05131	1.03872	0.912875	1.00484	0.970958	0.874153	1.13746	1.0697
	A0A0N4SUH4	Pumilio homolog 3 OS=Mus musculus OX=10090 GN=Pum3 PE=1 SV=1	Pum3	0.9067	0.8623	0.8327	0.848	C26|CT	0.918385	-0.122828	no change	no	C26_CS|C26	1.01837	0.0262674	no change	no	0.2677	0.596356	-0.572352	-0.224494	ENOG410XSHY(S:Function unknown)	ENOG410XSHY(Domain-Containing protein)	K14844	PUF6		PF08144.14(CPL:CPL (NUC119) domain)	GO:0005783(cellular_component:endoplasmic reticulum); GO:0019222(biological_process:regulation of metabolic process); GO:2000112(biological_process:regulation of cellular macromolecule biosynthetic process); GO:1901363(molecular_function:heterocyclic compound binding); GO:0043229(cellular_component:intracellular organelle); GO:0043228(cellular_component:non-membrane-bounded organelle); GO:0003674…	nuclear	NP_001390013.1(pumilio homolog 3 [Mus musculus])		mmu:52874	1.15953	1.02966	0.964731	0.904435	1.02271	0.969369	0.863852	1.16185	0.974007	0.905595	1.083	0.961252
	A0A0N4SUN3	Dysferlin OS=Mus musculus OX=10090 GN=Dysf PE=1 SV=1	Dysf	1.045	1.016	1.045	0.9667	C26|CT	1	0	no change	no	C26_CS|C26	0.925072	-0.112363	no change	no	0.99	0.998848	-0.00436481	-0.000500421	ENOG410XPT2(S:Function unknown)	ENOG410XPT2(Dysferlin, limb girdle muscular dystrophy 2B (Autosomal recessive))	K19949;K22127;K22125;K22126;K18261	OTOF;FER1L6;MYOF;FER1L5;DYSF		PF00168.33(C2:C2 domain); PF08150.15(FerB:FerB (NUC096) domain); PF16165.8(Ferlin_C:Ferlin C-terminus); PF08165.14(FerA:FerA (NUC095) domain); PF08151.15(FerI:FerI (NUC094) domain); PF06398.14(Pex24p:Integral peroxisomal membrane peroxin)	GO:0043169(molecular_function:cation binding); GO:0031090(cellular_component:organelle membrane); GO:0016021(cellular_component:integral component of membrane); GO:0016020(cellular_component:membrane); GO:0043167(molecular_function:ion binding); GO:0005575(cellular_component:cellular_component); GO:0030659(cellular_component:cytoplasmic vesicle membrane); GO:0003674(molecular_function:molecular_f…	cytoplasmic	XP_006506237.1(dysferlin isoform X13 [Mus musculus])		mmu:83762;mmu:631797;mmu:100534273;mmu:26903;mmu:226101	0.982238	1.09127	1.00679	0.994025	1.09912	0.985185	0.905623	1.05001	1.03724	0.893836	1.04608	0.90857
	A0A0N4SUV6	Selenocysteine-specific elongation factor OS=Mus musculus OX=10090 GN=Eefsec PE=1 SV=1	Eefsec	0.9887	1.045	1.031	1.036	C26|CT	1.04278	0.0604396	no change	no	C26_CS|C26	1.00485	0.00697967	no change	no	0.3165	0.645089	-0.499626	-0.190381	COG3276(J:Translation, ribosomal structure and biogenesis)	COG3276(Selenocysteine-specific translation elongation factor)	K03231;K02358;K03242;K03833	EEF1A;tuf, TUFM;EIF2S3;selB, EEFSEC	mmu03013(Nucleocytoplasmic transport); mmu05134(Legionellosis); mmu05140(Leishmaniasis)	PF00009.30(GTP_EFTU:Elongation factor Tu GTP binding domain); PF03144.28(GTP_EFTU_D2:Elongation factor Tu domain 2)	GO:0006451(biological_process:translational readthrough); GO:0034645(biological_process:cellular macromolecule biosynthetic process); GO:0019222(biological_process:regulation of metabolic process); GO:0035639(molecular_function:purine ribonucleoside triphosphate binding); GO:2000112(biological_process:regulation of cellular macromolecule biosynthetic process); GO:0031323(biological_process:regula…	cytoplasmic	EDK99247.1(eukaryotic elongation factor, selenocysteine-tRNA-specific, isoform CRA_c, partial [Mus musculus])		mmu:26905;mmu:65967;mmu:233870;mmu:13628;mmu:26908	0.975372	0.941234	0.976347	1.06218	0.943185	1.01244	1.03584	1.01829	1.00366	1.01536	1.02219	0.993904
	A0A0N4SUV8	Major facilitator superfamily domain-containing protein 8 (Fragment) OS=Mus musculus OX=10090 GN=Mfsd8 PE=4 SV=1	Mfsd8	0.9973	0.9417	1.116	0.915	C26|CT	1.11902	0.162238	no change	no	C26_CS|C26	0.819892	-0.286493	down	yes	0.06094	0.325494	-1.2151	-0.487457	ENOG410XT79(G:Carbohydrate transport and metabolism)	ENOG410XT79(Major facilitator superfamily domain containing 8)	K12307	MSFD8, CLN7	mmu04142(Lysosome)	PF07690.19(MFS_1:Major Facilitator Superfamily); PF00083.27(Sugar_tr:Sugar (and other) transporter)	GO:0032502(biological_process:developmental process); GO:0009894(biological_process:regulation of catabolic process); GO:0000323(cellular_component:lytic vacuole); GO:0080090(biological_process:regulation of primary metabolic process); GO:0019222(biological_process:regulation of metabolic process); GO:0043933(biological_process:macromolecular complex subunit organization); GO:0048468(biological_p…	plasma membrane	EDL35146.1(RIKEN cDNA 2810423E13, isoform CRA_a [Mus musculus])		mmu:72175	1.00756	0.98539	1.02166	1.18892	1.03778	1.1466	0.975315	0.864484	1.00655	0.956171	0.863476	0.946096
	A0A0N4SUZ3	U6 snRNA-associated Sm-like protein LSm8 OS=Mus musculus OX=10090 GN=Lsm8 PE=1 SV=1	Lsm8	0.897	0.828	0.92	0.8053	C26|CT	1.02564	0.0365259	no change	no	C26_CS|C26	0.875326	-0.192108	no change	no	0.7758	0.912614	-0.11025	-0.0397127	ENOG41124H7(K:Transcription)	ENOG41124H7(N(alpha)-acetyltransferase 38, NatC auxiliary)	K12620;K12627	LSM1;LSM8	mmu03018(RNA degradation); mmu03040(Spliceosome)	PF01423.25(LSM:LSM domain)	GO:0043231(cellular_component:intracellular membrane-bounded organelle); GO:0071005(cellular_component:U2-type precatalytic spliceosome); GO:0090304(biological_process:nucleic acid metabolic process); GO:0034641(biological_process:cellular nitrogen compound metabolic process); GO:0006807(biological_process:nitrogen compound metabolic process); GO:0003674(molecular_function:molecular_function); GO…	nuclear	EFB26393.1(hypothetical protein PANDA_005681, partial [Ailuropoda melanoleuca])		mmu:76522;mmu:67207	1.15931	0.874118	1.08627	1.10366	1.05033	1.0457	1.05149	0.969182	0.859047	1.0712	0.831224	0.898464
	A0A0N4SV16	Anthrax toxin receptor 1 OS=Mus musculus OX=10090 GN=Antxr1 PE=1 SV=1	Antxr1	0.9517	0.8437	1.042	0.8963	C26|CT	1.09488	0.130777	no change	no	C26_CS|C26	0.860173	-0.217302	no change	yes	0.1088	0.41177	-0.963371	-0.385345	ENOG410YC57(U:Intracellular trafficking, secretion, and vesicular transport)	ENOG410YC57(substrate adhesion-dependent cell spreading)	K06238;K20909	COL6A;ANTXR	mmu05165(Human papillomavirus infection); mmu04974(Protein digestion and absorption); mmu04621(NOD-like receptor signaling pathway); mmu04512(ECM-receptor interaction); mmu04510(Focal adhesion); mmu04151(PI3K-Akt signaling pathway)	PF05587.16(Anth_Ig:Anthrax receptor extracellular domain); PF05586.14(Ant_C:Anthrax receptor C-terminus region); PF00092.31(VWA:von Willebrand factor type A domain); PF13519.9(VWA_2:von Willebrand factor type A domain)	GO:0009897(cellular_component:external side of plasma membrane); GO:0016020(cellular_component:membrane); GO:0043085(biological_process:positive regulation of catalytic activity); GO:0080090(biological_process:regulation of primary metabolic process); GO:0019222(biological_process:regulation of metabolic process); GO:0034446(biological_process:substrate adhesion-dependent cell spreading); GO:1905…	ER	NP_473382.1(anthrax toxin receptor 1 precursor [Mus musculus])		mmu:102631856;mmu:69538;mmu:68553;mmu:239029;mmu:71914	1.07143	0.991071	0.996429	1.14964	1.03821	1.16036	0.776786	1.05107	0.883929	0.903214	0.99	0.987857
	A0A0N4SV76	Charged multivesicular body protein 3 OS=Mus musculus OX=10090 GN=Chmp3 PE=1 SV=1	Chmp3	0.861	0.832	0.785	0.8217	C26|CT	0.911731	-0.133321	no change	no	C26_CS|C26	1.04675	0.0659191	no change	no	0.3717	0.691124	-0.429807	-0.160444	COG5491(L:Replication, recombination and repair)	COG5491(DNA polymerase iii)	K12193	VPS24, CHMP3	mmu04217(Necroptosis); mmu04144(Endocytosis)		GO:0006997(biological_process:nucleus organization); GO:0099512(cellular_component:supramolecular fiber); GO:0099513(cellular_component:polymeric cytoskeletal fiber); GO:0051049(biological_process:regulation of transport); GO:0032386(biological_process:regulation of intracellular transport); GO:0006906(biological_process:vesicle fusion); GO:0061025(biological_process:membrane fusion); GO:0061024(…	cytoplasmic	AAX93078.1(unknown, partial [Homo sapiens])		mmu:66700	1.21224	0.938277	0.980705	1.00495	0.888575	0.961309	1.21224	0.916456	0.89706	1.14072	0.842509	1.00495
	A0A0N4SW07	V-type proton ATPase subunit E 1 (Fragment) OS=Mus musculus OX=10090 GN=Atp6v1e1 PE=1 SV=1	Atp6v1e1	0.9547	0.9933	0.9233	0.9003	C26|CT	0.96711	-0.048248	no change	no	C26_CS|C26	0.975089	-0.0363937	no change	no	0.6226	0.836307	-0.205791	-0.0776342	COG1390(C:Energy production and conversion)	COG1390(Produces ATP from ADP in the presence of a proton gradient across the membrane (By similarity))	K02150	ATPeV1E, ATP6E	mmu05165(Human papillomavirus infection); mmu04721(Synaptic vesicle cycle); mmu01100(Metabolic pathways); mmu04966(Collecting duct acid secretion); mmu00190(Oxidative phosphorylation); mmu05323(Rheumatoid arthritis); mmu04150(mTOR signaling pathway); mmu04145(Phagosome)	PF01991.21(vATP-synt_E:ATP synthase (E/31 kDa) subunit)	GO:0098590(cellular_component:plasma membrane region); GO:0046961(molecular_function:proton-transporting ATPase activity, rotational mechanism); GO:1902600(biological_process:hydrogen ion transmembrane transport); GO:0015399(molecular_function:primary active transmembrane transporter activity); GO:0005215(molecular_function:transporter activity); GO:0015318(molecular_function:inorganic solute upt…	cytoplasmic	XP_041592620.1(V-type proton ATPase subunit E 1 isoform X2 [Vulpes lagopus])		mmu:11973;mmu:74915	1.06054	0.933274	1.04357	1.05736	0.891913	0.988422	1.08069	0.967212	1.11251	1.00433	0.876005	0.98418
	A0A0N4SW09	von Hippel-Lindau disease tumor suppressor (Fragment) OS=Mus musculus OX=10090 GN=Vhl PE=1 SV=1	Vhl	0.956	1.08	0.9827	0.9963	C26|CT	1.02793	0.0397404	no change	no	C26_CS|C26	1.01384	0.0198292	no change	no	0.6077	0.829581	-0.216311	-0.0811411			K03871	VHL	mmu05200(Pathways in cancer); mmu04120(Ubiquitin mediated proteolysis); mmu05211(Renal cell carcinoma); mmu04066(HIF-1 signaling pathway)			cytoplasmic			mmu:22346	0.996181	0.969284	0.891582	0.929437	0.958326	1.04898	0.956334	1.11971	1.15258	0.989208	0.952349	1.03603
	A0A0N4SW28	Guanine nucleotide-binding protein subunit gamma OS=Mus musculus OX=10090 GN=Gng12 PE=1 SV=1	Gng12	1.035	1.131	1.281	1.204	C26|CT	1.23768	0.30764	up	yes	C26_CS|C26	0.939891	-0.0894351	no change	no	0.008009	0.166712	-2.09642	-0.778033	ENOG41122JF(T:Signal transduction mechanisms)	ENOG41122JF(Guanine nucleotide-binding proteins (G proteins) are involved as a modulator or transducer in various transmembrane signaling systems. The beta and gamma chains are required for the GTPase activity, for replacement of GDP by GTP, and for G protein- effector interaction)	K04543;K07826;K04347;K04541	GNG7;GNG2;GNG12;GNG4	mmu04724(Glutamatergic synapse); mmu04725(Cholinergic synapse); mmu04010(MAPK signaling pathway); mmu04727(GABAergic synapse); mmu05032(Morphine addiction); mmu04014(Ras signaling pathway); mmu04723(Retrograde endocannabinoid signaling); mmu05200(Pathways in cancer); mmu04728(Dopaminergic synapse); mmu04726(Serotonergic synapse); mmu04740(Olfactory transduction); mmu04062(Chemokine signaling path…	PF00631.25(G-gamma:GGL domain)	GO:0009607(biological_process:response to biotic stimulus); GO:0099512(cellular_component:supramolecular fiber); GO:0099513(cellular_component:polymeric cytoskeletal fiber); GO:0007165(biological_process:signal transduction); GO:0003674(molecular_function:molecular_function); GO:0005488(molecular_function:binding); GO:0032496(biological_process:response to lipopolysaccharide); GO:0043167(molecula…	mitochondrial	CAG9553592.1(heterotrimeric guanine nucleotide-binding protein 3a [Mus musculus])		mmu:14702;mmu:14708;mmu:14701;mmu:14706;mmu:100503710	0.860153	0.926385	0.883378	1.03648	1.16981	1.09842	0.945309	1.06745	0.904881	0.977134	1.1311	0.999498
	A0A0N4SWC5	RNA helicase (Fragment) OS=Mus musculus OX=10090 GN=Ddx47 PE=1 SV=3	Ddx47	1.022	1.14	1.225	1.229	C26|CT	1.19863	0.261387	no change	yes	C26_CS|C26	1.00327	0.00470317	no change	no	0.01894	0.216721	-1.72262	-0.664099	ENOG410XQU7(S:Function unknown)	ENOG410XQU7(Aminoglycoside phosphotransferase)	K14810;K12858;K14777;K14778;K12811	DDX56, DBP9;DDX23, PRP28;DDX47, RRP3;DDX49, DBP8;DDX46, PRP5	mmu03040(Spliceosome)	PF00270.32(DEAD:DEAD/DEAH box helicase)	GO:1901363(molecular_function:heterocyclic compound binding); GO:0007166(biological_process:cell surface receptor signaling pathway); GO:0035639(molecular_function:purine ribonucleoside triphosphate binding); GO:0097190(biological_process:apoptotic signaling pathway); GO:0097191(biological_process:extrinsic apoptotic signaling pathway); GO:0090304(biological_process:nucleic acid metabolic process…	nuclear	XP_029334736.1(probable ATP-dependent RNA helicase DDX47 isoform X2 [Mus caroli])		mmu:52513;mmu:74351;mmu:212880;mmu:234374;mmu:67755	0.866614	0.87788	0.911678	0.979273	1.07547	1.13093	0.805084	1.22886	0.92901	0.840615	1.28692	1.06767
	A0A0R3P9C8	NADH dehydrogenase [ubiquinone] 1 alpha subcomplex subunit 9, mitochondrial OS=Mus musculus OX=10090 GN=Ndufa9 PE=1 SV=1	Ndufa9	0.983	0.862	0.9757	0.8903	C26|CT	0.992574	-0.0107538	no change	no	C26_CS|C26	0.912473	-0.132146	no change	yes	0.7907	0.920732	-0.101988	-0.0358669	COG0702(S:Function unknown)	COG0702(Formin binding protein 4)	K03953	NDUFA9	mmu05208(Chemical carcinogenesis - reactive oxygen species); mmu00190(Oxidative phosphorylation); mmu05020(Prion disease); mmu05022(Pathways of neurodegeneration - multiple diseases); mmu01100(Metabolic pathways); mmu04723(Retrograde endocannabinoid signaling); mmu05415(Diabetic cardiomyopathy); mmu04714(Thermogenesis); mmu05014(Amyotrophic lateral sclerosis); mmu04932(Non-alcoholic fatty liver d…	PF01073.22(3Beta_HSD:3-beta hydroxysteroid dehydrogenase/isomerase family); PF05368.16(NmrA:NmrA-like family); PF13460.9(NAD_binding_10:NAD(P)H-binding); PF01370.24(Epimerase:NAD dependent epimerase/dehydratase family)	GO:0031974(cellular_component:membrane-enclosed lumen); GO:0009165(biological_process:nucleotide biosynthetic process); GO:0016043(biological_process:cellular component organization); GO:0044283(biological_process:small molecule biosynthetic process); GO:1901362(biological_process:organic cyclic compound biosynthetic process); GO:0071840(biological_process:cellular component organization or bioge…	peroxisomal	XP_006237562.1(NADH dehydrogenase [ubiquinone] 1 alpha subcomplex subunit 9, mitochondrial isoform X1 [Rattus norvegicus])		mmu:66108	1.07788	1.01536	1.08542	1.06279	1.01859	1.07357	0.928052	0.872002	0.987335	0.937753	0.986257	0.954999
	A0A0R4IZY0	Thimet oligopeptidase OS=Mus musculus OX=10090 GN=Thop1 PE=1 SV=1	Thop1	1.04	1.289	1.314	1.48	C26|CT	1.26346	0.337382	up	yes	C26_CS|C26	1.12633	0.171632	no change	yes	0.001161	0.108176	-2.93517	-0.96587	COG0339(G:Carbohydrate transport and metabolism)	COG0339(Major facilitator superfamily domain containing 8)	K01410;K01392;K01393	MIPEP;THOP1;NLN	mmu04614(Renin-angiotensin system); mmu05143(African trypanosomiasis)	PF01432.23(Peptidase_M3:Peptidase family M3)	GO:0004175(molecular_function:endopeptidase activity); GO:0044237(biological_process:cellular metabolic process); GO:0031970(cellular_component:organelle envelope lumen); GO:0031974(cellular_component:membrane-enclosed lumen); GO:0044248(biological_process:cellular catabolic process); GO:0034641(biological_process:cellular nitrogen compound metabolic process); GO:0006807(biological_process:nitrog…	cytoplasmic	NP_073144.3(thimet oligopeptidase [Mus musculus])		mmu:50492;mmu:75805;mmu:70478	0.780691	0.799427	0.856418	1.04925	1.01958	1.00865	1.15152	0.94932	0.918873	1.12888	1.1562	1.18119
	A0A0R4IZY9	tRNA-dihydrouridine(47) synthase [NAD(P)(+)] OS=Mus musculus OX=10090 GN=Dus3l PE=1 SV=1	Dus3l	1.006	0.994	0.9317	0.7833	C26|CT	0.926143	-0.110693	no change	yes	C26_CS|C26	0.840721	-0.250301	no change	yes	0.002334	0.118108	-2.6319	-0.927719	COG0042(J:Translation, ribosomal structure and biogenesis)	COG0042(Catalyzes the synthesis of dihydrouridine a modified base found in the D-loop of most tRNAs (By similarity))	K05545;K05544;K05543;K05542	DUS4;DUS3;DUS2;DUS1		PF01207.20(Dus:Dihydrouridine synthase (Dus)); PF18044.4(zf-CCCH_4:CCCH-type zinc finger)	GO:0080090(biological_process:regulation of primary metabolic process); GO:0019222(biological_process:regulation of metabolic process); GO:2000112(biological_process:regulation of cellular macromolecule biosynthetic process); GO:0031323(biological_process:regulation of cellular metabolic process); GO:0009451(biological_process:RNA modification); GO:0090304(biological_process:nucleic acid metaboli…	cytoplasmic	NP_659107.2(tRNA-dihydrouridine(47) synthase [NAD(P)(+)]-like isoform 1 [Mus musculus])		mmu:68730;mmu:66369;mmu:224907;mmu:71916	1.07681	1.07035	1.10158	1.00144	1.01543	0.992821	1.03805	1.08866	1.08435	0.800072	0.857143	0.873295
	A0A0R4IZZ6	Formin-binding protein 4 OS=Mus musculus OX=10090 GN=Fnbp4 PE=1 SV=1	Fnbp4	0.9527	0.837	0.983	0.854	C26|CT	1.0318	0.0451694	no change	no	C26_CS|C26	0.868769	-0.202955	no change	yes	0.3904	0.702529	-0.40849	-0.153336	ENOG4111F8J(S:Function unknown)	ENOG4111F8J(Formin binding protein 4)	K24774	FNBP4		PF00397.29(WW:WW domain)	GO:0016607(cellular_component:nuclear speck); GO:0005575(cellular_component:cellular_component); GO:0016604(cellular_component:nuclear body); GO:0110165(cellular_component:cellular anatomical entity)	cytoplasmic	AAF59410.1(formin binding protein 30 [Mus musculus])		mmu:55935	1.10294	1.02243	1.02684	1.04118	1.11949	1.09191	0.840441	1.00588	0.923162	0.884559	1.02794	0.913235
	A0A0R4J008	Histone deacetylase 2 OS=Mus musculus OX=10090 GN=Hdac2 PE=1 SV=1	Hdac2	1.004	0.9503	1.146	0.9923	C26|CT	1.14143	0.190848	no change	yes	C26_CS|C26	0.865881	-0.207759	no change	yes	0.0005243	0.0809906	-3.28042	-1.09157	COG0123(Z:Cytoskeleton)	COG0123(IQ motif containing GTPase activating protein)	K06067;K11405;K11404;K11406	HDAC1_2;HDAC8;HDAC3;HDAC4_5	mmu05165(Human papillomavirus infection); mmu05034(Alcoholism); mmu05031(Amphetamine addiction); mmu05200(Pathways in cancer); mmu04330(Notch signaling pathway); mmu05202(Transcriptional misregulation in cancer); mmu05203(Viral carcinogenesis); mmu05169(Epstein-Barr virus infection); mmu04919(Thyroid hormone signaling pathway); mmu04110(Cell cycle); mmu04613(Neutrophil extracellular trap formatio…	PF00850.22(Hist_deacetyl:Histone deacetylase domain)	GO:1902435(biological_process:regulation of male mating behavior); GO:0044238(biological_process:primary metabolic process); GO:0019220(biological_process:regulation of phosphate metabolic process); GO:0080090(biological_process:regulation of primary metabolic process); GO:0019222(biological_process:regulation of metabolic process); GO:0050795(biological_process:regulation of behavior); GO:200024…	cytoplasmic	NP_032255.2(histone deacetylase 2 [Mus musculus])		mmu:433759;mmu:15184;mmu:15183;mmu:15182;mmu:70315	0.977437	0.978415	0.987212	1.10059	1.14556	1.11428	0.920746	1.00383	0.8621	0.922701	1.05172	0.935408
	A0A0R4J023	Methylglutaconyl-CoA hydratase, mitochondrial OS=Mus musculus OX=10090 GN=Auh PE=1 SV=1	Auh	1.037	1.059	1.236	1.121	C26|CT	1.1919	0.253263	no change	no	C26_CS|C26	0.906958	-0.140892	no change	no	0.06104	0.32514	-1.21439	-0.487929	COG1024(G:Carbohydrate transport and metabolism)	COG1024(Major facilitator superfamily domain containing 8)	K07511;K07514;K05607;K07515	ECHS1;EHHADH;AUH;HADHA	mmu00650(Butanoate metabolism); mmu00280(Valine, leucine and isoleucine degradation); mmu00310(Lysine degradation); mmu01100(Metabolic pathways); mmu00410(beta-Alanine metabolism); mmu00062(Fatty acid elongation); mmu00071(Fatty acid degradation); mmu00640(Propanoate metabolism); mmu04146(Peroxisome); mmu03320(PPAR signaling pathway); mmu00380(Tryptophan metabolism); mmu01200(Carbon metabolism); …	PF00378.23(ECH_1:Enoyl-CoA hydratase/isomerase); PF16113.8(ECH_2:Enoyl-CoA hydratase/isomerase)	GO:0034440(biological_process:lipid oxidation); GO:0006631(biological_process:fatty acid metabolic process); GO:0004490(molecular_function:methylglutaconyl-CoA hydratase activity); GO:0006635(biological_process:fatty acid beta-oxidation); GO:1901363(molecular_function:heterocyclic compound binding); GO:0019752(biological_process:carboxylic acid metabolic process); GO:0044248(biological_process:ce…	mitochondrial	NP_057918.2(methylglutaconyl-CoA hydratase, mitochondrial precursor [Mus musculus])		mmu:74147;mmu:52430;mmu:93747;mmu:11992;mmu:97212	0.898136	1.02837	0.8676	1.0625	1.2071	1.0607	0.911608	1.04992	0.892748	0.923284	1.1586	0.939451
	A0A0R4J024	DNA repair protein XRCC4 OS=Mus musculus OX=10090 GN=Xrcc4 PE=1 SV=1	Xrcc4	0.9207	1.044	1.159	1.02	C26|CT	1.25882	0.332078	up	no	C26_CS|C26	0.880069	-0.184311	no change	no	0.134	0.449474	-0.872895	-0.347295	ENOG410Y7Z3(L:Replication, recombination and repair)	ENOG410Y7Z3(X-ray repair complementing defective repair in Chinese hamster cells 4)	K10886	XRCC4	mmu03450(Non-homologous end-joining)	PF06632.15(XRCC4:DNA double-strand break repair and V(D)J recombination protein XRCC4)	GO:0033044(biological_process:regulation of chromosome organization); GO:0044238(biological_process:primary metabolic process); GO:0033152(biological_process:immunoglobulin V(D)J recombination); GO:0080090(biological_process:regulation of primary metabolic process); GO:0019222(biological_process:regulation of metabolic process); GO:0033151(biological_process:V(D)J recombination); GO:0051049(biolo…	nuclear	NP_082288.1(DNA repair protein XRCC4 [Mus musculus])		mmu:108138	0.965251	0.909266	0.791506	0.914093	1.14479	1.29826	0.932432	1.09266	0.999035	1.02799	0.950772	0.973938
	A0A0R4J034	Pyridoxal-dependent decarboxylase domain-containing protein 1 OS=Mus musculus OX=10090 GN=Pdxdc1 PE=1 SV=1	Pdxdc1	1.021	1.006	1.195	1.168	C26|CT	1.17042	0.227028	no change	yes	C26_CS|C26	0.977406	-0.0329703	no change	no	0.04329	0.282347	-1.36361	-0.549217	ENOG410XYFU(S:Function unknown)	ENOG410XYFU(pyridoxal-dependent decarboxylase domain containing 1)	K01580;K01590;K18966	E4.1.1.15, gadB, gadA, GAD;hdc, HDC;GADL1, CSAD	mmu00650(Butanoate metabolism); mmu04727(GABAergic synapse); mmu01100(Metabolic pathways); mmu04940(Type I diabetes mellitus); mmu00410(beta-Alanine metabolism); mmu00430(Taurine and hypotaurine metabolism); mmu00340(Histidine metabolism); mmu00250(Alanine, aspartate and glutamate metabolism); mmu00770(Pantothenate and CoA biosynthesis)	PF00282.22(Pyridoxal_deC:Pyridoxal-dependent decarboxylase conserved domain)	GO:0005488(molecular_function:binding); GO:1901363(molecular_function:heterocyclic compound binding); GO:0019752(biological_process:carboxylic acid metabolic process); GO:0070279(molecular_function:vitamin B6 binding); GO:0043229(cellular_component:intracellular organelle); GO:0003674(molecular_function:molecular_function); GO:0030170(molecular_function:pyridoxal phosphate binding); GO:0043227(ce…	cytoplasmic	NP_001277946.1(pyridoxal-dependent decarboxylase domain-containing protein 1 isoform 4 [Mus musculus])		mmu:94184;mmu:73748;mmu:15186;mmu:14417;mmu:14415	0.911023	0.993015	0.887337	1.01761	1.16884	1.08047	0.875493	0.954753	0.918312	0.967507	1.18889	1.03674
	A0A0R4J045	rRNA biogenesis protein RRP36 OS=Mus musculus OX=10090 GN=Rrp36 PE=1 SV=1	Rrp36	0.907	0.7853	0.6833	0.6677	C26|CT	0.753363	-0.408583	down	yes	C26_CS|C26	0.97717	-0.0333191	no change	no	0.02633	0.232767	-1.57955	-0.633079	ENOG4111T3E(J:Translation, ribosomal structure and biogenesis)	ENOG4111T3E(Component of the 90S pre-ribosome involved in the maturation of rRNAs. Required for early cleavages of the pre-RNAs in the 40S ribosomal subunit maturation pathway (By similarity))	K14795	RRP36		PF06102.15(RRP36:rRNA biogenesis protein RRP36)	GO:0030686(cellular_component:90S preribosome); GO:0030684(cellular_component:preribosome); GO:0090304(biological_process:nucleic acid metabolic process); GO:0090305(biological_process:nucleic acid phosphodiester bond hydrolysis); GO:0043229(cellular_component:intracellular organelle); GO:0043228(cellular_component:non-membrane-bounded organelle); GO:0006807(biological_process:nitrogen compound m…	nuclear	AAH11248.1(CDNA sequence BC011248 [Mus musculus])		mmu:224823	1.31435	1.04622	1.21577	0.850383	0.879299	0.964732	0.972618	1.08828	1.03571	0.853012	0.895071	0.884556
	A0A0R4J050	N-acyl-aliphatic-L-amino acid amidohydrolase OS=Mus musculus OX=10090 GN=Acy1 PE=1 SV=1	Acy1	0.9487	1.035	1.008	1.051	C26|CT	1.06251	0.0874718	no change	no	C26_CS|C26	1.04266	0.060267	no change	no	0.2256	0.558293	-0.646661	-0.253137	COG0624(S:Function unknown)	COG0624(Lamin A C)	K14677;K13049	ACY1;PM20D1	mmu00220(Arginine biosynthesis); mmu01100(Metabolic pathways); mmu01230(Biosynthesis of amino acids); mmu01210(2-Oxocarboxylic acid metabolism)	PF01546.31(Peptidase_M20:Peptidase family M20/M25/M40); PF07687.17(M20_dimer:Peptidase dimerisation domain); PF04389.20(Peptidase_M28:Peptidase family M28)	GO:0019752(biological_process:carboxylic acid metabolic process); GO:0006807(biological_process:nitrogen compound metabolic process); GO:0003674(molecular_function:molecular_function); GO:0044281(biological_process:small molecule metabolic process); GO:0043227(cellular_component:membrane-bounded organelle); GO:0043226(cellular_component:organelle); GO:0005737(cellular_component:cytoplasm); GO:004…	cytoplasmic	NP_001263371.1(aminoacylase-1 [Mus musculus])		mmu:212933;mmu:109652	0.989201	0.909076	0.91699	1.05647	0.944687	0.99118	1.21771	0.963482	0.89127	1.1455	0.934795	1.03965
	A0A0R4J069	Selenocysteine lyase OS=Mus musculus OX=10090 GN=Scly PE=1 SV=1	Scly	0.9357	1.047	1.156	1.247	C26|CT	1.23544	0.305023	up	no	C26_CS|C26	1.07872	0.10932	no change	no	0.09451	0.387141	-1.02452	-0.41213	COG1104(O:Posttranslational modification, protein turnover, chaperones)	COG1104(membrane-associated ring finger (C3HC4) 5)	K04487;K01763	iscS, NFS1;SCLY	mmu01240(Biosynthesis of cofactors); mmu04122(Sulfur relay system); mmu00730(Thiamine metabolism); mmu00450(Selenocompound metabolism); mmu01100(Metabolic pathways)	PF00266.22(Aminotran_5:Aminotransferase class-V)	GO:1901698(biological_process:response to nitrogen compound); GO:0009000(molecular_function:selenocysteine lyase activity); GO:0050896(biological_process:response to stimulus); GO:0048585(biological_process:negative regulation of response to stimulus); GO:0048583(biological_process:regulation of response to stimulus); GO:1901363(molecular_function:heterocyclic compound binding); GO:0019752(biolog…	peroxisomal	NP_057926.2(selenocysteine lyase [Mus musculus])		mmu:18041;mmu:50880	0.912131	0.835512	0.812709	1.22408	1.00061	0.937671	1.07267	0.949529	0.842809	1.27151	1.04348	1.09729
	A0A0R4J078	UBX domain-containing protein 4 OS=Mus musculus OX=10090 GN=Ubxn4 PE=1 SV=1	Ubxn4	0.959	0.9233	0.8617	1.005	C26|CT	0.89854	-0.154345	no change	yes	C26_CS|C26	1.1663	0.221938	no change	yes	0.0141	0.188535	-1.85078	-0.724607	ENOG410ZR21(S:Function unknown)	ENOG410ZR21(UBX domain protein 4)	K24348	UBXN1_4	mmu04141(Protein processing in endoplasmic reticulum)	PF00789.23(UBX:UBX domain)	GO:1901698(biological_process:response to nitrogen compound); GO:0005635(cellular_component:nuclear envelope); GO:0005783(cellular_component:endoplasmic reticulum); GO:0036503(biological_process:ERAD pathway); GO:0005789(cellular_component:endoplasmic reticulum membrane); GO:0044248(biological_process:cellular catabolic process); GO:0043229(cellular_component:intracellular organelle); GO:0006807(…	cytoplasmic	NP_080666.2(UBX domain-containing protein 4 isoform 1 [Mus musculus])		mmu:67812;mmu:225896	1.06695	1.01574	0.98693	0.931448	0.92398	0.902641	0.95172	1.02001	0.983729	1.01787	1.09042	1.10856
	A0A0R4J083	Long-chain specific acyl-CoA dehydrogenase, mitochondrial OS=Mus musculus OX=10090 GN=Acadl PE=1 SV=1	Acadl	1.027	1.086	1.184	1.011	C26|CT	1.15287	0.205233	no change	no	C26_CS|C26	0.853885	-0.227886	no change	no	0.07759	0.356938	-1.11019	-0.447407	ENOG410XNMY(O:Posttranslational modification, protein turnover, chaperones)	ENOG410XNMY(endoplasmic reticulum protein 29)	K00248;K00253;K00249;K09478;K00255	ACADS, bcd;IVD, ivd;ACADM, acd;ACADSB;ACADL	mmu00650(Butanoate metabolism); mmu00280(Valine, leucine and isoleucine degradation); mmu01100(Metabolic pathways); mmu00410(beta-Alanine metabolism); mmu00071(Fatty acid degradation); mmu00640(Propanoate metabolism); mmu03320(PPAR signaling pathway); mmu04936(Alcoholic liver disease); mmu01200(Carbon metabolism); mmu01212(Fatty acid metabolism)	PF00441.27(Acyl-CoA_dh_1:Acyl-CoA dehydrogenase, C-terminal domain); PF02771.19(Acyl-CoA_dh_N:Acyl-CoA dehydrogenase, N-terminal domain); PF02770.22(Acyl-CoA_dh_M:Acyl-CoA dehydrogenase, middle domain); PF08028.14(Acyl-CoA_dh_2:Acyl-CoA dehydrogenase, C-terminal domain)	GO:0034440(biological_process:lipid oxidation); GO:0080090(biological_process:regulation of primary metabolic process); GO:0019222(biological_process:regulation of metabolic process); GO:0031974(cellular_component:membrane-enclosed lumen); GO:0042758(biological_process:long-chain fatty acid catabolic process); GO:0044281(biological_process:small molecule metabolic process); GO:0044282(biological_…	mitochondrial	NP_031407.2(long-chain specific acyl-CoA dehydrogenase, mitochondrial precursor [Mus musculus])		mmu:11363;mmu:56357;mmu:11364;mmu:66885;mmu:11409	0.928505	0.963788	0.968431	0.995357	1.09842	1.2052	0.911792	1.0195	1.09378	0.852368	0.971216	0.991643
	A0A0R4J092	Beta-mannosidase OS=Mus musculus OX=10090 GN=Manba PE=1 SV=1	Manba	1.01	1.058	1.167	1.025	C26|CT	1.15545	0.208449	no change	yes	C26_CS|C26	0.87832	-0.187181	no change	yes	0.002788	0.117738	-2.55471	-0.929084	COG3250(G:Carbohydrate transport and metabolism)	COG3250(hydrolase family 2)	K01192	E3.2.1.25, MANBA, manB	mmu04142(Lysosome); mmu00511(Other glycan degradation)	PF17753.4(Ig_mannosidase:Ig-fold domain); PF17786.4(Mannosidase_ig:Mannosidase Ig/CBM-like domain); PF02836.20(Glyco_hydro_2_C:Glycosyl hydrolases family 2, TIM barrel domain); PF02837.21(Glyco_hydro_2_N:Glycosyl hydrolases family 2, sugar binding domain)	GO:0005488(molecular_function:binding); GO:0000323(cellular_component:lytic vacuole); GO:0009311(biological_process:oligosaccharide metabolic process); GO:0016798(molecular_function:hydrolase activity, acting on glycosyl bonds); GO:0009313(biological_process:oligosaccharide catabolic process); GO:0044248(biological_process:cellular catabolic process); GO:0043229(cellular_component:intracellular o…	lysosomal	NP_081564.3(beta-mannosidase precursor [Mus musculus])		mmu:110173	0.938747	0.95095	0.955644	1.12837	1.1049	1.05421	0.960338	1.03919	0.980052	0.999765	0.975358	0.912462
	A0A0R4J094	Fumarylacetoacetate hydrolase domain-containing 2A OS=Mus musculus OX=10090 GN=Fahd2a PE=1 SV=1	Fahd2a	1.113	1.233	1.261	1.168	C26|CT	1.13297	0.180115	no change	no	C26_CS|C26	0.926249	-0.110528	no change	no	0.2606	0.591083	-0.584026	-0.228352	COG0179(S:Function unknown)	COG0179(UBX domain protein 4)	K01557	FAHD1	mmu00350(Tyrosine metabolism); mmu01100(Metabolic pathways)	PF01557.21(FAA_hydrolase:Fumarylacetoacetate (FAA) hydrolase family)	GO:0016787(molecular_function:hydrolase activity); GO:0043231(cellular_component:intracellular membrane-bounded organelle); GO:0043169(molecular_function:cation binding); GO:0016835(molecular_function:carbon-oxygen lyase activity); GO:0016836(molecular_function:hydro-lyase activity); GO:0005739(cellular_component:mitochondrion); GO:0043167(molecular_function:ion binding); GO:0043226(cellular_comp…	mitochondrial	NP_083905.1(fumarylacetoacetate hydrolase domain-containing protein 2A [Mus musculus])		mmu:68636;mmu:68126	0.837579	1.0252	0.933063	0.931388	1.20025	1.03776	0.935576	1.15921	1.00426	0.827528	1.1634	0.94479
	A0A0R4J098	Zinc finger protein 326 OS=Mus musculus OX=10090 GN=Zfp326 PE=1 SV=1	Zfp326	0.9723	0.965	0.9473	0.944	C26|CT	0.974288	-0.0375801	no change	no	C26_CS|C26	0.996516	-0.00503452	no change	no	0.4145	0.719006	-0.382475	-0.143268	ENOG4111H5U(K:Transcription)	ENOG4111H5U(Zinc finger protein 326)	K13204;K16525;K15978	ZNF326;AKAP8;AKAP8L, HA95		PF04988.15(AKAP95:A-kinase anchoring protein 95 (AKAP95))	GO:0009889(biological_process:regulation of biosynthetic process); GO:1901363(molecular_function:heterocyclic compound binding); GO:0044238(biological_process:primary metabolic process); GO:0019219(biological_process:regulation of nucleobase-containing compound metabolic process); GO:0080090(biological_process:regulation of primary metabolic process); GO:0019222(biological_process:regulation of m…	nuclear	NP_061229.2(DBIRD complex subunit ZNF326 [Mus musculus])		mmu:56399;mmu:54367;mmu:54194	1.04475	1.03221	0.970573	0.958036	0.993557	1.01759	0.96117	1.04997	1.01341	0.969528	0.967439	1.02177
	A0A0R4J0B4	N-acylneuraminate cytidylyltransferase OS=Mus musculus OX=10090 GN=Cmas PE=1 SV=1	Cmas	0.9213	1.089	1.02	1.087	C26|CT	1.10713	0.146826	no change	no	C26_CS|C26	1.06569	0.0917828	no change	no	0.08822	0.375799	-1.05443	-0.425044	COG1083(M:Cell wall/membrane/envelope biogenesis)	COG1083(cytidylyltransferase)	K21749	CMAS	mmu00520(Amino sugar and nucleotide sugar metabolism); mmu01250(Biosynthesis of nucleotide sugars); mmu01100(Metabolic pathways)	PF02348.22(CTP_transf_3:Cytidylyltransferase); PF12804.10(NTP_transf_3:MobA-like NTP transferase domain)	GO:0019752(biological_process:carboxylic acid metabolic process); GO:0044249(biological_process:cellular biosynthetic process); GO:0034641(biological_process:cellular nitrogen compound metabolic process); GO:0006807(biological_process:nitrogen compound metabolic process); GO:0003674(molecular_function:molecular_function); GO:0044281(biological_process:small molecule metabolic process); GO:1901362…	nuclear	NP_034038.2(N-acylneuraminate cytidylyltransferase isoform 1 [Mus musculus])		mmu:12764	0.971503	0.873381	0.84035	0.988018	0.963731	1.02202	1.00162	1.10071	1.07157	1.01036	1.06671	1.09003
	A0A0R4J0D3	dolichyl-diphosphooligosaccharide--protein glycotransferase OS=Mus musculus OX=10090 GN=Stt3b PE=1 SV=1	Stt3b	0.9163	0.8203	0.892	0.7747	C26|CT	0.97348	-0.0387763	no change	no	C26_CS|C26	0.868498	-0.203406	no change	no	0.7252	0.887599	-0.139542	-0.0517833	COG1287(S:Function unknown)	COG1287(oligosaccharyl transferase STT3 subunit)	K07151	STT3	mmu04141(Protein processing in endoplasmic reticulum); mmu00510(N-Glycan biosynthesis); mmu00513(Various types of N-glycan biosynthesis); mmu01100(Metabolic pathways)	PF02516.17(STT3:Oligosaccharyl transferase STT3 subunit)	GO:1901698(biological_process:response to nitrogen compound); GO:0016020(cellular_component:membrane); GO:0008250(cellular_component:oligosaccharyltransferase complex); GO:0005783(cellular_component:endoplasmic reticulum); GO:1990234(cellular_component:transferase complex); GO:0036503(biological_process:ERAD pathway); GO:0034998(cellular_component:oligosaccharyltransferase I complex); GO:1901564(…	Golgi apparatus	NP_077184.2(dolichyl-diphosphooligosaccharide--protein glycosyltransferase subunit STT3B [Mus musculus])		mmu:68292;mmu:16430	1.17532	1.1095	0.946131	0.991969	1.10715	1.04603	0.889716	1.08012	0.922625	0.843879	1.04016	0.847405
	A0A0R4J0D5	Vacuolar fusion protein MON1 homolog OS=Mus musculus OX=10090 GN=Mon1a PE=1 SV=1	Mon1a	1.105	1.208	1.255	1.382	C26|CT	1.13575	0.183641	no change	no	C26_CS|C26	1.1012	0.13907	no change	no	0.06521	0.332855	-1.18569	-0.477746	ENOG410XR29(U:Intracellular trafficking, secretion, and vesicular transport)	ENOG410XR29(vacuolar fusion protein MON1)	K20195	MON1		PF19036.3(Fuz_longin_1:First Longin domain of FUZ, MON1 and HPS1); PF19038.3(Fuz_longin_3:Third Longin domain of FUZ, MON1 and HPS1); PF19037.3(Fuz_longin_2:Second Longin domain of FUZ, MON1 and HPS1)	GO:0008104(biological_process:protein localization); GO:0050801(biological_process:ion homeostasis); GO:0051649(biological_process:establishment of localization in cell); GO:0005085(molecular_function:guanyl-nucleotide exchange factor activity); GO:0072666(biological_process:establishment of protein localization to vacuole); GO:0072665(biological_process:protein localization to vacuole); GO:00425…	cytoplasmic	NP_082645.1(vacuolar fusion protein MON1 homolog A [Mus musculus])		mmu:72825;mmu:270096	0.808135	0.906728	0.963297	1.02391	0.982692	1.03522	1.02148	0.87521	1.03199	1.0328	1.11361	1.20493
	A0A0R4J0G0	phosphoenolpyruvate carboxykinase (GTP) OS=Mus musculus OX=10090 GN=Pck2 PE=1 SV=1	Pck2	1.119	1.178	1.236	1.139	C26|CT	1.10456	0.143469	no change	no	C26_CS|C26	0.921521	-0.117911	no change	no	0.5158	0.780749	-0.287519	-0.107488	COG1274(C:Energy production and conversion)	COG1274(Catalyzes the conversion of oxaloacetate (OAA) to phosphoenolpyruvate (PEP), the rate-limiting step in the metabolic pathway that produces glucose from lactate and other precursors derived from the citric acid cycle (By similarity))	K01596	E4.1.1.32, pckA, PCK	mmu04910(Insulin signaling pathway); mmu04964(Proximal tubule bicarbonate reclamation); mmu01100(Metabolic pathways); mmu04152(AMPK signaling pathway); mmu04151(PI3K-Akt signaling pathway); mmu00020(Citrate cycle (TCA cycle)); mmu00620(Pyruvate metabolism); mmu00010(Glycolysis / Gluconeogenesis); mmu04922(Glucagon signaling pathway); mmu03320(PPAR signaling pathway); mmu04920(Adipocytokine signal…	PF00821.21(PEPCK_GTP:Phosphoenolpyruvate carboxykinase C-terminal P-loop domain); PF17297.5(PEPCK_N:Phosphoenolpyruvate carboxykinase N-terminal domain)	GO:0090087(biological_process:regulation of peptide transport); GO:0032024(biological_process:positive regulation of insulin secretion); GO:0051046(biological_process:regulation of secretion); GO:0051047(biological_process:positive regulation of secretion); GO:0051049(biological_process:regulation of transport); GO:0044281(biological_process:small molecule metabolic process); GO:0044282(biologica…	mitochondrial	BAC26991.1(unnamed protein product [Mus musculus])		mmu:74551;mmu:18534	0.856103	1.12578	0.892916	0.932296	1.28159	0.960548	0.916031	1.20197	0.906613	0.883499	1.14975	0.892916
	A0A0R4J0G4	Ran-binding protein 10 OS=Mus musculus OX=10090 GN=Ranbp10 PE=1 SV=1	Ranbp10	1.063	1.065	1.051	0.9523	C26|CT	0.988711	-0.0163789	no change	no	C26_CS|C26	0.906089	-0.142275	no change	no	0.8102	0.927071	-0.0914078	-0.032887	ENOG410XPCC(J:Translation, ribosomal structure and biogenesis)	ENOG410XPCC(Selenocysteine-specific translation elongation factor)	K12169;K23334	KPC1, RNF123;RANBP9_10, RANBPM		PF10607.12(CTLH:CTLH/CRA C-terminal to LisH motif domain); PF00622.31(SPRY:SPRY domain)	GO:0005085(molecular_function:guanyl-nucleotide exchange factor activity); GO:0019899(molecular_function:enzyme binding); GO:0000151(cellular_component:ubiquitin ligase complex); GO:0031267(molecular_function:small GTPase binding); GO:0051020(molecular_function:GTPase binding); GO:0043228(cellular_component:non-membrane-bounded organelle); GO:0003674(molecular_function:molecular_function); GO:000…	cytoplasmic	AAR01221.1(Ran-binding protein 10 [Mus musculus])		mmu:84585;mmu:74334;mmu:223918;mmu:56705	0.968289	1.08836	1.0322	1.04478	1.05543	0.951828	0.952796	1.10482	1.0351	0.891794	0.965384	0.909223
	A0A0R4J0I6	Acyl-CoA dehydrogenase family member 11 OS=Mus musculus OX=10090 GN=Acad11 PE=1 SV=1	Acad11	1.068	1.129	1.176	1.184	C26|CT	1.10112	0.138976	no change	no	C26_CS|C26	1.0068	0.00978102	no change	no	0.2436	0.575889	-0.613323	-0.239661	COG3173(S:Function unknown)	COG3173(Aminoglycoside phosphotransferase)	K00249;K11730;K11729;K09478	ACADM, acd;ACAD11;ACAD10;ACADSB	mmu00280(Valine, leucine and isoleucine degradation); mmu01100(Metabolic pathways); mmu00071(Fatty acid degradation); mmu03320(PPAR signaling pathway); mmu04936(Alcoholic liver disease); mmu01212(Fatty acid metabolism)	PF01636.26(APH:Phosphotransferase enzyme family); PF00441.27(Acyl-CoA_dh_1:Acyl-CoA dehydrogenase, C-terminal domain); PF02770.22(Acyl-CoA_dh_M:Acyl-CoA dehydrogenase, middle domain); PF08028.14(Acyl-CoA_dh_2:Acyl-CoA dehydrogenase, C-terminal domain); PF02771.19(Acyl-CoA_dh_N:Acyl-CoA dehydrogenase, N-terminal domain)	GO:0034440(biological_process:lipid oxidation); GO:0006631(biological_process:fatty acid metabolic process); GO:0006635(biological_process:fatty acid beta-oxidation); GO:0019752(biological_process:carboxylic acid metabolic process); GO:0044248(biological_process:cellular catabolic process); GO:0009062(biological_process:fatty acid catabolic process); GO:0043229(cellular_component:intracellular or…	peroxisomal	NP_780533.2(acyl-CoA dehydrogenase family member 11 [Mus musculus])		mmu:102632;mmu:11364;mmu:71985;mmu:66885;mmu:338350	0.877835	1.02882	0.905048	0.96474	1.13328	0.998098	0.928749	1.11748	0.926993	0.937527	1.15874	1.02268
	A0A0R4J0I9	Prolow-density lipoprotein receptor-related protein 1 OS=Mus musculus OX=10090 GN=Lrp1 PE=1 SV=1	Lrp1	0.9843	0.9417	1.143	1.072	C26|CT	1.16123	0.215655	no change	yes	C26_CS|C26	0.937883	-0.0925205	no change	no	0.01616	0.200548	-1.79156	-0.697782	ENOG410XP34(S:Function unknown)	ENOG410XP34(beta-amyloid clearance)	K20049;K04550;K03068;K06233	LRP1B;LRP1, CD91;LRP5_6;LRP2	mmu05225(Hepatocellular carcinoma); mmu05022(Pathways of neurodegeneration - multiple diseases); mmu04310(Wnt signaling pathway); mmu04979(Cholesterol metabolism); mmu04340(Hedgehog signaling pathway); mmu05144(Malaria); mmu04918(Thyroid hormone synthesis); mmu05200(Pathways in cancer); mmu04928(Parathyroid hormone synthesis, secretion and action); mmu04150(mTOR signaling pathway); mmu05224(Breas…	PF00057.21(Ldl_recept_a:Low-density lipoprotein receptor domain class A); PF00058.20(Ldl_recept_b:Low-density lipoprotein receptor repeat class B); PF14670.9(FXa_inhibition:Coagulation Factor Xa inhibitory site); PF16472.8(DUF5050:Domain of unknown function (DUF5050)); PF08450.15(SGL:SMP-30/Gluconolactonase/LRE-like region); PF12662.10(cEGF:Complement Clr-like EGF-like); PF07645.18(EGF_CA:Calcium…	GO:0006909(biological_process:phagocytosis); GO:0080090(biological_process:regulation of primary metabolic process); GO:0019222(biological_process:regulation of metabolic process); GO:0051049(biological_process:regulation of transport); GO:0030427(cellular_component:site of polarized growth); GO:0030426(cellular_component:growth cone); GO:0010604(biological_process:positive regulation of macromol…	plasma membrane	NP_032538.2(prolow-density lipoprotein receptor-related protein 1 precursor [Mus musculus])		mmu:16973;mmu:16971;mmu:16974;mmu:14725;mmu:94217	0.96595	0.957257	0.929244	1.0326	1.15431	1.12533	0.873219	0.97561	0.879981	0.989133	1.14369	0.973678
	A0A0R4J0J7	MAM domain-containing protein 2 OS=Mus musculus OX=10090 GN=Mamdc2 PE=1 SV=1	Mamdc2	1.067	1.123	1.009	0.9837	C26|CT	0.945642	-0.080634	no change	no	C26_CS|C26	0.974926	-0.0366359	no change	no	0.4044	0.711793	-0.393189	-0.147647	ENOG410ZUUQ(O:Posttranslational modification, protein turnover, chaperones)	ENOG410ZUUQ(MAM domain containing 2)				PF00629.26(MAM:MAM domain, meprin/A5/mu)	GO:0030204(biological_process:chondroitin sulfate metabolic process); GO:0030203(biological_process:glycosaminoglycan metabolic process); GO:0005783(cellular_component:endoplasmic reticulum); GO:0031012(cellular_component:extracellular matrix); GO:0043229(cellular_component:intracellular organelle); GO:0018149(biological_process:peptide cross-linking); GO:0003674(molecular_function:molecular_func…	ER	NP_777282.1(MAM domain-containing protein 2 precursor [Mus musculus])		mmu:102635496;mmu:381352;mmu:71738;mmu:74762;mmu:320772	0.956404	0.989878	1.11517	0.938232	0.921017	1.03483	1.0683	1.07595	1.07787	0.897107	0.950665	0.974576
	A0A0R4J0J8	Cytospin-A OS=Mus musculus OX=10090 GN=Specc1l PE=1 SV=1	Specc1l	0.9953	0.8647	0.8493	0.7903	C26|CT	0.853311	-0.228857	no change	yes	C26_CS|C26	0.930531	-0.103874	no change	no	0.002954	0.119586	-2.52959	-0.922319	COG5069(E:Amino acid transport and metabolism)	COG5069(pyrroline-5-carboxylate reductase activity)	K19948;K23028	MICALL1;SPECC1		PF00307.34(CH:Calponin homology (CH) domain)	GO:0031110(biological_process:regulation of microtubule polymerization or depolymerization); GO:0031111(biological_process:negative regulation of microtubule polymerization or depolymerization); GO:0031114(biological_process:regulation of microtubule depolymerization); GO:0045216(biological_process:cell-cell junction organization); GO:0048584(biological_process:positive regulation of response to …	nuclear	NP_001139298.1(cytospin-A isoform a [Mus musculus])		mmu:276829;mmu:27008;mmu:74392;mmu:432572;mmu:68678	1.14297	1.14525	1.12468	0.984094	0.922374	1.00581	0.996666	1.02524	0.942947	0.953234	0.843509	0.91323
	A0A0R4J0P1	Isobutyryl-CoA dehydrogenase, mitochondrial OS=Mus musculus OX=10090 GN=Acad8 PE=1 SV=1	Acad8	1.051	1.117	1.11	1.061	C26|CT	1.05614	0.078797	no change	no	C26_CS|C26	0.955856	-0.065135	no change	no	0.3064	0.636436	-0.513711	-0.196245	COG1960(S:Function unknown)	COG1960(-)	K00249;K00248;K09478;K11538;K00253	ACADM, acd;ACADS, bcd;ACADSB;ACAD8;IVD, ivd	mmu00650(Butanoate metabolism); mmu00280(Valine, leucine and isoleucine degradation); mmu01100(Metabolic pathways); mmu00410(beta-Alanine metabolism); mmu00071(Fatty acid degradation); mmu00640(Propanoate metabolism); mmu03320(PPAR signaling pathway); mmu04936(Alcoholic liver disease); mmu01200(Carbon metabolism); mmu01212(Fatty acid metabolism)	PF00441.27(Acyl-CoA_dh_1:Acyl-CoA dehydrogenase, C-terminal domain); PF02771.19(Acyl-CoA_dh_N:Acyl-CoA dehydrogenase, N-terminal domain); PF02770.22(Acyl-CoA_dh_M:Acyl-CoA dehydrogenase, middle domain); PF08028.14(Acyl-CoA_dh_2:Acyl-CoA dehydrogenase, C-terminal domain)	GO:0034440(biological_process:lipid oxidation); GO:0006631(biological_process:fatty acid metabolic process); GO:0006635(biological_process:fatty acid beta-oxidation); GO:0019752(biological_process:carboxylic acid metabolic process); GO:0009063(biological_process:cellular amino acid catabolic process); GO:0009062(biological_process:fatty acid catabolic process); GO:0043229(cellular_component:intra…	mitochondrial	NP_080138.2(isobutyryl-CoA dehydrogenase, mitochondrial precursor [Mus musculus])		mmu:56357;mmu:11364;mmu:66885;mmu:66948;mmu:11409	0.921871	1.0159	0.969809	0.954137	1.08228	1.03342	0.967965	1.07306	1.04725	0.927403	1.04356	0.963356
	A0A0R4J0Q4	Lysyl oxidase homolog OS=Mus musculus OX=10090 GN=Loxl1 PE=1 SV=1	Loxl1	0.7817	0.555	0.4943	0.4323	C26|CT	0.63234	-0.661228	down	no	C26_CS|C26	0.87457	-0.193354	no change	no	0.06401	0.332218	-1.19375	-0.478577	ENOG41101E4(O:Posttranslational modification, protein turnover, chaperones)	ENOG41101E4(Lysyl Oxidase)	K00277;K14678;K00280	LOX;LOXL1;LOXL2_3_4		PF01186.20(Lysyl_oxidase:Lysyl oxidase)	GO:0033993(biological_process:response to lipid); GO:0009607(biological_process:response to biotic stimulus); GO:0099503(cellular_component:secretory vesicle); GO:0031012(cellular_component:extracellular matrix); GO:0046872(molecular_function:metal ion binding); GO:0043229(cellular_component:intracellular organelle); GO:0006807(biological_process:nitrogen compound metabolic process); GO:0003674(m…	extracellular	NP_034859.2(lysyl oxidase homolog 1 preproprotein [Mus musculus])		mmu:67573;mmu:94352;mmu:16950;mmu:16948;mmu:16949	1.7673	1.14345	1.23358	0.959647	0.857143	0.804124	1.20884	0.860677	0.873049	0.851841	0.74757	0.692784
	A0A0R4J0Q5	Lamin-B2 OS=Mus musculus OX=10090 GN=Lmnb2 PE=1 SV=1	Lmnb2	1.067	1.105	1.289	1.131	C26|CT	1.20806	0.272692	up	yes	C26_CS|C26	0.877424	-0.188653	no change	no	0.01999	0.213736	-1.69919	-0.670121	ENOG410Y2H6(S:Function unknown)	ENOG410Y2H6(Lamin A C)	K07611;K12641;K07606;K07610	LMNB;LMNA;VIM;DES	mmu05169(Epstein-Barr virus infection); mmu05206(MicroRNAs in cancer); mmu05410(Hypertrophic cardiomyopathy); mmu05412(Arrhythmogenic right ventricular cardiomyopathy); mmu04210(Apoptosis); mmu05414(Dilated cardiomyopathy)	PF00038.24(Filament:Intermediate filament protein); PF00932.22(LTD:Lamin Tail Domain)	GO:0034504(biological_process:protein localization to nucleus); GO:0005200(molecular_function:structural constituent of cytoskeleton); GO:0009892(biological_process:negative regulation of metabolic process); GO:0099513(cellular_component:polymeric cytoskeletal fiber); GO:0019222(biological_process:regulation of metabolic process); GO:0031975(cellular_component:envelope); GO:0043226(cellular_compo…	nuclear	NP_034852.3(lamin-B2 isoform 1 [Mus musculus])		mmu:13346;mmu:22352;mmu:16906;mmu:16907;mmu:16905	0.871143	0.959129	0.957387	1.04886	1.19695	1.1229	0.871143	1.07151	0.945191	0.894664	1.10287	0.958258
	A0A0R4J0Q6	E3 ubiquitin-protein ligase TRIM56 OS=Mus musculus OX=10090 GN=Trim56 PE=1 SV=1	Trim56	0.9333	0.8727	0.9087	0.8843	C26|CT	0.973642	-0.0385368	no change	no	C26_CS|C26	0.973148	-0.0392682	no change	no	0.5822	0.818174	-0.234928	-0.0871542	ENOG410YNG0(O:Posttranslational modification, protein turnover, chaperones)	ENOG410YNG0(tripartite motif containing 56)	K12026;K11997;K08882;K12021	TRIM56;TRIM2_3;TRIM28, TIF1B;TRIM45		PF13445.9(zf-RING_UBOX:RING-type zinc-finger); PF00643.27(zf-B_box:B-box zinc finger); PF00097.28(zf-C3HC4:Zinc finger, C3HC4 type (RING finger)); PF13923.9(zf-C3HC4_2:Zinc finger, C3HC4 type (RING finger)); PF13920.9(zf-C3HC4_3:Zinc finger, C3HC4 type (RING finger))	GO:0080090(biological_process:regulation of primary metabolic process); GO:0019222(biological_process:regulation of metabolic process); GO:0048584(biological_process:positive regulation of response to stimulus); GO:0048583(biological_process:regulation of response to stimulus); GO:0031349(biological_process:positive regulation of defense response); GO:0008270(molecular_function:zinc ion binding);…	cytoplasmic	NP_958761.1(E3 ubiquitin-protein ligase TRIM56 [Mus musculus])		mmu:21849;mmu:384309;mmu:229644;mmu:55992;mmu:80890	1.11142	0.965824	1.03473	0.985829	1.04585	0.998055	0.896916	1.06252	0.950264	0.926924	1.04807	0.973604
	A0A0R4J0R1	Vesicle-associated membrane protein 8 OS=Mus musculus OX=10090 GN=Vamp8 PE=1 SV=1	Vamp8	0.9097	0.8217	0.6317	0.7053	C26|CT	0.694405	-0.526151	down	yes	C26_CS|C26	1.11651	0.158997	no change	no	0.01116	0.182477	-1.95234	-0.738792	COG5143(U:Intracellular trafficking, secretion, and vesicular transport)	COG5143(Vesicle-associated membrane protein)	K08510;K08513;K08512;K13504;K13505	VAMP1;VAMP4;VAMP8;VAMP2;VAMP3	mmu04970(Salivary secretion); mmu04130(SNARE interactions in vesicular transport); mmu04911(Insulin secretion); mmu04962(Vasopressin-regulated water reabsorption); mmu04140(Autophagy - animal); mmu04611(Platelet activation); mmu04145(Phagosome); mmu04721(Synaptic vesicle cycle)	PF00957.24(Synaptobrevin:Synaptobrevin)	GO:1990794(cellular_component:basolateral part of cell); GO:0008104(biological_process:protein localization); GO:0051046(biological_process:regulation of secretion); GO:0051047(biological_process:positive regulation of secretion); GO:0051048(biological_process:negative regulation of secretion); GO:0051049(biological_process:regulation of transport); GO:0006906(biological_process:vesicle fusion); …	plasma membrane	NP_058074.2(vesicle-associated membrane protein 8 [Mus musculus])		mmu:53330;mmu:22317;mmu:22318;mmu:22320;mmu:22319	1.30364	1.04291	1.21108	0.878653	0.803042	0.788702	1.04422	0.964693	1.20456	0.812167	0.904726	1.04161
	A0A0R4J0R3	Interferon-stimulated 20 kDa exonuclease-like 2 OS=Mus musculus OX=10090 GN=Isg20l2 PE=1 SV=1	Isg20l2	0.7733	0.6873	0.7313	0.6387	C26|CT	0.945687	-0.0805649	no change	no	C26_CS|C26	0.873376	-0.195325	no change	no	0.7632	0.906696	-0.117362	-0.0425384	COG0847(L:Replication, recombination and repair)	COG0847(DNA polymerase iii)	K18327;K18340;K14570;K12579;K18329	REXO4, REX4;AEN, ISG20L1;REX1, REXO1, REXO5, RNH70;ISG20;ISG20L2	mmu03008(Ribosome biogenesis in eukaryotes)	PF00929.27(RNase_T:Exonuclease)	GO:0016796(molecular_function:exonuclease activity, active with either ribo- or deoxyribonucleic acids and producing 5'-phosphomonoesters); GO:0043229(cellular_component:intracellular organelle); GO:0043228(cellular_component:non-membrane-bounded organelle); GO:0003674(molecular_function:molecular_function); GO:0005488(molecular_function:binding); GO:0003676(molecular_function:nucleic acid bindin…	nuclear	NP_808331.1(interferon-stimulated 20 kDa exonuclease-like 2 [Mus musculus])		mmu:68048;mmu:229504;mmu:57444;mmu:66932;mmu:227656	1.41309	1.05841	0.806877	0.925577	1.09797	1.07678	0.884597	1.17711	0.852096	0.77155	0.991992	0.943947
	A0A0R4J0T0	Iron-sulfur cluster co-chaperone protein HscB OS=Mus musculus OX=10090 GN=Hscb PE=1 SV=1	Hscb	1.048	1.351	1.314	1.522	C26|CT	1.25382	0.326327	up	yes	C26_CS|C26	1.1583	0.212003	no change	no	0.04011	0.272192	-1.39675	-0.565125	COG1076(O:Posttranslational modification, protein turnover, chaperones)	COG1076(protein oligomerization)	K04082	hscB, HSCB, HSC20		PF07743.16(HSCB_C:HSCB C-terminal oligomerisation domain); PF18256.4(HscB_4_cys:Co-chaperone HscB tetracysteine metal binding motif)	GO:0022607(biological_process:cellular component assembly); GO:0043933(biological_process:macromolecular complex subunit organization); GO:0048568(biological_process:embryonic organ development); GO:0030154(biological_process:cell differentiation); GO:0035162(biological_process:embryonic hemopoiesis); GO:0043229(cellular_component:intracellular organelle); GO:0003674(molecular_function:molecular_…	mitochondrial	NP_705799.2(iron-sulfur cluster co-chaperone protein HscB isoform 1 precursor [Mus musculus])		mmu:100900	0.764185	0.823792	0.813857	0.9239	1.13329	0.954467	0.878049	1.16615	1.05381	0.959052	1.35872	1.17073
	A0A0R4J0T8	ADP-ribosylation factor GTPase-activating protein 3 OS=Mus musculus OX=10090 GN=Arfgap3 PE=1 SV=1	Arfgap3	0.971	0.9323	0.9673	1.044	C26|CT	0.996189	-0.0055079	no change	no	C26_CS|C26	1.07929	0.110086	no change	no	0.9757	0.993988	-0.0106837	-0.00261885	COG5347(S:Function unknown)	COG5347(GTPase that associates with the 50S ribosomal subunit and may have a role during protein synthesis or ribosome biogenesis (By similarity))	K12493;K12492;K12486	ARFGAP2_3;ARFGAP1;SMAP	mmu04144(Endocytosis)	PF01412.21(ArfGap:Putative GTPase activating protein for Arf)	GO:0008104(biological_process:protein localization); GO:0048200(biological_process:Golgi transport vesicle coating); GO:0006901(biological_process:vesicle coating); GO:0048205(biological_process:COPI coating of Golgi vesicle); GO:0032940(biological_process:secretion by cell); GO:0003674(molecular_function:molecular_function); GO:0008047(molecular_function:enzyme activator activity); GO:0098772(mo…	cytoplasmic	NP_079721.2(ADP-ribosylation factor GTPase-activating protein 3 isoform 3 [Mus musculus])		mmu:98366;mmu:77038;mmu:66251;mmu:69780;mmu:228998	1.02189	0.909478	1.04539	1.17415	0.800136	0.991229	1.10364	0.833858	0.920719	1.20991	0.883931	1.10568
	A0A0R4J0U8	TRMT1-like protein OS=Mus musculus OX=10090 GN=Trmt1l PE=1 SV=1	Trmt1l	1.045	0.994	1.014	0.8757	C26|CT	0.970335	-0.0434453	no change	no	C26_CS|C26	0.863609	-0.211549	no change	yes	0.4164	0.719961	-0.380489	-0.142691	COG1867(J:Translation, ribosomal structure and biogenesis)	COG1867(Dimethylates a single guanine residue at position 26 of a number of tRNAs using S-adenosyl-L-methionine as donor of the methyl groups (By similarity))				PF02005.19(TRM:N2,N2-dimethylguanosine tRNA methyltransferase)	GO:0001510(biological_process:RNA methylation); GO:0043169(molecular_function:cation binding); GO:0007610(biological_process:behavior); GO:0009451(biological_process:RNA modification); GO:0090304(biological_process:nucleic acid metabolic process); GO:0043229(cellular_component:intracellular organelle); GO:0006807(biological_process:nitrogen compound metabolic process); GO:0003674(molecular_functi…	nuclear	NP_081152.2(TRMT1-like protein isoform 1 [Mus musculus])		mmu:98685	1.01807	1.05981	1.11479	1.00076	1.07305	1.02316	0.881649	1.13617	1.01807	0.82871	0.979384	0.866378
	A0A0R4J0V5	DNA-directed RNA polymerase subunit OS=Mus musculus OX=10090 GN=Polr2a PE=1 SV=1	Polr2a	0.9823	0.9243	1.025	0.9517	C26|CT	1.04347	0.0613883	no change	no	C26_CS|C26	0.928488	-0.107045	no change	no	0.2529	0.583998	-0.597051	-0.233589	COG0086(K:Transcription)	COG0086(DNA-dependent RNA polymerase catalyzes the transcription of DNA into RNA using the four ribonucleoside triphosphates as substrates (By similarity))	K03006;K02999;K03018	RPB1, POLR2A;RPA1, POLR1A;RPC1, POLR3A	mmu04623(Cytosolic DNA-sensing pathway); mmu05016(Huntington disease); mmu03020(RNA polymerase)	PF04997.15(RNA_pol_Rpb1_1:RNA polymerase Rpb1, domain 1); PF04998.20(RNA_pol_Rpb1_5:RNA polymerase Rpb1, domain 5); PF00623.23(RNA_pol_Rpb1_2:RNA polymerase Rpb1, domain 2); PF04992.17(RNA_pol_Rpb1_6:RNA polymerase Rpb1, domain 6); PF04990.15(RNA_pol_Rpb1_7:RNA polymerase Rpb1, domain 7); PF04983.21(RNA_pol_Rpb1_3:RNA polymerase Rpb1, domain 3); PF05000.20(RNA_pol_Rpb1_4:RNA polymerase Rpb1, doma…	GO:0080090(biological_process:regulation of primary metabolic process); GO:0019222(biological_process:regulation of metabolic process); GO:0031974(cellular_component:membrane-enclosed lumen); GO:1901362(biological_process:organic cyclic compound biosynthetic process); GO:1901363(molecular_function:heterocyclic compound binding); GO:1901360(biological_process:organic cyclic compound metabolic proc…	nuclear	AAA40071.1(RNA polymerase II [Mus musculus])		mmu:20020;mmu:218832;mmu:20019	1.02995	1.0248	0.980517	0.999056	1.09587	1.07321	0.917689	1.01657	0.921809	0.967127	1.02789	0.945498
	A0A0R4J0X2	5-aminolevulinate synthase OS=Mus musculus OX=10090 GN=Alas1 PE=1 SV=1	Alas1	0.9457	1.32	1.311	1.561	C26|CT	1.38627	0.471213	up	yes	C26_CS|C26	1.19069	0.251803	no change	no	0.008635	0.166735	-2.06374	-0.777973	COG0156(G:Carbohydrate transport and metabolism)	COG0156(Catalyzes the formation of the alpha-1,6-glucosidic linkages in glycogen by scission of a 1,4-alpha-linked oligosaccharide from growing alpha-1,4-glucan chains and the subsequent attachment of the oligosaccharide to the alpha-1,6 position (By similarity))	K00654;K00639;K00643	SPT;kbl, GCAT;E2.3.1.37, ALAS	mmu01240(Biosynthesis of cofactors); mmu01100(Metabolic pathways); mmu00260(Glycine, serine and threonine metabolism); mmu04071(Sphingolipid signaling pathway); mmu00860(Porphyrin metabolism); mmu00600(Sphingolipid metabolism)	PF00155.24(Aminotran_1_2:Aminotransferase class I and II); PF09029.13(Preseq_ALAS:5-aminolevulinate synthase presequence)	GO:0032025(biological_process:response to cobalt ion); GO:0044238(biological_process:primary metabolic process); GO:0048468(biological_process:cell development); GO:0006778(biological_process:porphyrin-containing compound metabolic process); GO:0006779(biological_process:porphyrin-containing compound biosynthetic process); GO:1901362(biological_process:organic cyclic compound biosynthetic process…	mitochondrial	AAH22110.1(Aminolevulinic acid synthase 1 [Mus musculus])		mmu:11656;mmu:11655;mmu:20773;mmu:26912;mmu:228677	0.778513	0.712339	0.717789	0.913974	1.04944	1.09926	0.924095	1.09225	1.06578	1.06734	1.36318	1.21604
	A0A0R4J0Z0	Putative GTP-binding protein 6 OS=Mus musculus OX=10090 GN=Gtpbp6 PE=1 SV=1	Gtpbp6	1.01	0.9323	0.965	0.8773	C26|CT	0.955446	-0.0657544	no change	no	C26_CS|C26	0.909119	-0.137459	no change	no	0.6031	0.826956	-0.219611	-0.0825178	COG2262(S:Function unknown)	COG2262(GTPase that associates with the 50S ribosomal subunit and may have a role during protein synthesis or ribosome biogenesis (By similarity))				PF16360.8(GTP-bdg_M:GTP-binding GTPase Middle Region); PF01926.26(MMR_HSR1:50S ribosome-binding GTPase); PF13167.9(GTP-bdg_N:GTP-binding GTPase N-terminal)	GO:0035639(molecular_function:purine ribonucleoside triphosphate binding); GO:0003674(molecular_function:molecular_function); GO:0005488(molecular_function:binding); GO:0043167(molecular_function:ion binding); GO:1901363(molecular_function:heterocyclic compound binding); GO:1901265(molecular_function:nucleoside phosphate binding); GO:0005737(cellular_component:cytoplasm); GO:0043169(molecular_fun…	cytoplasmic	NP_660129.2(putative GTP-binding protein 6 [Mus musculus])		mmu:107999	1.0569	1.14356	1.00194	0.914215	1.16153	0.98397	0.938524	1.02202	0.995596	0.819095	1.10551	0.857143
	A0A0R4J0Z1	Protein disulfide-isomerase A4 OS=Mus musculus OX=10090 GN=Pdia4 PE=1 SV=1	Pdia4	1.026	0.9963	1.129	1.069	C26|CT	1.10039	0.138015	no change	no	C26_CS|C26	0.946856	-0.0787836	no change	no	0.1477	0.469918	-0.83062	-0.327978	COG0526(O:Posttranslational modification, protein turnover, chaperones)	COG0526(Thioredoxin domain containing 17)	K09584;K08056;K09581;K09580;K09582	PDIA6, TXNDC7;PDIA3, GRP58;PDIA2;PDIA1, P4HB;PDIA4, ERP72	mmu05170(Human immunodeficiency virus 1 infection); mmu05163(Human cytomegalovirus infection); mmu05169(Epstein-Barr virus infection); mmu05168(Herpes simplex virus 1 infection); mmu04918(Thyroid hormone synthesis); mmu04141(Protein processing in endoplasmic reticulum); mmu04612(Antigen processing and presentation)	PF00085.23(Thioredoxin:Thioredoxin); PF13848.9(Thioredoxin_6:Thioredoxin-like domain); PF04756.16(OST3_OST6:OST3 / OST6 family, transporter family); PF13098.9(Thioredoxin_2:Thioredoxin-like domain); PF13899.9(Thioredoxin_7:Thioredoxin-like); PF01216.20(Calsequestrin:Calsequestrin)	GO:0006457(biological_process:protein folding); GO:0005783(cellular_component:endoplasmic reticulum); GO:0031974(cellular_component:membrane-enclosed lumen); GO:0048770(cellular_component:pigment granule); GO:0005788(cellular_component:endoplasmic reticulum lumen); GO:0043229(cellular_component:intracellular organelle); GO:0003674(molecular_function:molecular_function); GO:0034663(cellular_compon…	ER	NP_033917.2(protein disulfide-isomerase A4 isoform 2 precursor [Mus musculus])		mmu:12304;mmu:18453;mmu:69191;mmu:14827;mmu:71853	0.947867	1.01706	0.951659	1.00664	1.16777	1.03507	0.912796	1.01137	0.909005	0.932701	1.10332	1.00474
	A0A0R4J114	U3 small nucleolar RNA-associated protein 25 homolog OS=Mus musculus OX=10090 GN=Utp25 PE=1 SV=1	Utp25	0.9943	1.065	1.073	1.036	C26|CT	1.07915	0.109897	no change	no	C26_CS|C26	0.965517	-0.0506261	no change	no	0.2297	0.563923	-0.638839	-0.24878	ENOG410XP00(J:Translation, ribosomal structure and biogenesis)	ENOG410XP00(DEAD-box RNA helicase-like protein required for pre-18S rRNA processing, specifically at sites A0, A1, and A2 (By similarity))	K14774	UTP25, DEF		PF06862.15(UTP25:Utp25, U3 small nucleolar RNA-associated SSU processome protein 25)	GO:0034504(biological_process:protein localization to nucleus); GO:0032040(cellular_component:small-subunit processome); GO:0051239(biological_process:regulation of multicellular organismal process); GO:0048568(biological_process:embryonic organ development); GO:1901363(molecular_function:heterocyclic compound binding); GO:0030684(cellular_component:preribosome); GO:0090304(biological_process:nuc…	nuclear	NP_663390.2(U3 small nucleolar RNA-associated protein 25 homolog [Mus musculus])		mmu:215193	0.959693	0.982726	0.920345	0.951056	1.12284	1.01536	0.829175	1.24664	0.990403	0.889635	1.14587	0.946257
	A0A0R4J119	Cytoplasmic FMR1-interacting protein OS=Mus musculus OX=10090 GN=Cyfip1 PE=1 SV=1	Cyfip1	0.9463	0.96	0.976	1.086	C26|CT	1.03139	0.0445835	no change	no	C26_CS|C26	1.1127	0.154071	no change	no	0.6562	0.853511	-0.182964	-0.068791	ENOG410XPKW(S:Function unknown)	ENOG410XPKW(cytoplasmic FMR1 interacting protein)	K05749	CYFIP	mmu04810(Regulation of actin cytoskeleton); mmu05132(Salmonella infection)	PF05994.14(FragX_IP:Cytoplasmic Fragile-X interacting family); PF07159.15(CYRIA-B_Rac1-bd:CYRIA/CYRIB Rac1 binding domain)	GO:0048675(biological_process:axon extension); GO:0032433(cellular_component:filopodium tip); GO:0080090(biological_process:regulation of primary metabolic process); GO:0048589(biological_process:developmental growth); GO:0048588(biological_process:developmental cell growth); GO:0051049(biological_process:regulation of transport); GO:0048584(biological_process:positive regulation of response to s…	cytoplasmic	NP_001158134.1(cytoplasmic FMR1-interacting protein 1 isoform b [Mus musculus])		mmu:76884;mmu:20430	1.00798	0.91827	0.935405	1.08156	0.88803	0.981772	1.09668	0.895086	0.911214	1.21663	0.980764	1.0866
	A0A0R4J124	SRSF protein kinase 2 OS=Mus musculus OX=10090 GN=Srpk2 PE=1 SV=1	Srpk2	1.047	0.9793	1.022	1.029	C26|CT	0.976122	-0.0348662	no change	no	C26_CS|C26	1.00685	0.00984779	no change	no	0.5835	0.818825	-0.233959	-0.0868089	ENOG410XRBH(T:Signal transduction mechanisms)	ENOG410XRBH(SRSF protein kinase)	K08832;K15409;K08823;K08831	SRPK3, STK23;SRPK1;CLK2_3;SRPK2	mmu05168(Herpes simplex virus 1 infection)	PF00069.28(Pkinase:Protein kinase domain); PF07714.20(PK_Tyr_Ser-Thr:Protein tyrosine and serine/threonine kinase)	GO:0035063(biological_process:nuclear speck organization); GO:0000245(biological_process:spliceosomal complex assembly); GO:0019222(biological_process:regulation of metabolic process); GO:0050684(biological_process:regulation of mRNA processing); GO:0043523(biological_process:regulation of neuron apoptotic process); GO:0007165(biological_process:signal transduction); GO:1901363(molecular_function…	nuclear	NP_001346103.1(SRSF protein kinase 2 isoform c [Mus musculus])		mmu:12748;mmu:20815;mmu:56504;mmu:20817;mmu:105943584	0.980873	1.07308	1.02795	0.942619	1.04855	1.01717	0.882786	1.00834	0.990682	0.907308	1.1025	1.01815
	A0A0R4J131	Biotinidase OS=Mus musculus OX=10090 GN=Btd PE=1 SV=1	Btd	1.057	1.061	0.958	0.8517	C26|CT	0.906339	-0.141878	no change	no	C26_CS|C26	0.88904	-0.16968	no change	yes	0.1384	0.453353	-0.858864	-0.343564	COG0388(J:Translation, ribosomal structure and biogenesis)	COG0388(Component of the 90S pre-ribosome involved in the maturation of rRNAs. Required for early cleavages of the pre-RNAs in the 40S ribosomal subunit maturation pathway (By similarity))	K08069;K01435	VNN;BTD	mmu00770(Pantothenate and CoA biosynthesis); mmu00780(Biotin metabolism); mmu04977(Vitamin digestion and absorption); mmu01100(Metabolic pathways)	PF19018.3(Vanin_C:Vanin C-terminal domain); PF00795.25(CN_hydrolase:Carbon-nitrogen hydrolase)	GO:0019752(biological_process:carboxylic acid metabolic process); GO:0043229(cellular_component:intracellular organelle); GO:0043228(cellular_component:non-membrane-bounded organelle); GO:0003674(molecular_function:molecular_function); GO:0044281(biological_process:small molecule metabolic process); GO:0043226(cellular_component:organelle); GO:1901360(biological_process:organic cyclic compound me…	lysosomal	NP_079571.1(biotinidase isoform 1 precursor [Mus musculus])		mmu:22361;mmu:26464;mmu:26363	1.0185	1.18146	1.02971	0.951282	0.973689	1.00221	1.01137	1.1835	1.046	0.824987	0.879986	0.897301
	A0A0R4J138	Arylsulfatase B OS=Mus musculus OX=10090 GN=Arsb PE=1 SV=1	Arsb	0.9593	0.9157	1.051	0.812	C26|CT	1.09559	0.131709	no change	no	C26_CS|C26	0.772598	-0.372211	down	yes	0.2547	0.584704	-0.593971	-0.233064	COG3119(P:Inorganic ion transport and metabolism)	COG3119(Sulfatase)	K01135;K12375;K01131;K01132	ARSB;ARSI_J;STS;GALNS	mmu00140(Steroid hormone biosynthesis); mmu04142(Lysosome); mmu00531(Glycosaminoglycan degradation); mmu01100(Metabolic pathways)	PF00884.26(Sulfatase:Sulfatase)	GO:0051130(biological_process:positive regulation of cellular component organization); GO:0009991(biological_process:response to extracellular stimulus); GO:0000323(cellular_component:lytic vacuole); GO:0005783(cellular_component:endoplasmic reticulum); GO:0016787(molecular_function:hydrolase activity); GO:0010975(biological_process:regulation of neuron projection development); GO:0009605(biologi…	lysosomal	NP_033842.3(arylsulfatase B precursor [Mus musculus])		mmu:545260;mmu:11881;mmu:50917;mmu:20905;mmu:271970	1.07009	0.93847	1.07116	1.05404	1.07758	1.24238	0.983414	0.960942	0.995185	0.877475	0.836811	0.892456
	A0A0R4J139	Peptide-methionine (R)-S-oxide reductase OS=Mus musculus OX=10090 GN=Msrb3 PE=1 SV=1	Msrb3	1.074	1.236	1.232	1.046	C26|CT	1.14711	0.198008	no change	no	C26_CS|C26	0.849026	-0.236119	no change	no	0.1937	0.528846	-0.71287	-0.276671	COG0229(O:Posttranslational modification, protein turnover, chaperones)	COG0229()-reductase)	K07305	msrB		PF01641.21(SelR:SelR domain)	GO:0005783(cellular_component:endoplasmic reticulum); GO:0043229(cellular_component:intracellular organelle); GO:0006807(biological_process:nitrogen compound metabolic process); GO:0003674(molecular_function:molecular_function); GO:0008270(molecular_function:zinc ion binding); GO:0043227(cellular_component:membrane-bounded organelle); GO:0043226(cellular_component:organelle); GO:0016491(molecular…	mitochondrial	NP_796066.1(methionine-R-sulfoxide reductase B3, mitochondrial isoform 1 [Mus musculus])		mmu:76467;mmu:320183;mmu:27361	0.87203	0.914759	1.02202	1.21823	0.959233	1.04469	1.25136	1.03074	0.951384	0.977545	0.997602	0.76041
	A0A0R4J140	Clustered mitochondria protein homolog OS=Mus musculus OX=10090 GN=Cluh PE=1 SV=1	Cluh	1.025	1.073	1.106	1.197	C26|CT	1.07902	0.109727	no change	no	C26_CS|C26	1.08228	0.114072	no change	no	0.05619	0.314428	-1.25034	-0.502478	ENOG410XQUQ(S:Function unknown)	ENOG410XQUQ(Involved in proper cytoplasmic distribution of mitochondria (By similarity))	K03255	TIF31, CLU1		PF13236.9(CLU:Clustered mitochondria); PF12807.10(eIF3_p135:Translation initiation factor eIF3 subunit 135); PF13424.9(TPR_12:Tetratricopeptide repeat); PF15044.9(CLU_N:Mitochondrial function, CLU-N-term); PF13374.9(TPR_10:Tetratricopeptide repeat); PF17874.4(TPR_MalT:MalT-like TPR region)	GO:0048312(biological_process:intracellular distribution of mitochondria); GO:0006996(biological_process:organelle organization); GO:0003674(molecular_function:molecular_function); GO:0048311(biological_process:mitochondrion distribution); GO:0110165(cellular_component:cellular anatomical entity); GO:0097159(molecular_function:organic cyclic compound binding); GO:0009987(biological_process:cellul…	cytoplasmic	NP_001074627.1(clustered mitochondria protein homolog isoform 1 [Mus musculus])		mmu:74148	0.909091	0.916364	0.969091	1.04273	0.999091	0.973636	1.04364	0.903636	0.978182	1.09455	1.02818	1.14182
	A0A0R4J166	Kelch-like protein 40 OS=Mus musculus OX=10090 GN=Klhl40 PE=1 SV=1	Klhl40	1.032	1.114	1	1.009	C26|CT	0.968992	-0.045443	no change	no	C26_CS|C26	1.009	0.0129262	no change	no	0.5492	0.799555	-0.260269	-0.0971519	ENOG410XNX8(E:Amino acid transport and metabolism)	ENOG410XNX8(phosphoserine phosphatase activity)	K10475;K10473;K21912;K10470	KBTBD8;KBTBD5_10;KBTBD12;KBTBD2		PF01344.28(Kelch_1:Kelch motif); PF00651.34(BTB:BTB/POZ domain); PF07707.18(BACK:BTB And C-terminal Kelch); PF13964.9(Kelch_6:Kelch motif); PF13418.9(Kelch_4:Galactose oxidase, central domain); PF13415.9(Kelch_3:Galactose oxidase, central domain)	GO:0032436(biological_process:positive regulation of proteasomal ubiquitin-dependent protein catabolic process); GO:0080090(biological_process:regulation of primary metabolic process); GO:0019222(biological_process:regulation of metabolic process); GO:0032435(biological_process:negative regulation of proteasomal ubiquitin-dependent protein catabolic process); GO:0048468(biological_process:cell de…	cytoplasmic	NP_082478.1(kelch-like protein 40 [Mus musculus])		mmu:228003;mmu:74589;mmu:210973;mmu:243574;mmu:72330	0.962618	0.936628	1.08102	0.97417	0.934702	0.979945	1.05407	0.89716	1.26584	1.0223	0.85673	1.03481
	A0A0R4J175	Bromodomain-containing protein 9 OS=Mus musculus OX=10090 GN=Brd9 PE=1 SV=1	Brd9	1.045	1.13	2.234	2.235	C26|CT	2.1378	1.09613	up	yes	C26_CS|C26	1.00045	0.000645646	no change	no	0.005095	0.141074	-2.29286	-0.850554	ENOG410XRRI(S:Function unknown)	ENOG410XRRI(GTPase that associates with the 50S ribosomal subunit and may have a role during protein synthesis or ribosome biogenesis (By similarity))	K11350;K22184;K11349;K11348;K11723	BRPF3;BRD9;BRD1, BRPF2;BRPF1;BRD7	mmu05225(Hepatocellular carcinoma)	PF12024.11(DUF3512:Domain of unknown function (DUF3512)); PF00439.28(Bromodomain:Bromodomain)	GO:0042127(biological_process:regulation of cell proliferation); GO:0042393(molecular_function:histone binding); GO:0019219(biological_process:regulation of nucleobase-containing compound metabolic process); GO:0080090(biological_process:regulation of primary metabolic process); GO:0019222(biological_process:regulation of metabolic process); GO:0031326(biological_process:regulation of cellular bi…	nuclear	NP_001019679.2(bromodomain-containing protein 9 isoform 1 [Mus musculus])		mmu:78783;mmu:26992;mmu:105246;mmu:223770;mmu:268936	0.602017	0.664024	0.621883	1.15346	1.58571	1.29554	0.554457	0.748909	0.736869	0.875332	1.79883	1.36297
	A0A0R4J187	X-ray repair cross-complementing protein 6 OS=Mus musculus OX=10090 GN=Xrcc6 PE=1 SV=1	Xrcc6	0.966	0.9873	1.063	0.9443	C26|CT	1.10041	0.138047	no change	yes	C26_CS|C26	0.888335	-0.170824	no change	yes	0.0434	0.282124	-1.36251	-0.54956	ENOG410XNXU(L:Replication, recombination and repair)	ENOG410XNXU(X-ray repair complementing defective repair in Chinese hamster cells 6)	K10884	XRCC6, KU70, G22P1	mmu03450(Non-homologous end-joining)	PF03731.18(Ku_N:Ku70/Ku80 N-terminal alpha/beta domain); PF02735.19(Ku:Ku70/Ku80 beta-barrel domain); PF03730.17(Ku_C:Ku70/Ku80 C-terminal arm); PF02037.30(SAP:SAP domain)	GO:0019220(biological_process:regulation of phosphate metabolic process); GO:0080090(biological_process:regulation of primary metabolic process); GO:0019222(biological_process:regulation of metabolic process); GO:0033151(biological_process:V(D)J recombination); GO:0048584(biological_process:positive regulation of response to stimulus); GO:0048583(biological_process:regulation of response to stimu…	nuclear	NP_001398178.1(X-ray repair cross-complementing protein 6 isoform 1 [Mus musculus])		mmu:14375	1.00993	0.975593	0.941256	1.12001	1.02609	1.07457	0.961454	1.06245	0.967514	0.943276	0.979633	0.938226
	A0A0R4J194	Voltage-dependent L-type calcium channel subunit beta-1 OS=Mus musculus OX=10090 GN=Cacnb1 PE=1 SV=1	Cacnb1	1.05	1.095	0.989	1.027	C26|CT	0.941905	-0.0863469	no change	no	C26_CS|C26	1.03842	0.0543938	no change	no	0.1612	0.489015	-0.792635	-0.310678	ENOG410XRDI(U:Intracellular trafficking, secretion, and vesicular transport)	ENOG410XRDI(Calcium channel, voltage-dependent, beta)	K04865;K04864;K04863;K04862	CACNB4;CACNB3;CACNB2;CACNB1	mmu04010(MAPK signaling pathway); mmu04260(Cardiac muscle contraction); mmu04261(Adrenergic signaling in cardiomyocytes); mmu05410(Hypertrophic cardiomyopathy); mmu05412(Arrhythmogenic right ventricular cardiomyopathy); mmu05414(Dilated cardiomyopathy); mmu04921(Oxytocin signaling pathway)	PF00625.24(Guanylate_kin:Guanylate kinase); PF12052.11(VGCC_beta4Aa_N:Voltage gated calcium channel subunit beta domain 4Aa N terminal)	GO:0008104(biological_process:protein localization); GO:0005261(molecular_function:cation channel activity); GO:0005783(cellular_component:endoplasmic reticulum); GO:0005262(molecular_function:calcium channel activity); GO:0019901(molecular_function:protein kinase binding); GO:0051049(biological_process:regulation of transport); GO:0034765(biological_process:regulation of ion transmembrane transp…	cytoplasmic	BAC80138.1(voltage-dependent calcium channel beta1 subunit [Mus musculus])		mmu:12296;mmu:12297;mmu:12295;mmu:12298	0.96123	1.04293	1.02467	0.905479	0.960269	0.986222	1.12368	0.982377	1.05255	0.927587	1.03621	0.996796
	A0A0R4J1E8	Deoxyribonuclease TATDN1 OS=Mus musculus OX=10090 GN=Tatdn1 PE=1 SV=1	Tatdn1	0.9117	0.9503	0.968	1.041	C26|CT	1.06175	0.0864479	no change	no	C26_CS|C26	1.07541	0.104891	no change	no	0.4558	0.744241	-0.341226	-0.128286	COG0084(G:Carbohydrate transport and metabolism)	COG0084(Major facilitator superfamily domain containing 8)	K03424	tatD		PF01026.24(TatD_DNase:TatD related DNase)	GO:0005575(cellular_component:cellular_component); GO:0008408(molecular_function:3'-5' exonuclease activity); GO:0016796(molecular_function:exonuclease activity, active with either ribo- or deoxyribonucleic acids and producing 5'-phosphomonoesters); GO:0004529(molecular_function:exodeoxyribonuclease activity); GO:0043169(molecular_function:cation binding); GO:0004518(molecular_function:nuclease a…	cytoplasmic	NP_780360.1(deoxyribonuclease TATDN1 isoform 2 [Mus musculus])		mmu:69694;mmu:381801;mmu:68972	1.03332	0.860759	0.932059	1.06742	0.903126	1.03022	1.09429	0.891759	0.959959	1.18729	0.938259	1.10152
	A0A0R4J1G9	Metalloreductase STEAP3 OS=Mus musculus OX=10090 GN=Steap3 PE=1 SV=1	Steap3	0.949	0.7523	0.8167	0.6877	C26|CT	0.86059	-0.216602	no change	no	C26_CS|C26	0.842047	-0.248027	no change	no	0.06986	0.342017	-1.15577	-0.465953	COG2085(S:Function unknown)	COG2085(pyridoxal-dependent decarboxylase domain containing 1)	K14738;K10142;K19876;K14737	STEAP2;STEAP3, TSAP6;STEAP4;STEAP1	mmu04978(Mineral absorption); mmu04115(p53 signaling pathway); mmu04216(Ferroptosis)	PF03807.20(F420_oxidored:NADP oxidoreductase coenzyme F420-dependent); PF01794.22(Ferric_reduct:Ferric reductase like transmembrane component)	GO:2001235(biological_process:positive regulation of apoptotic signaling pathway); GO:0008104(biological_process:protein localization); GO:1902165(biological_process:regulation of intrinsic apoptotic signaling pathway in response to DNA damage by p53 class mediator); GO:1902167(biological_process:positive regulation of intrinsic apoptotic signaling pathway in response to DNA damage by p53 class m…	peroxisomal	XP_006529908.1(metalloreductase STEAP3 isoform X1 [Mus musculus])		mmu:68428;mmu:74051;mmu:117167;mmu:70358	1.24779	1.22907	1.0756	0.959551	1.09306	1.00447	0.879692	0.989498	0.947073	0.798586	0.959551	0.816055
	A0A0R4J1H0	E3 ubiquitin-protein ligase MARCHF5 OS=Mus musculus OX=10090 GN=Marchf5 PE=1 SV=1	Marchf5	1.005	1.102	1.008	1.046	C26|CT	1.00299	0.00430014	no change	no	C26_CS|C26	1.0377	0.0533872	no change	no	0.9349	0.978578	-0.0292348	-0.00940474	ENOG410XSJW(O:Posttranslational modification, protein turnover, chaperones)	ENOG410XSJW(membrane-associated ring finger (C3HC4) 5)	K10660;K10659;K10656	MARCH5;MARCH4_9_11;MARCH1_8		PF12906.10(RINGv:RING-variant domain)	GO:0008270(molecular_function:zinc ion binding); GO:0008104(biological_process:protein localization); GO:0005783(cellular_component:endoplasmic reticulum); GO:0033043(biological_process:regulation of organelle organization); GO:0043169(molecular_function:cation binding); GO:0019899(molecular_function:enzyme binding); GO:0051128(biological_process:regulation of cellular component organization); GO…	cytoplasmic	NP_001157808.1(E3 ubiquitin-protein ligase MARCHF5 isoform 2 [Mus musculus])		mmu:69104;mmu:72925;mmu:211147;mmu:71779	0.961616	0.936614	1.00008	0.942383	0.94046	1.02412	0.990464	1.05682	1.13086	0.973155	1.03566	1.00777
	A0A0R4J1I2	Transcriptional adapter 3 OS=Mus musculus OX=10090 GN=Tada3 PE=1 SV=1	Tada3	0.935	0.949	1.031	0.8887	C26|CT	1.10267	0.141006	no change	no	C26_CS|C26	0.861979	-0.214276	no change	yes	0.06621	0.333036	-1.17908	-0.477509	ENOG410XQUH(K:Transcription)	ENOG410XQUH(transcriptional adaptor 3)	K11315	TADA3, ADA3, NGG1	mmu05165(Human papillomavirus infection)	PF10198.12(Ada3:Histone acetyltransferases subunit 3)	GO:0019220(biological_process:regulation of phosphate metabolic process); GO:0080090(biological_process:regulation of primary metabolic process); GO:0019222(biological_process:regulation of metabolic process); GO:0006473(biological_process:protein acetylation); GO:2001141(biological_process:regulation of RNA biosynthetic process); GO:0006475(biological_process:internal protein amino acid acetylat…	nuclear	AAH22707.1(Tada3l protein [Mus musculus])		mmu:101206	1.05162	0.930681	0.967488	1.06424	1.12102	1.06739	1.06529	1.01271	0.915958	0.895978	0.934887	0.972746
	A0A0R4J1J1	Probable hydrolase PNKD OS=Mus musculus OX=10090 GN=Pnkd PE=1 SV=1	Pnkd	0.9377	1.189	1.046	0.99	C26|CT	1.1155	0.157685	no change	no	C26_CS|C26	0.946463	-0.0793824	no change	no	0.2406	0.574115	-0.618704	-0.241001	ENOG410Y31F(S:Function unknown)	ENOG410Y31F(-)	K23864	PNKD		PF15932.8(DUF4748:Domain of unknown function (DUF4748))	GO:0005488(molecular_function:binding); GO:0061727(biological_process:methylglyoxal catabolic process to lactate); GO:0016021(cellular_component:integral component of membrane); GO:0042053(biological_process:regulation of dopamine metabolic process); GO:0016790(molecular_function:thiolester hydrolase activity); GO:0019222(biological_process:regulation of metabolic process); GO:0051048(biological_…	mitochondrial	NP_079856.2(probable hydrolase PNKD isoform 2 [Mus musculus])		mmu:56695	0.960922	0.877322	0.86483	1.13485	0.899423	0.980141	1.19443	1.13197	1.10218	1.06951	0.93786	0.846573
	A0A0R4J1L6	Actin filament-associated protein 1-like 2 OS=Mus musculus OX=10090 GN=Afap1l2 PE=1 SV=1	Afap1l2	0.8453	0.7943	0.7723	0.768	C26|CT	0.91364	-0.130302	no change	no	C26_CS|C26	0.994432	-0.00805506	no change	no	0.4157	0.719599	-0.38122	-0.14291	ENOG4111CMN(L:Replication, recombination and repair)	ENOG4111CMN(DNA polymerase iii)	K18616;K23782	AFAP1;AFAP1L		PF00169.32(PH:PH domain)	GO:0019207(molecular_function:kinase regulator activity); GO:0080090(biological_process:regulation of primary metabolic process); GO:0019222(biological_process:regulation of metabolic process); GO:0031328(biological_process:positive regulation of cellular biosynthetic process); GO:0031326(biological_process:regulation of cellular biosynthetic process); GO:0010647(biological_process:positive regul…	cytoplasmic	NP_001171267.1(actin filament-associated protein 1-like 2 isoform 1 [Mus musculus])		mmu:226250;mmu:70292;mmu:106877	1.25786	1.00252	0.92956	0.992453	0.987421	0.934591	0.967296	0.993711	1.03648	1.07296	0.94717	0.877987
	A0A0R4J1N9	Transcription factor A, mitochondrial OS=Mus musculus OX=10090 GN=Tfam PE=1 SV=1	Tfam	0.9917	1.049	1.095	1.005	C26|CT	1.10416	0.142955	no change	no	C26_CS|C26	0.917808	-0.123735	no change	no	0.1236	0.432122	-0.907982	-0.364394	COG5648(S:Function unknown)	COG5648(Mitotic checkpoint protein)	K11830;K09273	TFAM, MTTFA;UBTF	mmu05016(Huntington disease); mmu04371(Apelin signaling pathway)	PF00505.22(HMG_box:HMG (high mobility group) box); PF09011.13(HMG_box_2:HMG-box domain)	GO:0080090(biological_process:regulation of primary metabolic process); GO:0019222(biological_process:regulation of metabolic process); GO:0031974(cellular_component:membrane-enclosed lumen); GO:1901362(biological_process:organic cyclic compound biosynthetic process); GO:1901363(molecular_function:heterocyclic compound binding); GO:0071840(biological_process:cellular component organization or bio…	nuclear	AAA02579.1(HMG box protein [Mus musculus domesticus])		mmu:21429;mmu:21780	0.96595	0.959189	0.948563	0.967882	1.14465	1.06061	0.8993	1.11664	1.02487	0.850036	1.1205	0.941801
	A0A0R4J1P2	Tropomyosin alpha-3 chain OS=Mus musculus OX=10090 GN=Tpm3 PE=1 SV=1	Tpm3	1.157	1.509	1.41	1.565	C26|CT	1.21867	0.285306	up	no	C26_CS|C26	1.10993	0.150467	no change	no	0.3118	0.640849	-0.506124	-0.193244	ENOG410XR5K(S:Function unknown)	ENOG410XR5K(Retinoblastoma binding protein 5)	K10374;K09290;K10373	TPM2;TPM3;TPM1	mmu04260(Cardiac muscle contraction); mmu05200(Pathways in cancer); mmu05216(Thyroid cancer); mmu05206(MicroRNAs in cancer); mmu04261(Adrenergic signaling in cardiomyocytes); mmu05410(Hypertrophic cardiomyopathy); mmu05414(Dilated cardiomyopathy)	PF00261.23(Tropomyosin:Tropomyosin); PF12718.10(Tropomyosin_1:Tropomyosin like); PF06009.15(Laminin_II:Laminin Domain II); PF16526.8(CLZ:C-terminal leucine zipper domain of cyclic nucleotide-gated channels)	GO:0032432(cellular_component:actin filament bundle); GO:0098590(cellular_component:plasma membrane region); GO:0099512(cellular_component:supramolecular fiber); GO:0015629(cellular_component:actin cytoskeleton); GO:0030427(cellular_component:site of polarized growth); GO:0030426(cellular_component:growth cone); GO:0003012(biological_process:muscle system process); GO:0043228(cellular_component:n…	cytoplasmic	AAG38596.1(tropomyosin 3 [Mus musculus])		mmu:59069;mmu:22003;mmu:22004	0.709094	0.654494	1.09839	1.1147	0.884949	0.999114	0.795604	0.960113	1.45364	1.18419	1.00195	1.14377
	A0A0R4J1R7	4a-hydroxytetrahydrobiopterin dehydratase OS=Mus musculus OX=10090 GN=Pcbd2 PE=1 SV=1	Pcbd2	1.023	1.117	1.222	1.105	C26|CT	1.19453	0.256438	no change	yes	C26_CS|C26	0.904255	-0.145198	no change	no	0.02392	0.22757	-1.62124	-0.642886	COG2154(H:Coenzyme transport and metabolism)	COG2154(4-alpha-hydroxytetrahydrobiopterin dehydratase activity)	K01724	PCBD, phhB	mmu00790(Folate biosynthesis); mmu01100(Metabolic pathways)	PF01329.22(Pterin_4a:Pterin 4 alpha carbinolamine dehydratase)	GO:0004497(molecular_function:monooxygenase activity); GO:0080090(biological_process:regulation of primary metabolic process); GO:0019222(biological_process:regulation of metabolic process); GO:0044281(biological_process:small molecule metabolic process); GO:0044283(biological_process:small molecule biosynthetic process); GO:1901362(biological_process:organic cyclic compound biosynthetic process)…	nuclear	AAH28642.1(Pcbd2 protein [Mus musculus])		mmu:72562;mmu:13180	0.895589	0.92783	0.925144	1.00843	1.09531	1.1786	0.883947	1.04157	1.07471	0.851705	1.10426	1.01291
	A0A0R4J1R8	Thyroid hormone receptor alpha (Fragment) OS=Mus musculus OX=10090 GN=Thra PE=1 SV=1	Thra	0.8677	1.19	1.091	0.9473	C26|CT	1.25735	0.330383	up	no	C26_CS|C26	0.868286	-0.203758	no change	no	0.2039	0.537205	-0.690583	-0.26986	ENOG410XRZC(K:Transcription)	ENOG410XRZC(receptor)	K08528;K05547;K08527;K08362;K08529	RARB, NR1B2;THRA, NR1A1;RARA, NR1B1;THRB, NR1A2;RARG, NR1B3	mmu04915(Estrogen signaling pathway); mmu04659(Th17 cell differentiation); mmu05200(Pathways in cancer); mmu05202(Transcriptional misregulation in cancer); mmu05222(Small cell lung cancer); mmu05223(Non-small cell lung cancer); mmu04919(Thyroid hormone signaling pathway); mmu05221(Acute myeloid leukemia); mmu05226(Gastric cancer); mmu04080(Neuroactive ligand-receptor interaction)	PF00105.21(zf-C4:Zinc finger, C4 type (two domains)); PF00104.33(Hormone_recep:Ligand-binding domain of nuclear hormone receptor)	GO:0080090(biological_process:regulation of primary metabolic process); GO:0019222(biological_process:regulation of metabolic process); GO:0007619(biological_process:courtship behavior); GO:0030218(biological_process:erythrocyte differentiation); GO:0007617(biological_process:mating behavior); GO:0048584(biological_process:positive regulation of response to stimulus); GO:0048583(biological_proces…	nuclear	CAA30577.1(thyroid hormone receptor, partial [Mus musculus])		mmu:19411;mmu:21833;mmu:21834;mmu:218772;mmu:19401	0.976562	0.745117	0.820312	1.26465	0.831055	1.09961	1.55664	0.996094	0.93457	1.1709	0.727539	0.876953
	A0A0R4J1R9	ERI1 exoribonuclease 3 (Fragment) OS=Mus musculus OX=10090 GN=Eri3 PE=1 SV=1	Eri3	0.976	1.062	1.089	1.287	C26|CT	1.11578	0.158051	no change	no	C26_CS|C26	1.18182	0.241008	no change	no	0.3758	0.692822	-0.425043	-0.159378	COG5018(S:Function unknown)	COG5018(ERI1 exoribonuclease family member)	K18418;K18417;K18416	ERI3, PINT1;ERI2;THEX1, ERI1		PF00929.27(RNase_T:Exonuclease)	GO:0003674(molecular_function:molecular_function); GO:0016796(molecular_function:exonuclease activity, active with either ribo- or deoxyribonucleic acids and producing 5'-phosphomonoesters); GO:0043628(biological_process:ncRNA 3'-end processing); GO:0043169(molecular_function:cation binding); GO:0090304(biological_process:nucleic acid metabolic process); GO:0090305(biological_process:nucleic acid…	cytoplasmic	AAK38347.1(prion interactor PINT1, partial [Mus musculus])		mmu:140546;mmu:67276;mmu:71151	0.906002	0.87701	0.869762	1.17418	0.820838	0.965798	1.1171	0.851642	0.918686	1.33454	0.979388	1.18505
	A0A0R4J1T1	Sorbin and SH3 domain-containing protein 2 (Fragment) OS=Mus musculus OX=10090 GN=Sorbs2 PE=1 SV=1	Sorbs2	1.078	1.171	1.205	1.169	C26|CT	1.11781	0.160676	no change	no	C26_CS|C26	0.970124	-0.0437582	no change	no	0.1035	0.401815	-0.98506	-0.395973	ENOG410XNVJ(S:Function unknown)	ENOG410XNVJ(Mitotic checkpoint protein)	K12171;K06086;K23714;K23709;K23708	SH3RF, POSH;SORBS1, SH3D5, PONSIN, CAP;SH3D19;SORBS3;SORBS2	mmu03320(PPAR signaling pathway); mmu04520(Adherens junction); mmu04910(Insulin signaling pathway)	PF00018.31(SH3_1:SH3 domain); PF14604.9(SH3_9:Variant SH3 domain); PF07653.20(SH3_2:Variant SH3 domain); PF02208.19(Sorb:Sorbin homologous domain)	GO:0005488(molecular_function:binding); GO:0098590(cellular_component:plasma membrane region); GO:0060341(biological_process:regulation of cellular localization); GO:1905475(biological_process:regulation of protein localization to membrane); GO:0030425(cellular_component:dendrite); GO:0043229(cellular_component:intracellular organelle); GO:0043228(cellular_component:non-membrane-bounded organelle…	nuclear	BAC65651.1(mKIAA0777 protein, partial [Mus musculus])		mmu:234214;mmu:20411;mmu:20410;mmu:237353;mmu:27059	0.865239	0.917153	1.01666	1.01146	1.01925	1.09626	1.01666	1.00281	1.02012	1.01233	1.05473	0.967337
	A0A0R4J1U4	Transcriptional enhancer factor TEF-3 OS=Mus musculus OX=10090 GN=Tead4 PE=1 SV=1	Tead4	0.9043	1.236	1.013	1.049	C26|CT	1.1202	0.163761	no change	no	C26_CS|C26	1.03554	0.0503805	no change	no	0.1023	0.401136	-0.990124	-0.396708	ENOG410XQMP(K:Transcription)	ENOG410XQMP(TEA domain family member)	K09448	TEAD	mmu04390(Hippo signaling pathway); mmu04392(Hippo signaling pathway - multiple species)	PF17725.4(YBD:YAP binding domain); PF01285.21(TEA:TEA/ATTS domain)	GO:0080090(biological_process:regulation of primary metabolic process); GO:0019222(biological_process:regulation of metabolic process); GO:0007165(biological_process:signal transduction); GO:1901363(molecular_function:heterocyclic compound binding); GO:0010604(biological_process:positive regulation of macromolecule metabolic process); GO:0048869(biological_process:cellular developmental process);…	nuclear	AAC37680.1(the first amino acid was determined to be isoleucine rather than methionine by comparison to mTEF1 (ascession # L13853); TEF-1-related factor, partial [Mus musculus])		mmu:21676;mmu:21677;mmu:21678;mmu:21679	0.951852	0.80146	0.829063	0.987071	0.972793	0.932815	1.21076	1.45824	0.860474	0.953756	1.10415	0.937574
	A0A0R4J1X6	Uncharacterized aarF domain-containing protein kinase 2 OS=Mus musculus OX=10090 GN=Adck2 PE=1 SV=1	Adck2	1.085	1.251	1.285	1.139	C26|CT	1.18433	0.244073	no change	no	C26_CS|C26	0.886381	-0.174001	no change	no	0.1516	0.474862	-0.819301	-0.323432	COG0661(O:Posttranslational modification, protein turnover, chaperones)	COG0661(MAM domain containing 2)	K08869	ADCK, ABC1		PF03109.19(ABC1:ABC1 atypical kinase-like domain)	GO:0035639(molecular_function:purine ribonucleoside triphosphate binding); GO:0016310(biological_process:phosphorylation); GO:1901363(molecular_function:heterocyclic compound binding); GO:0043229(cellular_component:intracellular organelle); GO:0003674(molecular_function:molecular_function); GO:0005488(molecular_function:binding); GO:0043167(molecular_function:ion binding); GO:0043227(cellular_com…	mitochondrial	NP_849204.1(uncharacterized aarF domain-containing protein kinase 2 [Mus musculus])		mmu:72113;mmu:57869	0.840395	0.846278	1.04797	1.08747	0.961412	1.19168	1.0278	1.07318	1.05301	0.995028	0.832831	1.04293
	A0A0R4J1Y3	tRNA N6-adenosine threonylcarbamoyltransferase OS=Mus musculus OX=10090 GN=Osgep PE=1 SV=1	Osgep	0.9527	0.9727	0.977	0.9787	C26|CT	1.02551	0.0363366	no change	no	C26_CS|C26	1.00174	0.00250814	no change	no	0.5131	0.780284	-0.289798	-0.107747	COG0533(O:Posttranslational modification, protein turnover, chaperones)	COG0533(Required for the formation of a threonylcarbamoyl group on adenosine at position 37 (t(6)A37) in tRNAs that read codons beginning with adenine (By similarity))	K01409	OSGEP, KAE1, QRI7		PF00814.28(TsaD:tRNA N6-adenosine threonylcarbamoyltransferase)	GO:0061711(molecular_function:N(6)-L-threonylcarbamoyladenine synthase); GO:0009451(biological_process:RNA modification); GO:0090304(biological_process:nucleic acid metabolic process); GO:0034641(biological_process:cellular nitrogen compound metabolic process); GO:0006807(biological_process:nitrogen compound metabolic process); GO:0003674(molecular_function:molecular_function); GO:0005488(molecul…	cytoplasmic	NP_598437.2(tRNA N6-adenosine threonylcarbamoyltransferase [Mus musculus])		mmu:66246;mmu:72085	1.03066	0.940995	0.973976	1.04715	1.00696	0.966761	1.0688	0.997681	0.940995	1.07086	0.963669	0.991497
	A0A0R4J1Z3	Transmembrane protein 33 OS=Mus musculus OX=10090 GN=Tmem33 PE=1 SV=1	Tmem33	1.09	1.182	1.137	1.309	C26|CT	1.04312	0.0609041	no change	no	C26_CS|C26	1.15128	0.203233	no change	no	0.5518	0.801154	-0.258218	-0.0962839	ENOG4111BM3(S:Function unknown)	ENOG4111BM3(Transmembrane protein 33)	K20724	TMEM33	mmu03013(Nucleocytoplasmic transport)	PF03661.16(TMEM33_Pom33:Transmembrane protein 33/Nucleoporin POM33)	GO:0016020(cellular_component:membrane); GO:0005783(cellular_component:endoplasmic reticulum); GO:0033043(biological_process:regulation of organelle organization); GO:1903899(biological_process:positive regulation of PERK-mediated unfolded protein response); GO:0048584(biological_process:positive regulation of response to stimulus); GO:0048770(cellular_component:pigment granule); GO:0031975(cellu…	ER	NP_084384.1(transmembrane protein 33 isoform 2 [Mus musculus])		mmu:67878	0.847697	0.998587	0.925685	0.893473	1.04267	0.955355	0.832439	1.14863	1.02571	0.923142	1.29528	1.11133
	A0A0R4J1Z5	DNA polymerase iota OS=Mus musculus OX=10090 GN=Poli PE=1 SV=1	Poli	1.174	1.253	0.9843	1.108	C26|CT	0.838416	-0.254262	no change	no	C26_CS|C26	1.12567	0.170788	no change	no	0.1683	0.499707	-0.773916	-0.301284	COG0389(L:Replication, recombination and repair)	COG0389(Poorly processive error-prone DNA polymerase involved in untargeted mutagenesis. Copies undamaged DNA at stalled replication forks which arise in vivo from mismatched or misaligned primer ends. These misaligned primers can be extended by polIV. Exhibits no 3-5 exonuclease (proofreading) activity. May be involved in translesional synthesis in conjunction with the beta clamp from polIII (By…	K03515;K03509;K03510;K03511	REV1;POLH;POLI;POLK	mmu05169(Epstein-Barr virus infection); mmu05218(Melanoma); mmu03460(Fanconi anemia pathway); mmu05200(Pathways in cancer); mmu05212(Pancreatic cancer); mmu05202(Transcriptional misregulation in cancer); mmu05210(Colorectal cancer); mmu05217(Basal cell carcinoma); mmu05216(Thyroid cancer); mmu05220(Chronic myeloid leukemia); mmu05214(Glioma); mmu05223(Non-small cell lung cancer); mmu05213(Endomet…	PF00817.23(IMS:impB/mucB/samB family); PF11799.11(IMS_C:impB/mucB/samB family C-terminal domain); PF11798.11(IMS_HHH:IMS family HHH motif)	GO:0003674(molecular_function:molecular_function); GO:0044238(biological_process:primary metabolic process); GO:0071482(biological_process:cellular response to light stimulus); GO:0009314(biological_process:response to radiation); GO:0043229(cellular_component:intracellular organelle); GO:0003677(molecular_function:DNA binding); GO:1901363(molecular_function:heterocyclic compound binding); GO:004…	cytoplasmic	NP_001390118.1(DNA polymerase iota isoform 2 (short) [Mus musculus])		mmu:27015;mmu:26447;mmu:80905;mmu:56210	0.885021	1.19743	1.03547	0.788554	0.889446	0.935467	0.973523	1.07619	1.2762	1.00184	0.977948	0.962903
	A0A0R4J268	Oncostatin-M-specific receptor subunit beta OS=Mus musculus OX=10090 GN=Osmr PE=1 SV=1	Osmr	1.064	0.9903	1.332	1.144	C26|CT	1.25188	0.324096	up	no	C26_CS|C26	0.858859	-0.219507	no change	no	0.08022	0.36056	-1.09572	-0.443022	ENOG410Y9XY(U:Intracellular trafficking, secretion, and vesicular transport)	ENOG410Y9XY(oncostatin M receptor)	K05057;K05064;K06550;K05060;K05058	OSMR;IL12RB2;L1CAM, CD171;IL6ST, GP130, CD130;LIFR, CD118	mmu05167(Kaposi sarcoma-associated herpesvirus infection); mmu05171(Coronavirus disease - COVID-19); mmu04658(Th1 and Th2 cell differentiation); mmu04659(Th17 cell differentiation); mmu04550(Signaling pathways regulating pluripotency of stem cells); mmu05200(Pathways in cancer); mmu05321(Inflammatory bowel disease); mmu05203(Viral carcinogenesis); mmu04061(Viral protein interaction with cytokine …	PF17971.4(LIFR_D2:Leukemia inhibitory factor receptor D2 domain); PF00041.24(fn3:Fibronectin type III domain)	GO:0005126(molecular_function:cytokine receptor binding); GO:0042127(biological_process:regulation of cell proliferation); GO:0038023(molecular_function:signaling receptor activity); GO:0019221(biological_process:cytokine-mediated signaling pathway); GO:0005127(molecular_function:ciliary neurotrophic factor receptor binding); GO:0098590(cellular_component:plasma membrane region); GO:0019955(molec…	plasma membrane	NP_001297398.1(oncostatin-M-specific receptor subunit beta isoform 2 precursor [Mus musculus])		mmu:18414;mmu:16880;mmu:16195;mmu:16728;mmu:16162	0.882742	1.0743	0.861557	1.02486	1.24643	1.25703	0.797999	0.871267	0.953362	1.12108	0.814771	1.0946
	A0A0R4J288	Decapping nuclease OS=Mus musculus OX=10090 GN=Dxo PE=1 SV=1	Dxo	0.8667	0.7883	1.065	0.7267	C26|CT	1.2288	0.297249	up	no	C26_CS|C26	0.682347	-0.551422	down	no	0.424	0.724776	-0.372634	-0.139796	ENOG410ZAFR(S:Function unknown)	ENOG410ZAFR(Ribonuclease that specifically degrades pre-mRNAs with a defective 5' end cap and is part of a pre-mRNA capping quality control. Has decapping and pyrophosphohydrolase activities. Has decapping activity toward incomplete 5' end cap mRNAs such as unmethylated 5' end-capped RNA to release GpppN and 5' end monophosphate RNA. Also possesses RNA 5'-pyrophosphohydrolase activity by hydrolyz…	K14845	RAI1, DOM3Z		PF08652.14(RAI1:RAI1 like PD-(D/E)XK nuclease)	GO:0080090(biological_process:regulation of primary metabolic process); GO:0019222(biological_process:regulation of metabolic process); GO:0034353(molecular_function:RNA pyrophosphohydrolase activity); GO:1901363(molecular_function:heterocyclic compound binding); GO:1901360(biological_process:organic cyclic compound metabolic process); GO:1901361(biological_process:organic cyclic compound catabol…	cytoplasmic	NP_001157242.1(decapping and exoribonuclease protein [Mus musculus])		mmu:112403	1.16043	0.786771	1.06992	1.69539	0.932985	1.08036	1.19408	0.775167	0.775167	1.10589	0.642878	0.780969
	A0A0R4J291	FAST kinase domain-containing protein 5, mitochondrial OS=Mus musculus OX=10090 GN=Fastkd5 PE=1 SV=1	Fastkd5	1.084	1.01	1.062	0.873	C26|CT	0.979705	-0.029581	no change	no	C26_CS|C26	0.822034	-0.28273	down	no	0.8668	0.953724	-0.0620811	-0.0205774	ENOG4111F08(T:Signal transduction mechanisms)	ENOG4111F08(FAST kinase domains 5)	K08290	FASTK		PF08368.15(FAST_2:FAST kinase-like protein, subdomain 2); PF06743.18(FAST_1:FAST kinase-like protein, subdomain 1); PF08373.13(RAP:RAP domain)	GO:0009894(biological_process:regulation of catabolic process); GO:0035770(cellular_component:ribonucleoprotein granule); GO:0080090(biological_process:regulation of primary metabolic process); GO:0031329(biological_process:regulation of cellular catabolic process); GO:0071704(biological_process:organic substance metabolic process); GO:0016310(biological_process:phosphorylation); GO:0031323(biolo…	mitochondrial	BAE25612.1(unnamed protein product [Mus musculus])		mmu:66587;mmu:380601;mmu:21379;mmu:320720	0.99272	1.22402	1.01257	0.913302	1.2409	1.0096	0.899404	1.14064	0.966909	0.827929	0.995698	0.776307
	A0A0R4J2B5	RIKEN cDNA 2310022A10 gene OS=Mus musculus OX=10090 GN=2310022A10Rik PE=1 SV=1	2310022A10Rik	1.009	0.97	0.9603	0.9663	C26|CT	0.951734	-0.0713691	no change	no	C26_CS|C26	1.00625	0.00898598	no change	no	0.4432	0.735742	-0.3534	-0.133274	ENOG41121VM(S:Function unknown)	ENOG41121VM(chromosome 19 open reading frame 47)				PF17740.4(DUF5577:Family of unknown function (DUF5577)); PF18017.4(SAM_4:SAM domain (Sterile alpha motif))	GO:0005575(cellular_component:cellular_component); GO:0043231(cellular_component:intracellular membrane-bounded organelle); GO:0005634(cellular_component:nucleus); GO:0005654(cellular_component:nucleoplasm); GO:0043229(cellular_component:intracellular organelle); GO:0043227(cellular_component:membrane-bounded organelle); GO:0043226(cellular_component:organelle); GO:0110165(cellular_component:cell…	nuclear	BAC36772.1(unnamed protein product [Mus musculus])		mmu:66367	1.02415	1.03952	1.03644	1.07946	0.877699	0.993428	1.0006	1.06717	0.91252	0.938124	1.02518	1.00572
	A0A0R4J2B6	Retinoblastoma-binding protein 5 OS=Mus musculus OX=10090 GN=Rbbp5 PE=1 SV=1	Rbbp5	1.044	1.027	1.096	0.9993	C26|CT	1.04981	0.0701261	no change	no	C26_CS|C26	0.91177	-0.133258	no change	no	0.3112	0.640289	-0.50696	-0.193624	ENOG410XTA2(S:Function unknown)	ENOG410XTA2(Retinoblastoma binding protein 5)	K14961;K04497	RBBP5, SWD1, CPS50;GRO, TLE	mmu04934(Cushing syndrome); mmu04330(Notch signaling pathway); mmu04310(Wnt signaling pathway)	PF00400.35(WD40:WD domain, G-beta repeat); PF12894.10(ANAPC4_WD40:Anaphase-promoting complex subunit 4 WD40 domain)	GO:0006479(biological_process:protein methylation); GO:0035064(molecular_function:methylated histone binding); GO:0008276(molecular_function:protein methyltransferase activity); GO:0051568(biological_process:histone H3-K4 methylation); GO:1901363(molecular_function:heterocyclic compound binding); GO:0071840(biological_process:cellular component organization or biogenesis); GO:0140034(molecular_fu…	nuclear	BAE42295.1(unnamed protein product [Mus musculus])		mmu:21888;mmu:21885;mmu:213464;mmu:21887	0.960077	1.03496	1.01288	1.00136	1.12329	1.03208	0.905352	1.0532	0.99848	0.911113	1.0148	0.952396
	A0A0U1RNF2	Leucine carboxyl methyltransferase 1 OS=Mus musculus OX=10090 GN=Lcmt1 PE=1 SV=1	Lcmt1	0.892	1.051	0.9617	1.011	C26|CT	1.07814	0.108543	no change	no	C26_CS|C26	1.05126	0.0721242	no change	no	0.6389	0.844482	-0.194567	-0.0734098	ENOG410YB9K(S:Function unknown)	ENOG410YB9K(leucine carboxyl methyltransferase)	K15451;K18203	PPM2, LCMT2, TYW4;LCMT1		PF04072.17(LCM:Leucine carboxyl methyltransferase)	GO:0006479(biological_process:protein methylation); GO:0033045(biological_process:regulation of sister chromatid segregation); GO:0033047(biological_process:regulation of mitotic sister chromatid segregation); GO:0018410(biological_process:C-terminal protein amino acid modification); GO:0080090(biological_process:regulation of primary metabolic process); GO:0019222(biological_process:regulation o…	cytoplasmic	NP_079580.2(leucine carboxyl methyltransferase 1 isoform 1 [Mus musculus])		mmu:329504;mmu:30949	1.02154	0.789648	0.922448	1.21256	0.79067	0.943901	1.41892	0.799864	1.00111	1.30144	0.871371	0.926534
	A0A0U1RNX8	B-cell CLL/lymphoma 7 protein family member C OS=Mus musculus OX=10090 GN=Bcl7c PE=1 SV=1	Bcl7c	1.017	1.187	1.061	1.121	C26|CT	1.04326	0.061105	no change	no	C26_CS|C26	1.05655	0.0793616	no change	no	0.618	0.834904	-0.209012	-0.0783632	ENOG4111TES(S:Function unknown)	ENOG4111TES(B-cell CLL lymphoma)	K25605	BCL7		PF04714.16(BCL_N:BCL7, N-terminal conserver region)	GO:1904949(cellular_component:ATPase complex); GO:0070603(cellular_component:SWI/SNF superfamily-type complex); GO:0005575(cellular_component:cellular_component); GO:0016514(cellular_component:SWI/SNF complex); GO:0032991(cellular_component:macromolecular complex); GO:1902494(cellular_component:catalytic complex)	cytoplasmic	NP_001334581.1(B-cell CLL/lymphoma 7 protein family member C isoform 1 [Mus musculus])		mmu:12054;mmu:12055;mmu:77045	0.911923	0.942017	0.92925	1.00585	1.07242	0.825291	0.939281	1.25481	1.05327	0.984877	1.17547	0.90554
	A0A0U1RP81	MICOS complex subunit MIC60 OS=Mus musculus OX=10090 GN=Immt PE=1 SV=1	Immt	0.99	1.03	1.027	0.9627	C26|CT	1.03737	0.0529358	no change	no	C26_CS|C26	0.93739	-0.093278	no change	no	0.5852	0.819252	-0.232696	-0.0865824	ENOG410Y49V(U:Intracellular trafficking, secretion, and vesicular transport)	ENOG410Y49V(Multifunctional regulator of mitochondrial architecture and protein biogenesis. May act in concert with ATP synthase dimers to generate inner membrane structure and consequently normal mitochondrial morphology. Plays a role in keeping cristae membranes connected to the inner boundary membrane. Promotes protein import via the mitochondrial intermembrane space assembly (MIA) pathway (By…	K17785	IMMT, MIC60		PF09731.12(Mitofilin:Mitochondrial inner membrane protein)		nuclear	XP_029390787.1(MICOS complex subunit MIC60 isoform X8 [Mus pahari])		mmu:76614	0.997755	1.04864	0.916937	0.952856	1.11649	1.00374	0.934896	1.17037	0.976802	0.855076	1.12846	0.89798
	A0A0U1RPL0	Ataxin-2-like protein OS=Mus musculus OX=10090 GN=Atxn2l PE=1 SV=1	Atxn2l	1.02	1.002	0.9833	1.208	C26|CT	0.96402	-0.0528656	no change	no	C26_CS|C26	1.22852	0.296917	up	yes	0.6199	0.834782	-0.207678	-0.0784271	COG5180(S:Function unknown)	COG5180(stress granule assembly)	K23625	ATXN2_2L	mmu05014(Amyotrophic lateral sclerosis); mmu05017(Spinocerebellar ataxia); mmu05022(Pathways of neurodegeneration - multiple diseases)	PF14438.9(SM-ATX:Ataxin 2 SM domain); PF06741.16(LsmAD:LsmAD domain)	GO:0035770(cellular_component:ribonucleoprotein granule); GO:0090304(biological_process:nucleic acid metabolic process); GO:0043229(cellular_component:intracellular organelle); GO:0043228(cellular_component:non-membrane-bounded organelle); GO:0003674(molecular_function:molecular_function); GO:0036464(cellular_component:cytoplasmic ribonucleoprotein granule); GO:0003676(molecular_function:nucleic …	cytoplasmic	XP_006507784.1(ataxin-2-like protein isoform X2 [Mus musculus])		mmu:20239;mmu:233871	0.949442	0.876335	1.07857	0.973178	0.886779	0.940897	0.994066	0.876335	0.982673	1.13648	1.1061	1.19915
	A0A0U1RPV3	CDP-diacylglycerol--inositol 3-phosphatidyltransferase OS=Mus musculus OX=10090 GN=Cdipt PE=1 SV=1	Cdipt	0.9063	0.852	0.8737	0.836	C26|CT	0.96403	-0.0528507	no change	no	C26_CS|C26	0.95685	-0.063635	no change	no	0.6329	0.842623	-0.198665	-0.0743669	COG0558(I:Lipid transport and metabolism)	COG0558(cdp-diacylglycerol-glycerol-3-phosphate 3-phosphatidyltransferase)	K00999	CDIPT	mmu04070(Phosphatidylinositol signaling system); mmu00564(Glycerophospholipid metabolism); mmu00562(Inositol phosphate metabolism); mmu01100(Metabolic pathways)	PF01066.24(CDP-OH_P_transf:CDP-alcohol phosphatidyltransferase)	GO:0017169(molecular_function:CDP-alcohol phosphatidyltransferase activity); GO:0044249(biological_process:cellular biosynthetic process); GO:0003674(molecular_function:molecular_function); GO:0031224(cellular_component:intrinsic component of membrane); GO:1901576(biological_process:organic substance biosynthetic process); GO:0016021(cellular_component:integral component of membrane); GO:0071704(…	ER	NP_001334585.1(CDP-diacylglycerol--inositol 3-phosphatidyltransferase isoform 2 [Mus musculus])		mmu:52858	1.1534	1.02076	0.961938	1.09804	0.946943	0.978085	1.06228	0.976932	0.908881	1.01384	0.937716	0.941176
	A0A0X1KG60	E3 ubiquitin protein ligase OS=Mus musculus OX=10090 GN=Rnf40 PE=1 SV=1	Rnf40	0.9823	0.9723	1.019	0.9197	C26|CT	1.03736	0.0529184	no change	no	C26_CS|C26	0.902552	-0.147919	no change	yes	0.1845	0.517941	-0.734004	-0.28572	ENOG410Y5C6(K:Transcription)	ENOG410Y5C6(e3 ubiquitin protein ligase)	K10696	BRE1		PF13920.9(zf-C3HC4_3:Zinc finger, C3HC4 type (RING finger)); PF00097.28(zf-C3HC4:Zinc finger, C3HC4 type (RING finger))	GO:0080090(biological_process:regulation of primary metabolic process); GO:0019222(biological_process:regulation of metabolic process); GO:0050684(biological_process:regulation of mRNA processing); GO:0010390(biological_process:histone monoubiquitination); GO:1900363(biological_process:regulation of mRNA polyadenylation); GO:0031056(biological_process:regulation of histone modification); GO:00310…	nuclear	NP_758485.2(E3 ubiquitin-protein ligase BRE1B isoform 1 [Mus musculus])		mmu:109331;mmu:233900	1.02731	0.98519	1.01498	1.0119	1.04786	1.08176	0.966698	1.05299	0.976971	0.909169	0.968753	0.956425
	A0A0X1KG67	ER membrane protein complex subunit 10 OS=Mus musculus OX=10090 GN=Emc10 PE=1 SV=1	Emc10	1.079	1.212	1.158	1.167	C26|CT	1.07322	0.10194	no change	no	C26_CS|C26	1.00777	0.0111693	no change	no	0.302	0.632895	-0.519993	-0.198668	ENOG4111PEN(S:Function unknown)	ENOG4111PEN(ER membrane protein complex subunit 10)	K23570	EMC10			GO:0008104(biological_process:protein localization); GO:0051234(biological_process:establishment of localization); GO:0048584(biological_process:positive regulation of response to stimulus); GO:0048583(biological_process:regulation of response to stimulus); GO:0005789(cellular_component:endoplasmic reticulum membrane); GO:0051205(biological_process:protein insertion into membrane); GO:0070727(bio…	plasma membrane	EDL22723.1(RIKEN cDNA 2310044H10, isoform CRA_b [Mus musculus])		mmu:69683	0.866426	0.954801	0.98426	0.928809	1.0865	0.995523	0.994657	1.08736	1.06917	0.893285	1.12202	1.01718
	A0A125R9I3	Stimulator of interferon genes protein OS=Mus musculus molossinus OX=57486 GN=Sting1 PE=2 SV=1	Sting1	1	1.008	1.015	0.9333	C26|CT	1.015	0.0214797	no change	no	C26_CS|C26	0.919507	-0.121067	no change	no	0.7814	0.915167	-0.107127	-0.0384996	ENOG4111M85(S:Function unknown)	ENOG4111M85(transmembrane protein 173)	K12654	TMEM173, MITA	mmu05170(Human immunodeficiency virus 1 infection); mmu05171(Coronavirus disease - COVID-19); mmu05163(Human cytomegalovirus infection); mmu04621(NOD-like receptor signaling pathway); mmu04623(Cytosolic DNA-sensing pathway); mmu04622(RIG-I-like receptor signaling pathway); mmu05168(Herpes simplex virus 1 infection)	PF15009.9(TMEM173:Transmembrane protein 173)	GO:0000045(biological_process:autophagosome assembly); GO:0005783(cellular_component:endoplasmic reticulum); GO:0019222(biological_process:regulation of metabolic process); GO:0048584(biological_process:positive regulation of response to stimulus); GO:0048583(biological_process:regulation of response to stimulus); GO:0005789(cellular_component:endoplasmic reticulum membrane); GO:0031349(biologica…	ER	AMD16372.1(STING [Mus musculus molossinus])		mmu:72512	1.01112	0.989889	1.03337	0.940344	1.03438	1.10313	1.04752	1.07078	0.938322	0.879676	1.03438	0.917088
	A0A140LHN0	Protein YIF1 (Fragment) OS=Mus musculus OX=10090 GN=Yif1b PE=1 SV=1	Yif1b	1.03	0.9747	1.015	0.9437	C26|CT	0.985437	-0.0211646	no change	no	C26_CS|C26	0.929754	-0.10508	no change	no	0.6303	0.840114	-0.200453	-0.0756619	COG5197(S:Function unknown)	COG5197(yip1 interacting factor homolog)	K20362	YIF1		PF03878.18(YIF1:YIF1)	GO:0022607(biological_process:cellular component assembly); GO:0005783(cellular_component:endoplasmic reticulum); GO:0030030(biological_process:cell projection organization); GO:0030031(biological_process:cell projection assembly); GO:0006612(biological_process:protein targeting to membrane); GO:0005789(cellular_component:endoplasmic reticulum membrane); GO:0043229(cellular_component:intracellula…	cytoplasmic	NP_001103671.1(protein YIF1B isoform 2 [Mus musculus])		mmu:77254;mmu:68090	1.00908	1.09384	1.01615	1.00908	1.0444	1.02018	0.941473	1.06458	0.944501	0.943491	1.03734	0.875883
	A0A140LHR3	Signal peptidase complex subunit 2 OS=Mus musculus OX=10090 GN=Spcs2 PE=1 SV=1	Spcs2	0.9707	1.003	0.9843	0.9047	C26|CT	1.01401	0.0200726	no change	no	C26_CS|C26	0.91913	-0.121659	no change	no	0.8557	0.950238	-0.0676785	-0.0221675	ENOG4111HIK(U:Intracellular trafficking, secretion, and vesicular transport)	ENOG4111HIK(signal peptidase complex subunit 2)	K12947	SPCS2, SPC2	mmu03060(Protein export)	PF06703.14(SPC25:Microsomal signal peptidase 25 kDa subunit (SPC25))	GO:0005787(cellular_component:signal peptidase complex); GO:0034641(biological_process:cellular nitrogen compound metabolic process); GO:0006807(biological_process:nitrogen compound metabolic process); GO:0003674(molecular_function:molecular_function); GO:0008233(molecular_function:peptidase activity); GO:0031224(cellular_component:intrinsic component of membrane); GO:0016021(cellular_component:i…	Golgi apparatus	XP_006508180.1(signal peptidase complex subunit 2 isoform X1 [Mus musculus])		mmu:66624	1.03546	1.03546	0.944344	0.911209	1.14005	1.00647	0.942273	1.0686	1.10588	0.866684	1.04064	0.902925
	A0A140LHU0	Disintegrin and metalloproteinase domain-containing protein 9 OS=Mus musculus OX=10090 GN=Adam9 PE=1 SV=1	Adam9	0.95	0.9433	1.103	1.097	C26|CT	1.16105	0.215433	no change	no	C26_CS|C26	0.99456	-0.00786927	no change	no	0.09929	0.395677	-1.00309	-0.402659	ENOG410XX2M(S:Function unknown)	ENOG410XX2M(ADAM metallopeptidase domain)	K06834;K06835;K08610;K08613	ADAM9;ADAM12;ADAM21;ADAM26		PF01421.22(Reprolysin:Reprolysin (M12B) family zinc metalloprotease); PF08516.15(ADAM_CR:ADAM cysteine-rich); PF01562.22(Pep_M12B_propep:Reprolysin family propeptide); PF00200.26(Disintegrin:Disintegrin); PF13688.9(Reprolysin_5:Metallo-peptidase family M12); PF13582.9(Reprolysin_3:Metallo-peptidase family M12B Reprolysin-like); PF13583.9(Reprolysin_4:Metallo-peptidase family M12B Reprolysin-like)…	GO:0032880(biological_process:regulation of protein localization); GO:0051043(biological_process:regulation of membrane protein ectodomain proteolysis); GO:0019220(biological_process:regulation of phosphate metabolic process); GO:0080090(biological_process:regulation of primary metabolic process); GO:0019222(biological_process:regulation of metabolic process); GO:0050840(molecular_function:extrac…	lysosomal	NP_001257925.1(disintegrin and metalloproteinase domain-containing protein 9 isoform 1 precursor [Mus musculus])		mmu:384814;mmu:56622;mmu:252866;mmu:11502;mmu:11489	0.977278	0.960665	0.8473	0.968483	1.15807	1.10628	0.860005	0.960665	0.945028	1.01441	1.18251	1.0193
	A0A140LIF0	5-demethoxyubiquinone hydroxylase, mitochondrial OS=Mus musculus OX=10090 GN=Coq7 PE=1 SV=1	Coq7	1.133	1.247	1.178	1.162	C26|CT	1.03972	0.0561917	no change	no	C26_CS|C26	0.986418	-0.0197295	no change	no	0.5917	0.821106	-0.227898	-0.0856007	COG2941(H:Coenzyme transport and metabolism)	COG2941(Oxygenase that introduces the hydroxyl group at carbon five of 2-nonaprenyl-3-methyl-6-methoxy-1,4-benzoquinol resulting in the formation of 2-nonaprenyl-3-methyl-5-hydroxy-6-methoxy-1,4- benzoquinol (By similarity))	K06134	COQ7	mmu01240(Biosynthesis of cofactors); mmu00130(Ubiquinone and other terpenoid-quinone biosynthesis); mmu01100(Metabolic pathways)	PF03232.16(COQ7:Ubiquinone biosynthesis protein COQ7)	GO:0004497(molecular_function:monooxygenase activity); GO:0080090(biological_process:regulation of primary metabolic process); GO:0019222(biological_process:regulation of metabolic process); GO:0016043(biological_process:cellular component organization); GO:0044283(biological_process:small molecule biosynthetic process); GO:0032989(biological_process:cellular component morphogenesis); GO:0007005(…	mitochondrial	EDL17130.1(demethyl-Q 7, isoform CRA_b [Mus musculus])		mmu:12850	0.847517	0.996681	1.03651	0.942439	1.05092	1.00177	1.0255	1.19246	0.95261	0.835652	1.15686	0.961085
	A0A140LIH0	Mediator of RNA polymerase II transcription subunit 25 (Fragment) OS=Mus musculus OX=10090 GN=Med25 PE=1 SV=1	Med25	0.947	1.003	1.006	0.926	C26|CT	1.0623	0.087194	no change	no	C26_CS|C26	0.920477	-0.119546	no change	no	0.4984	0.771318	-0.302422	-0.112767	ENOG410Z0HI(K:Transcription)	ENOG410Z0HI(mediator complex subunit 25)	K15168	MED25		PF11265.11(Med25_VWA:Mediator complex subunit 25 von Willebrand factor type A); PF11235.11(Med25_SD1:Mediator complex subunit 25 synapsin 1); PF11232.11(Med25:Mediator complex subunit 25 PTOV activation and synapsin 2)	GO:0080090(biological_process:regulation of primary metabolic process); GO:0019222(biological_process:regulation of metabolic process); GO:0051098(biological_process:regulation of binding); GO:0016592(cellular_component:mediator complex); GO:0061629(molecular_function:RNA polymerase II sequence-specific DNA binding transcription factor binding); GO:1901362(biological_process:organic cyclic compou…	nuclear	BAE29135.1(unnamed protein product, partial [Mus musculus])		mmu:75613;mmu:84113	1.0304	0.937661	0.959299	1.19011	0.964451	0.955178	1.04276	1.04482	1.01288	0.969603	0.876868	1.01597
	A0A140LIM2	AN1-type zinc finger protein 6 (Fragment) OS=Mus musculus OX=10090 GN=Zfand6 PE=1 SV=1	Zfand6	1.148	1.272	1.15	1.244	C26|CT	1.00174	0.00251122	no change	no	C26_CS|C26	1.08174	0.113353	no change	no	0.9911	0.998928	-0.00388252	-0.000465789	ENOG4111UWC(O:Posttranslational modification, protein turnover, chaperones)	ENOG4111UWC(MAM domain containing 2)	K24687;K12163	ZFAND5_6;ZFAND4, ANUBL1		PF01754.19(zf-A20:A20-like zinc finger); PF01428.19(zf-AN1:AN1-like Zinc finger)	GO:0005488(molecular_function:binding); GO:0008104(biological_process:protein localization); GO:0003676(molecular_function:nucleic acid binding); GO:0072663(biological_process:establishment of protein localization to peroxisome); GO:0072662(biological_process:protein localization to peroxisome); GO:0003677(molecular_function:DNA binding); GO:1901363(molecular_function:heterocyclic compound bindin…	cytoplasmic	NP_001007631.1(AN1-type zinc finger protein 6 [Rattus norvegicus])		mmu:65098;mmu:22682;mmu:67492	0.83091	1.10096	0.929788	1.12588	0.879103	0.860823	1.45658	0.972165	0.742833	1.02036	0.864146	1.21645
	A0A140LIM5	Mitotic checkpoint protein BUB3 OS=Mus musculus OX=10090 GN=Bub3 PE=1 SV=1	Bub3	1.035	1.098	1.128	1.091	C26|CT	1.08986	0.124136	no change	no	C26_CS|C26	0.967199	-0.048116	no change	no	0.05681	0.31579	-1.24558	-0.500601	ENOG410XRBG(S:Function unknown)	ENOG410XRBG(Mitotic checkpoint protein)	K02180;K14298	BUB3;RAE1, GLE2	mmu03013(Nucleocytoplasmic transport); mmu05014(Amyotrophic lateral sclerosis); mmu05166(Human T-cell leukemia virus 1 infection); mmu05164(Influenza A); mmu04110(Cell cycle)	PF00400.35(WD40:WD domain, G-beta repeat)		cytoplasmic	KAF6316932.1(BUB3 mitotic checkpoint protein [Rhinolophus ferrumequinum])		mmu:12237;mmu:66679	0.919047	0.987057	0.947538	0.986138	1.06793	1.0569	0.944781	1.08907	0.99349	0.959485	1.00452	1.04404
	A0A140LJJ5	A-kinase anchor protein 13 OS=Mus musculus OX=10090 GN=Akap13 PE=1 SV=1	Akap13	0.9833	1.001	0.9853	1.003	C26|CT	1.00203	0.00293141	no change	no	C26_CS|C26	1.01796	0.0256866	no change	no	0.9594	0.987494	-0.0180003	-0.00546556	ENOG410XT68(T:Signal transduction mechanisms); COG5422(T:Signal transduction mechanisms)	ENOG410XT68(guanine nucleotide exchange factor (GEF)); COG5422(guanine nucleotide exchange factor (GEF))	K12330;K12791;K16529;K21066;K21072	ARHGEF1;ARHGEF2, GEF-H1;ARHGEF13;ARHGEF18;ARHGEF28	mmu04530(Tight junction); mmu05163(Human cytomegalovirus infection); mmu05200(Pathways in cancer); mmu05205(Proteoglycans in cancer); mmu04611(Platelet activation); mmu04928(Parathyroid hormone synthesis, secretion and action); mmu05135(Yersinia infection); mmu05417(Lipid and atherosclerosis); mmu05418(Fluid shear stress and atherosclerosis); mmu04810(Regulation of actin cytoskeleton); mmu04270(V…	PF17838.4(PH_16:PH domain); PF00621.23(RhoGEF:RhoGEF domain)	GO:0051169(biological_process:nuclear transport); GO:0051168(biological_process:nuclear export); GO:0019220(biological_process:regulation of phosphate metabolic process); GO:0080090(biological_process:regulation of primary metabolic process); GO:0019222(biological_process:regulation of metabolic process); GO:0048588(biological_process:developmental cell growth); GO:0048584(biological_process:posi…	cytoplasmic	XP_006541319.1(A-kinase anchor protein 13 isoform X7 [Mus musculus])		mmu:75547;mmu:16800;mmu:110596;mmu:16801;mmu:102098	1.00688	0.929351	1.03407	1.00285	0.953516	1.01997	1.05118	0.952509	1.01997	1.03709	0.944454	1.04816
	A0A140T8R7	REST corepressor 1 OS=Mus musculus OX=10090 GN=Rcor1 PE=1 SV=1	Rcor1	0.9547	0.91	1.05	0.9433	C26|CT	1.09982	0.13727	no change	no	C26_CS|C26	0.898381	-0.154601	no change	no	0.2856	0.615897	-0.544242	-0.210492	ENOG410XSIS(K:Transcription)	ENOG410XSIS(Rest corepressor)	K11660;K11829	MTA;RCOR1, COREST	mmu05016(Huntington disease)	PF00249.34(Myb_DNA-binding:Myb-like DNA-binding domain); PF01448.27(ELM2:ELM2 domain); PF15963.8(Myb_DNA-bind_7:Myb DNA-binding like)	GO:0080090(biological_process:regulation of primary metabolic process); GO:0019222(biological_process:regulation of metabolic process); GO:0006476(biological_process:protein deacetylation); GO:0071840(biological_process:cellular component organization or biogenesis); GO:0005654(cellular_component:nucleoplasm); GO:0010605(biological_process:negative regulation of macromolecule metabolic process); …	nuclear	AAH42731.1(REST corepressor 1 [Mus musculus])		mmu:116871;mmu:23942;mmu:217864;mmu:104383;mmu:214742	1.03672	1.05019	0.882246	0.974514	1.17667	1.11551	0.879136	1.02531	0.925788	0.925788	1.10929	0.898834
	A0A140T8T4	60S ribosomal protein L9 OS=Mus musculus OX=10090 GN=Rpl9-ps6 PE=3 SV=1	Rpl9	0.9617	0.8297	0.8307	0.8383	C26|CT	0.863783	-0.211259	no change	yes	C26_CS|C26	1.00915	0.0131391	no change	no	0.00701	0.158264	-2.15428	-0.800617	COG0097(J:Translation, ribosomal structure and biogenesis)	COG0097(This protein binds to the 23S rRNA, and is important in its secondary structure. It is located near the subunit interface in the base of the L7 L12 stalk, and near the tRNA binding site of the peptidyltransferase center (By similarity))	K02940	RP-L9e, RPL9	mmu05171(Coronavirus disease - COVID-19); mmu03010(Ribosome)	PF00347.26(Ribosomal_L6:Ribosomal protein L6)	GO:1990090(biological_process:cellular response to nerve growth factor stimulus); GO:0022626(cellular_component:cytosolic ribosome); GO:0003676(molecular_function:nucleic acid binding); GO:0022625(cellular_component:cytosolic large ribosomal subunit); GO:1901564(biological_process:organonitrogen compound metabolic process); GO:0044249(biological_process:cellular biosynthetic process); GO:0043229(…	cytoplasmic	EDL41723.1(mCG130981 [Mus musculus])		mmu:101056029;mmu:108168114;mmu:20005	1.15596	1.12244	1.05655	0.952509	0.971005	0.957133	0.92361	0.957133	0.996436	0.942106	0.9895	0.975629
	A0A141CM32	ATP synthase protein 8 OS=Mus musculus OX=10090 GN=ATP8 PE=3 SV=1	ATP8	1.04	1.02	1.064	0.891	C26|CT	1.02308	0.0329146	no change	no	C26_CS|C26	0.837406	-0.256001	no change	no	0.7301	0.889147	-0.136618	-0.0510266	ENOG411154N(C:Energy production and conversion)	ENOG411154N(Mitochondrial membrane ATP synthase (F(1)F(0) ATP synthase or Complex V) produces ATP from ADP in the presence of a proton gradient across the membrane which is generated by electron transport complexes of the respiratory chain. F-type ATPases consist of two structural domains, F(1) - containing the extramembraneous catalytic core and F(0) - containing the membrane proton channel, lin…	K02125	ATPeF08, MTATP8, ATP8	mmu05208(Chemical carcinogenesis - reactive oxygen species); mmu05020(Prion disease); mmu05022(Pathways of neurodegeneration - multiple diseases); mmu01100(Metabolic pathways); mmu00190(Oxidative phosphorylation); mmu05415(Diabetic cardiomyopathy); mmu04714(Thermogenesis); mmu05014(Amyotrophic lateral sclerosis); mmu05016(Huntington disease); mmu05010(Alzheimer disease); mmu05012(Parkinson diseas…	PF00895.23(ATP-synt_8:ATP synthase protein 8)	GO:0005261(molecular_function:cation channel activity); GO:0009165(biological_process:nucleotide biosynthetic process); GO:0044281(biological_process:small molecule metabolic process); GO:1901362(biological_process:organic cyclic compound biosynthetic process); GO:1901360(biological_process:organic cyclic compound metabolic process); GO:0045263(cellular_component:proton-transporting ATP synthase …	extracellular	YP_001686702.1(ATP synthase F0 subunit 8 [Mus musculus musculus])		mmu:17706	0.996264	1.02117	1.09091	0.945455	1.13375	1.10087	0.923537	1.15866	0.966376	0.89066	0.960399	0.811955
	A0A159AK85	Fatty acid desaturase splice variant OS=Mus musculus OX=10090 GN=Fads3 PE=2 SV=1	Fads3	1.063	1.212	1.304	1.126	C26|CT	1.22672	0.294802	up	yes	C26_CS|C26	0.863497	-0.211737	no change	yes	0.004842	0.137307	-2.31498	-0.862307	ENOG410XVSZ(S:Function unknown)	ENOG410XVSZ(PDZ and LIM domain)	K23490;K10226;K10224;K10225	CYB5;FADS2;FADS1;FADS3	mmu03320(PPAR signaling pathway); mmu01040(Biosynthesis of unsaturated fatty acids); mmu01100(Metabolic pathways); mmu01212(Fatty acid metabolism); mmu00592(alpha-Linolenic acid metabolism)	PF00487.27(FA_desaturase:Fatty acid desaturase); PF00173.31(Cyt-b5:Cytochrome b5-like Heme/Steroid binding domain)	GO:0006633(biological_process:fatty acid biosynthetic process); GO:0006631(biological_process:fatty acid metabolic process); GO:0016020(cellular_component:membrane); GO:0006636(biological_process:unsaturated fatty acid biosynthetic process); GO:0019752(biological_process:carboxylic acid metabolic process); GO:0005789(cellular_component:endoplasmic reticulum membrane); GO:0044249(biological_proces…	cytoplasmic	AKF17658.1(fatty acid desaturase splice variant [Mus musculus])		mmu:56473;mmu:60527;mmu:76267;mmu:228151;mmu:66427	0.850099	0.914707	0.94531	1.09663	1.15358	1.07623	1.10173	1.06942	0.919807	0.977614	0.956362	0.938509
	A0A171EBL2	E3 ubiquitin-protein ligase RNF213 OS=Mus musculus OX=10090 GN=Rnf213 PE=1 SV=1	Rnf213	1.023	0.999	1.462	0.9787	C26|CT	1.42913	0.515137	up	yes	C26_CS|C26	0.669425	-0.579005	down	yes	0.008274	0.168057	-2.08228	-0.774544	ENOG410XTAN(S:Function unknown)	ENOG410XTAN(Ring finger protein)	K22754	RNF213		PF20173.1(DUF6539:Family of unknown function (DUF6539))		nuclear	NP_001035094.2(E3 ubiquitin-protein ligase RNF213 [Mus musculus])		mmu:672511	0.896325	0.895429	0.959068	1.21094	1.25575	1.4646	0.863161	0.918733	0.904392	0.855094	0.881984	0.894532
	A0A171KXD3	Protein arginine N-methyltransferase 1 OS=Mus musculus OX=10090 GN=Prmt1 PE=1 SV=1	Prmt1	1.075	1.071	1.014	0.9723	C26|CT	0.943256	-0.084279	no change	no	C26_CS|C26	0.958876	-0.0605842	no change	yes	0.2027	0.536693	-0.693146	-0.270274	ENOG410XQYH(U:Intracellular trafficking, secretion, and vesicular transport)	ENOG410XQYH(protein targeting to Golgi)	K11434;K11435;K11436;K11437;K11439	PRMT1;PRMT2;PRMT3;PRMT6;PRMT8	mmu04922(Glucagon signaling pathway); mmu04068(FoxO signaling pathway)	PF13649.9(Methyltransf_25:Methyltransferase domain); PF06325.16(PrmA:Ribosomal protein L11 methyltransferase (PrmA)); PF08241.15(Methyltransf_11:Methyltransferase domain); PF13489.9(Methyltransf_23:Methyltransferase domain)	GO:0006479(biological_process:protein methylation); GO:0030519(molecular_function:snoRNP binding); GO:0019901(molecular_function:protein kinase binding); GO:0048585(biological_process:negative regulation of response to stimulus); GO:0048583(biological_process:regulation of response to stimulus); GO:0043169(molecular_function:cation binding); GO:0008469(molecular_function:histone-arginine N-methyl…	cytoplasmic	CAH7456372.1(Prmt1 [Phodopus roborovskii])		mmu:71974;mmu:99890;mmu:15468;mmu:15469;mmu:381813	0.96782	1.07718	1.07718	0.955238	0.996855	0.992983	1.01331	1.0617	1.0346	0.939753	0.937818	0.94556
	A0A1B0GR18	MOB kinase activator 2 OS=Mus musculus OX=10090 GN=Mob2 PE=1 SV=1	Mob2	0.9933	1.055	1.243	1.111	C26|CT	1.25138	0.323525	up	no	C26_CS|C26	0.893805	-0.161967	no change	no	0.1237	0.431957	-0.90763	-0.36456	ENOG410XSUJ(O:Posttranslational modification, protein turnover, chaperones)	ENOG410XSUJ(coactosin-like 1 (Dictyostelium))	K06685	MOB1, Mats	mmu04390(Hippo signaling pathway); mmu04392(Hippo signaling pathway - multiple species)	PF03637.20(Mob1_phocein:Mob1/phocein family)	GO:0019220(biological_process:regulation of phosphate metabolic process); GO:0010975(biological_process:regulation of neuron projection development); GO:0019222(biological_process:regulation of metabolic process); GO:0016310(biological_process:phosphorylation); GO:0031325(biological_process:positive regulation of cellular metabolic process); GO:0031323(biological_process:regulation of cellular me…	cytoplasmic	NP_001361564.1(MOB kinase activator 2 isoform 4 [Mus musculus])		mmu:101513;mmu:68473;mmu:100465;mmu:232157;mmu:208228	0.908609	0.849549	0.949496	1.0867	0.958583	1.34292	1.04944	0.961308	0.864996	1.07216	0.984024	0.972212
	A0A1B0GR51	E3 ubiquitin-protein ligase RNF170 (Fragment) OS=Mus musculus OX=10090 GN=Rnf170 PE=1 SV=1	Rnf170	1.043	1.16	1.215	1.103	C26|CT	1.16491	0.220217	no change	no	C26_CS|C26	0.907819	-0.139524	no change	no	0.1781	0.512977	-0.749336	-0.289902	ENOG410XTFS(O:Posttranslational modification, protein turnover, chaperones)	ENOG410XTFS(Ring finger protein)	K15707;K12037;K12023;K12001	RNF170;TRIM75;TRIM47;TRIM8		PF00097.28(zf-C3HC4:Zinc finger, C3HC4 type (RING finger)); PF13445.9(zf-RING_UBOX:RING-type zinc-finger); PF13920.9(zf-C3HC4_3:Zinc finger, C3HC4 type (RING finger)); PF15227.9(zf-C3HC4_4:zinc finger of C3HC4-type, RING); PF13639.9(zf-RING_2:Ring finger domain); PF14634.9(zf-RING_5:zinc-RING finger domain)	GO:0019787(molecular_function:ubiquitin-like protein transferase activity); GO:0043169(molecular_function:cation binding); GO:0031090(cellular_component:organelle membrane); GO:0005789(cellular_component:endoplasmic reticulum membrane); GO:0004842(molecular_function:ubiquitin-protein transferase activity); GO:0016021(cellular_component:integral component of membrane); GO:0016020(cellular_componen…	plasma membrane	BAE31474.1(unnamed protein product, partial [Mus musculus])		mmu:432613;mmu:333307;mmu:77733;mmu:93679;mmu:434219	0.884695	0.917428	0.966087	0.929814	1.24034	1.05456	0.879387	1.03509	1.16514	0.875848	1.00324	1.04836
	A0A1B0GR60	Ferritin OS=Mus musculus OX=10090 GN=Ftl1 PE=1 SV=1	Ftl1	0.8363	0.7467	1.048	0.9337	C26|CT	1.25314	0.325546	up	no	C26_CS|C26	0.890935	-0.166608	no change	no	0.354	0.677308	-0.450997	-0.169214	COG1528(P:Inorganic ion transport and metabolism); ENOG4111Q1M(P:Inorganic ion transport and metabolism); ENOG410XR7R(S:Function unknown)	COG1528(Stores iron in a soluble, non-toxic, readily available form. Important for iron homeostasis (By similarity)); ENOG4111Q1M(Stores iron in a soluble, non-toxic, readily available form. Important for iron homeostasis); ENOG410XR7R(Family with sequence similarity 65, member B)	K18495;K00522;K13625	FTMT;FTH1;FTL	mmu04978(Mineral absorption); mmu04216(Ferroptosis); mmu04217(Necroptosis)	PF00210.27(Ferritin:Ferritin-like domain)	GO:0042802(molecular_function:identical protein binding); GO:0000323(cellular_component:lytic vacuole); GO:0010038(biological_process:response to metal ion); GO:0051234(biological_process:establishment of localization); GO:0050801(biological_process:ion homeostasis); GO:0051238(biological_process:sequestering of metal ion); GO:0031974(cellular_component:membrane-enclosed lumen); GO:0042592(biolog…	cytoplasmic	NP_034370.2(ferritin light chain 1 [Mus musculus])		mmu:67634;mmu:14325;mmu:14319;mmu:434729;mmu:434624	1.12212	0.737236	0.95605	1.4913	0.812418	1.22424	0.743969	0.811296	0.958294	0.991958	0.804563	1.34655
	A0A1B0GR85	RIKEN cDNA 2900026A02 gene OS=Mus musculus OX=10090 GN=2900026A02Rik PE=1 SV=1	2900026A02Rik	0.993	0.853	0.9883	0.9503	C26|CT	0.995267	-0.00684468	no change	no	C26_CS|C26	0.96155	-0.056566	no change	no	0.9234	0.97506	-0.0346101	-0.0109687	ENOG4111YBN(S:Function unknown)	ENOG4111YBN(kiaa1671)				PF15327.9(Tankyrase_bdg_C:Tankyrase binding protein C terminal domain)		cytoplasmic	NP_001362815.1(uncharacterized protein KIAA1671 isoform 3 [Mus musculus])		mmu:243219;mmu:228140	1.0569	0.978686	1.11291	1.07909	0.988198	1.06641	0.885679	0.8582	0.960719	1.00299	0.996653	1.01356
	A0A1B0GRA5	Stromal interaction molecule 1 OS=Mus musculus OX=10090 GN=Stim1 PE=1 SV=1	Stim1	1.07	1.066	1.036	0.971	C26|CT	0.968224	-0.0465868	no change	no	C26_CS|C26	0.937259	-0.0934808	no change	no	0.5422	0.795678	-0.26584	-0.0992624			K18196;K16059	STIM2;STIM1	mmu04611(Platelet activation); mmu04020(Calcium signaling pathway)	PF16533.8(SOAR:STIM1 Orai1-activating region); PF07647.20(SAM_2:SAM domain (Sterile alpha motif))	GO:0005783(cellular_component:endoplasmic reticulum); GO:0051049(biological_process:regulation of transport); GO:0055074(biological_process:calcium ion homeostasis); GO:0098771(biological_process:inorganic ion homeostasis); GO:0034765(biological_process:regulation of ion transmembrane transport); GO:0034767(biological_process:positive regulation of ion transmembrane transport); GO:0034762(biologi…	ER	NP_001387486.1(stromal interaction molecule 1 isoform 4 precursor [Mus musculus])		mmu:20866;mmu:116873	0.965329	1.0078	1.12654	1.0107	0.979809	1.0107	1.00298	1.02325	1.0609	0.876518	1.01263	0.922854
	A0A1B0GRL0	PIH1 domain-containing protein 1 (Fragment) OS=Mus musculus OX=10090 GN=Pih1d1 PE=1 SV=1	Pih1d1	1.103	1.076	1.107	1.188	C26|CT	1.00363	0.00522243	no change	no	C26_CS|C26	1.07317	0.10188	no change	no	0.9503	0.984862	-0.0221393	-0.00662441	ENOG410XQ8C(S:Function unknown)	ENOG410XQ8C(PIH1 domain containing)	K25426	PIH1D1		PF08190.15(PIH1:PIH1 N-terminal domain)	GO:2001234(biological_process:negative regulation of apoptotic signaling pathway); GO:0008104(biological_process:protein localization); GO:0019220(biological_process:regulation of phosphate metabolic process); GO:0080090(biological_process:regulation of primary metabolic process); GO:0035066(biological_process:positive regulation of histone acetylation); GO:0035067(biological_process:negative reg…	cytoplasmic	NP_001265136.1(PIH1 domain-containing protein 1 [Mus musculus])		mmu:68845	0.894055	1.02369	1.04068	1.02369	0.975414	0.969155	0.969155	0.91283	1.00492	1.038	1.02459	1.12383
	A0A1B0GRU3	Zinc finger CCCH domain-containing protein 4 OS=Mus musculus OX=10090 GN=Zc3h4 PE=1 SV=1	Zc3h4	0.8857	0.8577	0.902	0.871	C26|CT	1.0184	0.0263093	no change	no	C26_CS|C26	0.965632	-0.0504547	no change	no	0.8007	0.923945	-0.0965302	-0.0343538	ENOG410Y9BS(S:Function unknown); COG5084(S:Function unknown)	ENOG410Y9BS(Zinc finger CCCH-type containing 4); COG5084(Zinc finger CCCH-type containing 4)	K24388	ZC3H8		PF18345.4(zf_CCCH_4:Zinc finger domain); PF00642.27(zf-CCCH:Zinc finger C-x8-C-x5-C-x3-H type (and similar)); PF18044.4(zf-CCCH_4:CCCH-type zinc finger); PF14608.9(zf-CCCH_2:RNA-binding, Nab2-type zinc finger)	GO:0080090(biological_process:regulation of primary metabolic process); GO:0019222(biological_process:regulation of metabolic process); GO:1901362(biological_process:organic cyclic compound biosynthetic process); GO:1901363(molecular_function:heterocyclic compound binding); GO:1901360(biological_process:organic cyclic compound metabolic process); GO:1901361(biological_process:organic cyclic compo…	nuclear	XP_006540169.1(zinc finger CCCH domain-containing protein 4 isoform X6 [Mus musculus])		mmu:330474;mmu:78751;mmu:57432	1.13755	0.920277	0.964641	1.04313	1.04654	0.98853	0.945303	1.03062	0.950991	0.947578	1.0602	0.964641
	A0A1B0GRU8	Pre-mRNA-processing factor 40 homolog A OS=Mus musculus OX=10090 GN=Prpf40a PE=1 SV=1	Prpf40a	0.9737	0.95	0.9897	1.002	C26|CT	1.01643	0.0235139	no change	no	C26_CS|C26	1.01243	0.0178193	no change	no	0.7695	0.909945	-0.113791	-0.040985	COG5104(A:RNA processing and modification)	COG5104(PRP40 pre-mRNA processing factor 40 homolog)	K12824;K12821	TCERG1, CA150;PRPF40, PRP40	mmu03040(Spliceosome)	PF01846.22(FF:FF domain); PF00397.29(WW:WW domain)	GO:0022604(biological_process:regulation of cell morphogenesis); GO:0022603(biological_process:regulation of anatomical structure morphogenesis); GO:0044237(biological_process:cellular metabolic process); GO:0048870(biological_process:cell motility); GO:0071004(cellular_component:U2-type prespliceosome); GO:0090304(biological_process:nucleic acid metabolic process); GO:0034641(biological_process:…	nuclear	NP_001357947.1(pre-mRNA-processing factor 40 homolog A isoform 5 [Mus musculus])		mmu:56194;mmu:70571;mmu:54614;mmu:56070	1.02154	1.02971	0.932664	0.932664	1.07568	1.0246	0.867285	1.08589	0.958202	0.925513	1.11961	1.02665
	A0A1B0GRV7	nucleoside-diphosphate kinase OS=Mus musculus OX=10090 GN=Gm17949 PE=3 SV=1	Gm17949	1.021	1.003	1.065	1.033	C26|CT	1.0431	0.0608706	no change	no	C26_CS|C26	0.969953	-0.0440132	no change	no	0.316	0.644517	-0.500313	-0.190766	COG0563(S:Function unknown)	COG0563(phosphofurin acidic cluster sorting protein)	K00939;K13800	adk, AK;CMPK1, UMPK	mmu01240(Biosynthesis of cofactors); mmu00730(Thiamine metabolism); mmu01100(Metabolic pathways); mmu00240(Pyrimidine metabolism); mmu00983(Drug metabolism - other enzymes); mmu01232(Nucleotide metabolism); mmu00230(Purine metabolism)	PF00406.25(ADK:Adenylate kinase); PF13207.9(AAA_17:AAA domain); PF13238.9(AAA_18:AAA domain)	GO:0019205(molecular_function:nucleobase-containing compound kinase activity); GO:0035639(molecular_function:purine ribonucleoside triphosphate binding); GO:0016310(biological_process:phosphorylation); GO:0034641(biological_process:cellular nitrogen compound metabolic process); GO:0006807(biological_process:nitrogen compound metabolic process); GO:0003674(molecular_function:molecular_function); G…	cytoplasmic	XP_021041698.1(adenylate kinase isoenzyme 1-like isoform X1 [Mus caroli])		mmu:11637;mmu:11636;mmu:11639;mmu:66588;mmu:229949	0.970403	1.05095	0.950024	1.00243	1.07618	1.0228	0.882096	1.04415	0.994663	0.974284	1.0558	0.976225
	A0A1B0GRY4	Hydroxysteroid (17-beta) dehydrogenase 14 OS=Mus musculus OX=10090 GN=Hsd17b14 PE=4 SV=1	Hsd17b14	0.8973	0.8967	1.007	0.9077	C26|CT	1.12226	0.166401	no change	no	C26_CS|C26	0.90139	-0.149776	no change	no	0.2372	0.570407	-0.624885	-0.243815	COG1028(K:Transcription)	COG1028(Rest corepressor)	K00069;K08683;K11165;K11539	HPGD;HSD17B10;DHRS7;CBR4	mmu00280(Valine, leucine and isoleucine degradation); mmu05022(Pathways of neurodegeneration - multiple diseases); mmu01100(Metabolic pathways); mmu05202(Transcriptional misregulation in cancer); mmu00061(Fatty acid biosynthesis); mmu01212(Fatty acid metabolism); mmu05010(Alzheimer disease); mmu00590(Arachidonic acid metabolism)	PF00106.28(adh_short:short chain dehydrogenase); PF13561.9(adh_short_C2:Enoyl-(Acyl carrier protein) reductase); PF08659.13(KR:KR domain); PF01370.24(Epimerase:NAD dependent epimerase/dehydratase family)	GO:0003674(molecular_function:molecular_function); GO:0005488(molecular_function:binding); GO:0047045(molecular_function:testosterone 17-beta-dehydrogenase (NADP+) activity); GO:1901360(biological_process:organic cyclic compound metabolic process); GO:0006706(biological_process:steroid catabolic process); GO:1901575(biological_process:organic substance catabolic process); GO:0016042(biological_pr…	mitochondrial	XP_006541133.1(17-beta-hydroxysteroid dehydrogenase 14 isoform X2 [Mus musculus])		mmu:15446;mmu:66375;mmu:66065;mmu:234309;mmu:15108	1.07855	0.930793	0.894122	0.969621	1.18965	1.09905	0.880101	1.02139	0.99982	0.957757	0.997663	0.981485
	A0A1B0GS68	60S ribosomal protein L13a OS=Mus musculus OX=10090 GN=Gm45713 PE=2 SV=1	Gm45713	0.9403	0.7947	0.7997	0.808	C26|CT	0.850473	-0.233662	no change	yes	C26_CS|C26	1.01038	0.0148964	no change	no	0.01095	0.184173	-1.96059	-0.734773	COG0102(J:Translation, ribosomal structure and biogenesis)	COG0102(This protein is one of the early assembly proteins of the 50S ribosomal subunit, although it is not seen to bind rRNA by itself. It is important during the early stages of 50S assembly (By similarity))	K02872;K05454	RP-L13Ae, RPL13A;FLT3LG	mmu04010(MAPK signaling pathway); mmu05171(Coronavirus disease - COVID-19); mmu04014(Ras signaling pathway); mmu05200(Pathways in cancer); mmu04640(Hematopoietic cell lineage); mmu04151(PI3K-Akt signaling pathway); mmu03010(Ribosome)	PF02947.17(Flt3_lig:flt3 ligand); PF00572.21(Ribosomal_L13:Ribosomal protein L13)	GO:0080090(biological_process:regulation of primary metabolic process); GO:0019222(biological_process:regulation of metabolic process); GO:0022625(cellular_component:cytosolic large ribosomal subunit); GO:0098772(molecular_function:molecular function regulator); GO:1901363(molecular_function:heterocyclic compound binding); GO:0010605(biological_process:negative regulation of macromolecule metabol…	plasma membrane	AQS27620.1(hypothetical protein [Mus musculus])		mmu:14256;mmu:22121	1.19665	1.10451	1.07459	0.962106	0.966893	0.941763	0.895094	0.966893	0.990826	0.945353	0.968089	0.987236
	A0A1B0GSA2	Growth hormone-regulated TBC protein 1 OS=Mus musculus OX=10090 GN=Grtp1 PE=1 SV=1	Grtp1	1.039	1.158	1.176	1.301	C26|CT	1.13186	0.178692	no change	yes	C26_CS|C26	1.10629	0.145733	no change	yes	0.008528	0.166865	-2.06915	-0.777636	COG5210(O:Posttranslational modification, protein turnover, chaperones)	COG5210(Ring finger protein)	K20166;K20165;K19953;K19951	TBC1D2B;TBC1D2;GRTP1, TBC1D6, MSB3_4;TBC1D8_9		PF00566.21(RabGAP-TBC:Rab-GTPase-TBC domain)	GO:0051336(biological_process:regulation of hydrolase activity); GO:0003674(molecular_function:molecular_function); GO:0043547(biological_process:positive regulation of GTPase activity); GO:0051345(biological_process:positive regulation of hydrolase activity); GO:0060589(molecular_function:nucleoside-triphosphatase regulator activity); GO:0005096(molecular_function:GTPase activator activity); GO:…	cytoplasmic	NP_001026983.1(growth hormone-regulated TBC protein 1 isoform 2 [Rattus norvegicus])		mmu:66790;mmu:381605;mmu:71310;mmu:67016;mmu:76795	0.855798	0.896876	0.914848	1.03979	0.983312	0.997005	0.875481	1.07403	1.02268	1.08258	1.14506	1.11254
	A0A1B0GSB4	Splicing regulatory glutamine/lysine-rich protein 1 OS=Mus musculus OX=10090 GN=Srek1 PE=1 SV=1	Srek1	0.9703	0.9303	0.962	1.016	C26|CT	0.991446	-0.012394	no change	no	C26_CS|C26	1.05613	0.0787916	no change	no	0.8252	0.935482	-0.0834408	-0.0289647	ENOG410YYIR(A:RNA processing and modification)	ENOG410YYIR(PRP40 pre-mRNA processing factor 40 homolog)	K13165;K13201;K14396;K12899	SREK1, SFRS12;TIA1, TIAL1;PABPN1, PABP2;SRSF11, SFRS11	mmu05164(Influenza A); mmu03015(mRNA surveillance pathway)	PF00076.25(RRM_1:RNA recognition motif. (a.k.a. RRM, RBD, or RNP domain))	GO:0090304(biological_process:nucleic acid metabolic process); GO:0034641(biological_process:cellular nitrogen compound metabolic process); GO:0006807(biological_process:nitrogen compound metabolic process); GO:0003674(molecular_function:molecular_function); GO:0005488(molecular_function:binding); GO:0003676(molecular_function:nucleic acid binding); GO:0005681(cellular_component:spliceosomal comp…	cytoplasmic	CAH6787606.1(Srek1 [Phodopus roborovskii])		mmu:218543;mmu:69207;mmu:21841;mmu:54196	1.03128	1.00653	0.964249	1.00963	1.03438	0.932279	0.968374	0.953936	0.955999	0.937436	1.12513	1.08078
	A0A1B0GSG5	Ribonuclease inhibitor OS=Mus musculus OX=10090 GN=Rnh1 PE=1 SV=1	Rnh1	0.919	1.043	0.8827	0.9693	C26|CT	0.960501	-0.0581417	no change	no	C26_CS|C26	1.09811	0.13502	no change	no	0.6841	0.867315	-0.16488	-0.0618233	ENOG410ZBX3(S:Function unknown)	ENOG410ZBX3(Family with sequence similarity 65, member B)	K12800;K22666;K22626;K20865;K16634	NLRP3, PYPAF1;NLRP14, NALP14;NLRP5;NLRP12;RNH1	mmu05164(Influenza A); mmu05171(Coronavirus disease - COVID-19); mmu04621(NOD-like receptor signaling pathway); mmu04625(C-type lectin receptor signaling pathway); mmu04217(Necroptosis); mmu05132(Salmonella infection); mmu05133(Pertussis); mmu05417(Lipid and atherosclerosis); mmu05135(Yersinia infection)	PF13516.9(LRR_6:Leucine Rich repeat); PF18779.4(LRR_RI_capping:Capping Ribonuclease inhibitor Leucine Rich Repeat)	GO:0022603(biological_process:regulation of anatomical structure morphogenesis); GO:1901342(biological_process:regulation of vasculature development); GO:0003674(molecular_function:molecular_function); GO:0004857(molecular_function:enzyme inhibitor activity); GO:0098772(molecular_function:molecular function regulator); GO:0050789(biological_process:regulation of biological process); GO:0005737(ce…	mitochondrial	NP_001165572.1(ribonuclease inhibitor isoform b [Mus musculus])		mmu:378425;mmu:216799;mmu:107702;mmu:76858;mmu:23968	1.04886	0.850625	0.992221	1.04362	0.823355	0.91041	1.30793	0.886286	1.08662	1.19465	0.816013	1.03942
	A0A1B0GSK5	Reticulocalbin-3 (Fragment) OS=Mus musculus OX=10090 GN=Rcn3 PE=1 SV=1	Rcn3	1.178	0.9473	1.16	0.9093	C26|CT	0.98472	-0.0222147	no change	no	C26_CS|C26	0.783879	-0.351297	down	no	0.8955	0.96345	-0.0479344	-0.0161707	ENOG410XRVE(K:Transcription)	ENOG410XRVE(Rest corepressor)	K23901;K23900;K23899;K23898	CALU;RCN3;RCN2;RCN1		PF13499.9(EF-hand_7:EF-hand domain pair); PF00036.35(EF-hand_1:EF hand); PF13405.9(EF-hand_6:EF-hand domain); PF13202.9(EF-hand_5:EF hand)	GO:0008104(biological_process:protein localization); GO:0005783(cellular_component:endoplasmic reticulum); GO:0019222(biological_process:regulation of metabolic process); GO:0060249(biological_process:anatomical structure homeostasis); GO:0048583(biological_process:regulation of response to stimulus); GO:0005788(cellular_component:endoplasmic reticulum lumen); GO:0051896(biological_process:regula…	cytoplasmic	BAB23076.1(unnamed protein product, partial [Mus musculus])		mmu:26611;mmu:52377;mmu:19672;mmu:12321	0.953516	1.26436	1.15185	0.948749	1.19476	1.17569	0.882002	0.960191	0.8677	0.960191	0.827652	0.813349
	A0A1B0GSM3	Arfaptin-2 OS=Mus musculus OX=10090 GN=Arfip2 PE=1 SV=1	Arfip2	1.016	1.058	1.117	1.015	C26|CT	1.09941	0.136729	no change	no	C26_CS|C26	0.908684	-0.138149	no change	no	0.09908	0.395377	-1.00401	-0.402989	ENOG410YJUM(A:RNA processing and modification)	ENOG410YJUM(adp-ribosylation factor interacting protein)	K20314	ARFIP		PF06456.16(Arfaptin:Arfaptin-like domain)	GO:0051125(biological_process:regulation of actin nucleation); GO:0008104(biological_process:protein localization); GO:0034315(biological_process:regulation of Arp2/3 complex-mediated actin nucleation); GO:0070273(molecular_function:phosphatidylinositol-4-phosphate binding); GO:0033043(biological_process:regulation of organelle organization); GO:0051649(biological_process:establishment of localiz…	cytoplasmic	XP_006508380.1(arfaptin-2 isoform X1 [Mus musculus])		mmu:99889;mmu:76932	0.951022	0.915835	1.03091	1.09558	1.08892	1.00333	0.993818	1.03281	0.991916	0.910128	1.02996	0.955777
	A0A1B0GSU0	Aldehyde dehydrogenase family 16 member A1 OS=Mus musculus OX=10090 GN=Aldh16a1 PE=1 SV=1	Aldh16a1	0.8957	0.9207	0.8987	0.9737	C26|CT	1.00335	0.004824	no change	no	C26_CS|C26	1.08345	0.115638	no change	no	0.9728	0.993102	-0.0119764	-0.00300618	COG1012(A:RNA processing and modification)	COG1012(PRP40 pre-mRNA processing factor 40 homolog)	K00128;K07249	ALDH;ALDH1A	mmu01240(Biosynthesis of cofactors); mmu00053(Ascorbate and aldarate metabolism); mmu00561(Glycerolipid metabolism); mmu00280(Valine, leucine and isoleucine degradation); mmu00310(Lysine degradation); mmu01100(Metabolic pathways); mmu00410(beta-Alanine metabolism); mmu00071(Fatty acid degradation); mmu00330(Arginine and proline metabolism); mmu00620(Pyruvate metabolism); mmu00010(Glycolysis / Glu…	PF00171.25(Aldedh:Aldehyde dehydrogenase family)	GO:0003824(molecular_function:catalytic activity); GO:0016903(molecular_function:oxidoreductase activity, acting on the aldehyde or oxo group of donors); GO:0003674(molecular_function:molecular_function); GO:0016620(molecular_function:oxidoreductase activity, acting on the aldehyde or oxo group of donors, NAD or NADP as acceptor); GO:0016491(molecular_function:oxidoreductase activity)	cytoplasmic	NP_666066.1(aldehyde dehydrogenase family 16 member A1 [Mus musculus])		mmu:26358;mmu:11668;mmu:11669;mmu:19378;mmu:69748	1.0844	0.896801	0.932586	1.10284	0.867522	0.95319	1.19176	0.902223	0.901139	1.182	0.934755	1.05079
	A0A1B0GSX6	PDZ and LIM domain protein 3 OS=Mus musculus OX=10090 GN=Pdlim3 PE=1 SV=1	Pdlim3	1.133	1.221	1.216	1.086	C26|CT	1.07326	0.101995	no change	no	C26_CS|C26	0.893092	-0.163119	no change	no	0.4191	0.721442	-0.377682	-0.141799	ENOG410XRD4(S:Function unknown)	ENOG410XRD4(PDZ and LIM domain)	K23353;K19867	PDLIM1_2_3_4;PDLIM5_6_7		PF15936.8(DUF4749:Domain of unknown function (DUF4749)); PF00595.27(PDZ:PDZ domain); PF00412.25(LIM:LIM domain); PF17820.4(PDZ_6:PDZ domain)	GO:0043169(molecular_function:cation binding); GO:0005829(cellular_component:cytosol); GO:0043167(molecular_function:ion binding); GO:0005575(cellular_component:cellular_component); GO:0030018(cellular_component:Z disc); GO:0003674(molecular_function:molecular_function); GO:0005488(molecular_function:binding); GO:0046872(molecular_function:metal ion binding); GO:0110165(cellular_component:cellula…	cytoplasmic	NP_001361581.1(PDZ and LIM domain protein 3 isoform 1 [Mus musculus])		mmu:53318;mmu:24131;mmu:54132;mmu:213019;mmu:30794	0.859291	0.963265	1.09731	1.01396	0.996778	1.12395	1.14458	0.946939	1.05521	0.973577	0.83695	0.988185
	A0A1B0GSX7	Nuclear pore complex protein Nup98-Nup96 OS=Mus musculus OX=10090 GN=Nup98 PE=1 SV=1	Nup98	1.031	1.068	1.061	0.989	C26|CT	1.0291	0.0413803	no change	no	C26_CS|C26	0.932139	-0.101382	no change	no	0.3427	0.668544	-0.465086	-0.17487	ENOG410XPV4(U:Intracellular trafficking, secretion, and vesicular transport)	ENOG410XPV4(nuclear pore complex protein)	K14297	NUP98, ADAR2, NUP116	mmu03013(Nucleocytoplasmic transport); mmu05014(Amyotrophic lateral sclerosis); mmu05164(Influenza A)	PF12110.11(Nup96:Nuclear protein 96); PF04096.17(Nucleoporin2:Nucleoporin autopeptidase)	GO:0051169(biological_process:nuclear transport); GO:0008104(biological_process:protein localization); GO:0080090(biological_process:regulation of primary metabolic process); GO:0019222(biological_process:regulation of metabolic process); GO:0050685(biological_process:positive regulation of mRNA processing); GO:0050684(biological_process:regulation of mRNA processing); GO:0031975(cellular_compone…	nuclear	NP_001274093.1(nuclear pore complex protein Nup98-Nup96 isoform 1 precursor [Mus musculus])		mmu:269966	0.964088	1.02	0.998795	0.984334	1.05664	1.02772	0.965052	1.0952	1.02772	0.910099	1.02868	0.921668
	A0A1B0GSZ9	39S ribosomal protein L23, mitochondrial OS=Mus musculus OX=10090 GN=Mrpl23 PE=1 SV=1	Mrpl23	0.9	0.815	0.894	0.856	C26|CT	0.993333	-0.00965017	no change	no	C26_CS|C26	0.957494	-0.062664	no change	no	0.9596	0.987527	-0.0179098	-0.00545118	ENOG4111IAB(J:Translation, ribosomal structure and biogenesis)	ENOG4111IAB((ribosomal) protein)	K02892	RP-L23, MRPL23, rplW	mmu03010(Ribosome)	PF00276.23(Ribosomal_L23:Ribosomal protein L23)	GO:0022626(cellular_component:cytosolic ribosome); GO:1990904(cellular_component:ribonucleoprotein complex); GO:0044249(biological_process:cellular biosynthetic process); GO:0043229(cellular_component:intracellular organelle); GO:0043228(cellular_component:non-membrane-bounded organelle); GO:0003674(molecular_function:molecular_function); GO:0034645(biological_process:cellular macromolecule biosy…	cytoplasmic	XP_006508580.1(39S ribosomal protein L23, mitochondrial isoform X3 [Mus musculus])		mmu:19935	1.1544	0.991631	0.970851	1.25253	0.866955	0.976623	1.07013	0.826551	0.92583	1.08514	0.894661	0.984704
	A0A1B0GT05	Predicted gene 45785 OS=Mus musculus OX=10090 GN=Gm45785 PE=4 SV=1	Gm45785	1.045	0.9163	1.071	0.9877	C26|CT	1.02488	0.0354555	no change	no	C26_CS|C26	0.922222	-0.116814	no change	no	0.5785	0.815513	-0.237697	-0.0885693	ENOG4111W10(U:Intracellular trafficking, secretion, and vesicular transport)	ENOG4111W10(Blocked early in transport 1 homolog (S)	K08504	BET1	mmu04130(SNARE interactions in vesicular transport)		GO:0008104(biological_process:protein localization); GO:0051234(biological_process:establishment of localization); GO:0051049(biological_process:regulation of transport); GO:0061025(biological_process:membrane fusion); GO:0061024(biological_process:membrane organization); GO:0031228(cellular_component:intrinsic component of Golgi membrane); GO:0031301(cellular_component:integral component of orga…	cytoplasmic	NP_061212.3(BET1-like protein [Mus musculus])		mmu:54399;mmu:12068	0.995025	1.07761	1.04677	0.995025	1.09652	1.10547	0.886567	0.955224	0.893532	0.867662	1.08358	0.997015
	A0A1C7CYV0	Plastin-3 (Fragment) OS=Mus musculus OX=10090 GN=Pls3 PE=1 SV=1	Pls3	0.9157	0.88	0.9147	0.908	C26|CT	0.998908	-0.00157637	no change	no	C26_CS|C26	0.992675	-0.0106064	no change	no	0.9928	0.998413	-0.00313823	-0.000689824	COG5069(S:Function unknown)	COG5069(Family with sequence similarity 192, member A)	K17336;K10366;K17275;K17276;K10382	PLS3;DMD;PLS1;LCP1, PLS2;DST	mmu05410(Hypertrophic cardiomyopathy); mmu05412(Arrhythmogenic right ventricular cardiomyopathy); mmu05414(Dilated cardiomyopathy); mmu05416(Viral myocarditis)	PF00307.34(CH:Calponin homology (CH) domain); PF13499.9(EF-hand_7:EF-hand domain pair); PF00036.35(EF-hand_1:EF hand); PF13202.9(EF-hand_5:EF hand); PF11971.11(CAMSAP_CH:CAMSAP CH domain)	GO:0032432(cellular_component:actin filament bundle); GO:0022607(biological_process:cellular component assembly); GO:0099512(cellular_component:supramolecular fiber); GO:0061572(biological_process:actin filament bundle organization); GO:0051049(biological_process:regulation of transport); GO:0005200(molecular_function:structural constituent of cytoskeleton); GO:0060348(biological_process:bone dev…	cytoplasmic	NP_001159925.1(plastin-3 isoform 1 [Mus musculus])		mmu:102866;mmu:18826;mmu:102502;mmu:13518;mmu:13405	1.10548	0.944081	0.987195	1.21271	0.858959	0.961769	1.19392	0.854537	0.870014	1.1707	0.836849	1.00378
	A0A1D5RLC6	Golgin subfamily A member 4 (Fragment) OS=Mus musculus OX=10090 GN=Golga4 PE=1 SV=1	Golga4	1.152	1.186	1.146	1.359	C26|CT	0.994792	-0.00753367	no change	no	C26_CS|C26	1.18586	0.245938	no change	yes	0.9451	0.982944	-0.0245222	-0.00747114	ENOG410XQQG(U:Intracellular trafficking, secretion, and vesicular transport)	ENOG410XQQG(protein targeting to Golgi)	K20283	GOLGA4				cytoplasmic	XP_036011000.1(golgin subfamily A member 4 isoform X8 [Mus musculus])		mmu:54214	0.825877	1.01996	1.0084	0.96958	0.932416	0.938197	0.986098	0.967928	0.98362	1.08685	1.03813	1.24295
	A0A1D5RLD8	Glyceraldehyde-3-phosphate dehydrogenase OS=Mus musculus OX=10090 GN=Gm10358 PE=1 SV=1	Gm10358	0.923	1.109	0.97	1.03	C26|CT	1.05092	0.0716541	no change	no	C26_CS|C26	1.06186	0.0865877	no change	no	0.5778	0.814722	-0.238222	-0.0889908	COG0057(G:Carbohydrate transport and metabolism)	COG0057(glyceraldehyde3phosphate dehydrogenase)	K00134;K10705	GAPDH, gapA;GAPDHS	mmu01100(Metabolic pathways); mmu05415(Diabetic cardiomyopathy); mmu04066(HIF-1 signaling pathway); mmu00010(Glycolysis / Gluconeogenesis); mmu05132(Salmonella infection); mmu01200(Carbon metabolism); mmu05010(Alzheimer disease); mmu01230(Biosynthesis of amino acids)	PF02800.23(Gp_dh_C:Glyceraldehyde 3-phosphate dehydrogenase, C-terminal domain); PF00044.27(Gp_dh_N:Glyceraldehyde 3-phosphate dehydrogenase, NAD binding domain)	GO:0080090(biological_process:regulation of primary metabolic process); GO:0019730(biological_process:antimicrobial humoral response); GO:0051287(molecular_function:NAD binding); GO:0048584(biological_process:positive regulation of response to stimulus); GO:0048583(biological_process:regulation of response to stimulus); GO:1905459(biological_process:regulation of vascular associated smooth muscle…	cytoplasmic	NP_032110.1(glyceraldehyde-3-phosphate dehydrogenase isoform 2 [Mus musculus])		mmu:115487111;mmu:14447;mmu:14433	0.992228	0.857285	0.897966	1.0845	0.858277	0.944601	1.39507	0.968414	0.936663	1.15297	0.862246	1.04978
	A0A1D5RLF1	Receptor expression-enhancing protein OS=Mus musculus OX=10090 GN=Reep1 PE=1 SV=1	Reep1	1.197	1.211	1.185	1.097	C26|CT	0.989975	-0.0145361	no change	no	C26_CS|C26	0.925738	-0.111324	no change	no	0.9269	0.975597	-0.0329671	-0.0107297	COG5052(O:Posttranslational modification, protein turnover, chaperones)	COG5052(serine-type endopeptidase inhibitor activity)	K17279;K17338	REEP5_6;REEP1_2_3_4		PF03134.22(TB2_DP1_HVA22:TB2/DP1, HVA22 family)	GO:0008104(biological_process:protein localization); GO:0099512(cellular_component:supramolecular fiber); GO:0005783(cellular_component:endoplasmic reticulum); GO:0060341(biological_process:regulation of cellular localization); GO:0051049(biological_process:regulation of transport); GO:0032386(biological_process:regulation of intracellular transport); GO:0005789(cellular_component:endoplasmic ret…	ER	XP_030111355.1(receptor expression-enhancing protein 1 isoform X1 [Mus musculus])		mmu:225362;mmu:13476;mmu:28193;mmu:52250;mmu:72549	0.852818	1.11207	1.09672	0.938952	0.980741	1.11293	1.00036	0.99268	1.1061	1.08137	0.748774	0.976476
	A0A1D5RLH1	Carnitine O-palmitoyltransferase 1, brain isoform (Fragment) OS=Mus musculus OX=10090 GN=Cpt1c PE=1 SV=1	Cpt1c	1.048	1.04	1.171	1.161	C26|CT	1.11737	0.160102	no change	no	C26_CS|C26	0.99146	-0.0123731	no change	no	0.1833	0.516797	-0.736838	-0.28668	ENOG410XNZ9(A:RNA processing and modification)	ENOG410XNZ9(PRP40 pre-mRNA processing factor 40 homolog)	K05940;K19524;K00624;K19523;K08765	CROT;CPT1C;E2.3.1.7;CPT1B;CPT1A	mmu00071(Fatty acid degradation); mmu04152(AMPK signaling pathway); mmu05415(Diabetic cardiomyopathy); mmu04146(Peroxisome); mmu03320(PPAR signaling pathway); mmu04922(Glucagon signaling pathway); mmu04714(Thermogenesis); mmu04920(Adipocytokine signaling pathway); mmu04936(Alcoholic liver disease); mmu04931(Insulin resistance); mmu01212(Fatty acid metabolism)	PF00755.23(Carn_acyltransf:Choline/Carnitine o-acyltransferase)	GO:0034440(biological_process:lipid oxidation); GO:0005783(cellular_component:endoplasmic reticulum); GO:0030425(cellular_component:dendrite); GO:0005789(cellular_component:endoplasmic reticulum membrane); GO:0044281(biological_process:small molecule metabolic process); GO:0044282(biological_process:small molecule catabolic process); GO:0008374(molecular_function:O-acyltransferase activity); GO:0…	ER	NP_001344599.1(carnitine O-palmitoyltransferase 1, brain isoform isoform 2 [Mus musculus])		mmu:12908;mmu:12894;mmu:12895;mmu:78070;mmu:74114	0.904977	1.04072	0.898643	0.970136	1.15023	1.05973	0.821719	1.15656	0.845249	0.950226	1.20814	0.993665
	A0A1D5RLL3	Protein EFR3 homolog A OS=Mus musculus OX=10090 GN=Efr3a PE=1 SV=1	Efr3a	1.02	1.024	1.216	1.102	C26|CT	1.19216	0.253574	no change	yes	C26_CS|C26	0.90625	-0.142019	no change	yes	0.0007635	0.0974292	-3.11719	-1.01131	ENOG410YJSK(S:Function unknown)	ENOG410YJSK(EFR3 homolog)	K21842	EFR3			GO:0008104(biological_process:protein localization); GO:0007155(biological_process:cell adhesion); GO:0003674(molecular_function:molecular_function); GO:0005488(molecular_function:binding); GO:1990778(biological_process:protein localization to cell periphery); GO:0070727(biological_process:cellular macromolecule localization); GO:0016020(cellular_component:membrane); GO:0033036(biological_process…	cytoplasmic	XP_036063831.1(protein EFR3 homolog A isoform X1 [Onychomys torridus])		mmu:668212;mmu:76740	0.91687	0.952628	0.936125	1.13967	1.12225	1.08374	0.973716	0.920538	0.923289	1.03515	1.03881	0.957213
	A0A1D5RLP1	Coactosin-like protein OS=Mus musculus OX=10090 GN=Cotl1 PE=1 SV=1	Cotl1	0.8787	0.837	0.845	0.8477	C26|CT	0.961648	-0.0564194	no change	no	C26_CS|C26	1.0032	0.00460245	no change	no	0.8652	0.953393	-0.0628835	-0.0207281	ENOG41120RS(O:Posttranslational modification, protein turnover, chaperones)	ENOG41120RS(coactosin-like 1 (Dictyostelium))					GO:0043231(cellular_component:intracellular membrane-bounded organelle); GO:0019899(molecular_function:enzyme binding); GO:0033043(biological_process:regulation of organelle organization); GO:0034774(cellular_component:secretory granule lumen); GO:1904813(cellular_component:ficolin-1-rich granule lumen); GO:0051128(biological_process:regulation of cellular component organization); GO:0008064(biol…	nuclear	XP_006990228.1(coactosin-like protein [Peromyscus maniculatus bairdii])		mmu:72042	1.17359	0.90132	1.01868	1.38015	0.691247	0.903667	1.42944	0.745232	0.772225	1.36841	0.695941	0.920098
	A0A1D5RLV7	WD repeat and FYVE domain-containing protein 3 OS=Mus musculus OX=10090 GN=Wdfy3 PE=1 SV=1	Wdfy3	0.8313	0.892	0.8903	0.6923	C26|CT	1.07097	0.0989223	no change	no	C26_CS|C26	0.777603	-0.362894	down	no	0.6463	0.847015	-0.189566	-0.0721088	ENOG410XNQC(A:RNA processing and modification)	ENOG410XNQC(adp-ribosylation factor interacting protein)	K22937;K22262;K23286;K24777	LYST, CHS1;WDFY3, ALFY;NEBL1_2;WDFY4		PF02138.21(Beach:Beige/BEACH domain); PF01363.24(FYVE:FYVE zinc finger); PF14844.9(PH_BEACH:PH domain associated with Beige/BEACH); PF20426.1(NBCH_WD40:Neurobeachin beta propeller domain); PF00400.35(WD40:WD domain, G-beta repeat)	GO:0042995(cellular_component:cell projection); GO:0005543(molecular_function:phospholipid binding); GO:0008152(biological_process:metabolic process); GO:0034274(cellular_component:Atg12-Atg5-Atg16 complex); GO:0000306(cellular_component:extrinsic component of vacuolar membrane); GO:0016236(biological_process:macroautophagy); GO:0043169(molecular_function:cation binding); GO:0016234(cellular_comp…	cytoplasmic	XP_006535288.1(WD repeat and FYVE domain-containing protein 3 isoform X3 [Mus musculus])		mmu:545030;mmu:72145;mmu:17101;mmu:269198;mmu:235627	1.20992	0.791289	1.01633	1.08288	0.938899	1.20992	1.16273	1.13612	0.938899	0.76709	0.905021	0.840895
	A0A1D5RLX7	PSME3-interacting protein (Fragment) OS=Mus musculus OX=10090 GN=Psme3ip1 PE=1 SV=1	Psme3ip1	1.032	1.092	1.162	1.189	C26|CT	1.12597	0.171167	no change	no	C26_CS|C26	1.02324	0.0331386	no change	no	0.1386	0.453755	-0.858237	-0.343179	ENOG4111INN(S:Function unknown)	ENOG4111INN(Family with sequence similarity 192, member A)				PF10187.12(FAM192A_Fyv6_N:FAM192A/Fyv6, N-terminal domain)	GO:0009894(biological_process:regulation of catabolic process); GO:0009895(biological_process:negative regulation of catabolic process); GO:0009892(biological_process:negative regulation of metabolic process); GO:0080090(biological_process:regulation of primary metabolic process); GO:0019222(biological_process:regulation of metabolic process); GO:0051100(biological_process:negative regulation of …	nuclear	NP_001350386.1(PSME3-interacting protein isoform b [Mus musculus])		mmu:102122	0.893855	0.847374	1.02704	1.10302	1.01095	1.00201	1.02525	0.989497	0.912626	1.03151	1.09944	1.05743
	A0A1D5RLX9	Putative sodium-coupled neutral amino acid transporter 7 (Fragment) OS=Mus musculus OX=10090 GN=Slc38a7 PE=1 SV=1	Slc38a7	0.9373	0.9007	0.9217	0.8733	C26|CT	0.983356	-0.0242136	no change	no	C26_CS|C26	0.947488	-0.0778199	no change	no	0.8294	0.938431	-0.081236	-0.0275978	COG0814(K:Transcription)	COG0814(Rest corepressor)	K14994;K14990;K14992;K14993	SLC38A7_8;SLC38A1, SNAT1, GLNT;SLC38A5, SNAT5;SLC38A6, SNAT6	mmu04724(Glutamatergic synapse); mmu04727(GABAergic synapse)	PF01490.21(Aa_trans:Transmembrane amino acid transporter protein); PF03222.16(Trp_Tyr_perm:Tryptophan/tyrosine permease family)	GO:0042995(cellular_component:cell projection); GO:0005342(molecular_function:organic acid transmembrane transporter activity); GO:0006865(biological_process:amino acid transport); GO:0015183(molecular_function:L-aspartate transmembrane transporter activity); GO:0030424(cellular_component:axon); GO:1903825(biological_process:organic acid transmembrane transport); GO:1905039(biological_process:car…	peroxisomal	NP_766346.1(putative sodium-coupled neutral amino acid transporter 7 [Mus musculus])		mmu:625098;mmu:234788;mmu:105727;mmu:209837;mmu:234595	1.10102	0.905037	1.09001	1.09331	0.964492	0.986513	1.02615	0.968896	0.979906	0.961189	0.967795	0.955684
	A0A1D5RM23	Cleavage and polyadenylation specificity factor subunit 5 OS=Mus musculus OX=10090 GN=Nudt21 PE=1 SV=1	Nudt21	1.073	1.19	1.178	1.086	C26|CT	1.09786	0.134689	no change	no	C26_CS|C26	0.921902	-0.117315	no change	yes	0.07877	0.35927	-1.10364	-0.44458	ENOG410XS8Z(A:RNA processing and modification)	ENOG410XS8Z(cleavage and polyadenylation specificity factor)	K14397	NUDT21, CPSF5, CFIM25	mmu03015(mRNA surveillance pathway)	PF13869.9(NUDIX_2:Nucleotide hydrolase)	GO:0090304(biological_process:nucleic acid metabolic process); GO:0034641(biological_process:cellular nitrogen compound metabolic process); GO:0006807(biological_process:nitrogen compound metabolic process); GO:0003674(molecular_function:molecular_function); GO:0005488(molecular_function:binding); GO:0003676(molecular_function:nucleic acid binding); GO:0043631(biological_process:RNA polyadenylati…	mitochondrial	CAH6817775.1(Nudt21 [Phodopus roborovskii])		mmu:68219	0.883587	0.946322	1.01436	1.02319	1.06296	1.03645	0.956925	1.16634	1.03026	0.934835	0.988734	0.956042
	A0A1D5RM43	Y+L amino acid transporter 2 (Fragment) OS=Mus musculus OX=10090 GN=Slc7a6 PE=1 SV=1	Slc7a6	0.9397	0.9103	1.071	0.9427	C26|CT	1.13973	0.188686	no change	no	C26_CS|C26	0.880205	-0.184088	no change	no	0.3114	0.640476	-0.506681	-0.193497	COG0531(K:Transcription)	COG0531(Rest corepressor)	K13872;K13781;K13782;K13780;K13867	SLC7A6;SLC7A8, LAT2;SLC7A10, ASC1;SLC7A5, LAT1;SLC7A7	mmu05230(Central carbon metabolism in cancer); mmu04150(mTOR signaling pathway); mmu04974(Protein digestion and absorption)	PF13520.9(AA_permease_2:Amino acid permease); PF00324.24(AA_permease:Amino acid permease)	GO:0098590(cellular_component:plasma membrane region); GO:0005342(molecular_function:organic acid transmembrane transporter activity); GO:0006865(biological_process:amino acid transport); GO:0006820(biological_process:anion transport); GO:1905039(biological_process:carboxylic acid transmembrane transport); GO:0003674(molecular_function:molecular_function); GO:0015849(biological_process:organic ac…	Golgi apparatus	EDL11352.1(solute carrier family 7 (cationic amino acid transporter, y+ system), member 6, isoform CRA_c, partial [Mus musculus])		mmu:330836;mmu:50934;mmu:20540;mmu:53896;mmu:20539	1.03538	1.04676	0.836583	1.12028	1.2673	0.93805	0.903883	1.03848	0.885246	0.968076	1.17826	0.781708
	A0A1D5RM83	IQ motif and SEC7 domain-containing protein 1 OS=Mus musculus OX=10090 GN=Iqsec1 PE=1 SV=1	Iqsec1	0.9593	0.9223	1.04	1.016	C26|CT	1.08412	0.11653	no change	no	C26_CS|C26	0.976923	-0.0336831	no change	no	0.05737	0.3183	-1.24132	-0.497163	COG5307(K:Transcription)	COG5307(Component of the Mediator complex, a coactivator involved in the regulated transcription of nearly all RNA polymerase II-dependent genes. Mediator functions as a bridge to convey information from gene-specific regulatory proteins to the basal RNA polymerase II transcription machinery. Mediator is recruited to promoters by direct interactions with regulatory proteins and serves as a scaffo…	K12495;K18441	IQSEC;CYTH	mmu05132(Salmonella infection); mmu04072(Phospholipase D signaling pathway); mmu04144(Endocytosis)	PF16453.8(IQ_SEC7_PH:PH domain); PF01369.23(Sec7:Sec7 domain)	GO:0005085(molecular_function:guanyl-nucleotide exchange factor activity); GO:0003674(molecular_function:molecular_function); GO:0023051(biological_process:regulation of signaling); GO:0010646(biological_process:regulation of cell communication); GO:0043087(biological_process:regulation of GTPase activity); GO:0050789(biological_process:regulation of biological process); GO:0043085(biological_pro…	cytoplasmic	XP_006506046.1(IQ motif and SEC7 domain-containing protein 1 isoform X1 [Mus musculus])		mmu:19158;mmu:19157;mmu:232227;mmu:245666;mmu:243621	1.01566	0.990267	0.917139	1.06644	1.03699	1.06644	0.936437	1.01769	0.8562	1.01871	1.06949	1.00855
	A0A1D5RMA5	ADP-ribosylation factor-like protein 2-binding protein OS=Mus musculus OX=10090 GN=Arl2bp PE=1 SV=1	Arl2bp	0.8617	0.829	0.914	0.874	C26|CT	1.06069	0.0850085	no change	no	C26_CS|C26	0.956236	-0.0645609	no change	no	0.6252	0.837118	-0.203981	-0.0772135	ENOG4111IGT(S:Function unknown)	ENOG4111IGT(ADP-ribosylation factor-like 2 binding protein)	K16742	ARL2BP, BART		PF11527.11(ARL2_Bind_BART:The ARF-like 2 binding protein BART)	GO:0019220(biological_process:regulation of phosphate metabolic process); GO:0080090(biological_process:regulation of primary metabolic process); GO:0019222(biological_process:regulation of metabolic process); GO:0003713(molecular_function:transcription coactivator activity); GO:0031325(biological_process:positive regulation of cellular metabolic process); GO:0031323(biological_process:regulation…	cytoplasmic	EDL11141.1(ADP-ribosylation factor-like 2 binding protein, isoform CRA_c [Mus musculus])		mmu:107566	1.14987	0.85665	0.965887	1.17171	0.912993	1.06823	0.984285	1.01763	0.8578	1.08202	1.04063	0.892296
	A0A1D5RMA6	Docking protein 4 (Fragment) OS=Mus musculus OX=10090 GN=Dok4 PE=4 SV=1	Dok4	1.02	0.891	0.6023	0.5743	C26|CT	0.59049	-0.760015	down	yes	C26_CS|C26	0.953512	-0.0686777	no change	no	3.46e-05	0.0676811	-4.46105	-1.16953			K24037	DOK4_5_6, IRS5_6				cytoplasmic			mmu:114255	1.29562	1.32671	1.34096	0.774779	0.743684	0.822716	0.908227	1.05463	1.50032	0.80976	0.776074	0.646513
	A0A1D5RMB0	Alcohol dehydrogenase 6B (class V) OS=Mus musculus OX=10090 GN=Adh6b PE=3 SV=1	Adh6b	0.98	1.035	1.065	0.9193	C26|CT	1.08673	0.12	no change	no	C26_CS|C26	0.863192	-0.212246	no change	yes	0.1743	0.508014	-0.758703	-0.294124	COG1062(S:Function unknown)	COG1062(trafficking protein particle complex)	K13951;K00121	ADH1_7;frmA, ADH5, adhC	mmu00980(Metabolism of xenobiotics by cytochrome P450); mmu00982(Drug metabolism - cytochrome P450); mmu01100(Metabolic pathways); mmu00350(Tyrosine metabolism); mmu00071(Fatty acid degradation); mmu00620(Pyruvate metabolism); mmu00010(Glycolysis / Gluconeogenesis); mmu00830(Retinol metabolism); mmu04936(Alcoholic liver disease); mmu01200(Carbon metabolism)	PF08240.15(ADH_N:Alcohol dehydrogenase GroES-like domain); PF00107.29(ADH_zinc_N:Zinc-binding dehydrogenase)	GO:0016491(molecular_function:oxidoreductase activity); GO:0043169(molecular_function:cation binding); GO:0046914(molecular_function:transition metal ion binding); GO:0043167(molecular_function:ion binding); GO:0003824(molecular_function:catalytic activity); GO:0003674(molecular_function:molecular_function); GO:0005488(molecular_function:binding); GO:0046872(molecular_function:metal ion binding);…	cytoplasmic	NP_001357786.1(alcohol dehydrogenase 6B (class V) [Mus musculus])		mmu:11529;mmu:11532;mmu:100417514;mmu:69117;mmu:11522	1.00017	0.89715	1.04317	1.01117	1.08018	1.10418	0.852142	1.01617	1.23721	0.851142	0.943157	0.964161
	A0A1D5RMB2	Small conductance calcium-activated potassium channel protein 1 OS=Mus musculus OX=10090 GN=Kcnn1 PE=4 SV=2	Kcnn1	0.9867	1.019	1.225	1.256	C26|CT	1.24151	0.312098	up	no	C26_CS|C26	1.02531	0.0360547	no change	no	0.0574	0.317566	-1.24109	-0.498165	ENOG410XT9D(U:Intracellular trafficking, secretion, and vesicular transport)	ENOG410XT9D(potassium intermediate small conductance calcium-activated channel, subfamily N, member)	K04944;K04945;K04942;K04943;K04929	KCNN3, KCA2.3;KCNN4, KCA3.1;KCNN1, KCA2.1;KCNN2, KCA2.2;KCNQ4, KV7.4	mmu04970(Salivary secretion); mmu04726(Serotonergic synapse); mmu04974(Protein digestion and absorption); mmu04911(Insulin secretion); mmu04976(Bile secretion); mmu04929(GnRH secretion); mmu04725(Cholinergic synapse)	PF03530.17(SK_channel:Calcium-activated SK potassium channel); PF02888.19(CaMBD:Calmodulin binding domain); PF07885.19(Ion_trans_2:Ion channel)	GO:0005267(molecular_function:potassium channel activity); GO:0005261(molecular_function:cation channel activity); GO:0005227(molecular_function:calcium activated cation channel activity); GO:0015276(molecular_function:ligand-gated ion channel activity); GO:0003674(molecular_function:molecular_function); GO:0005488(molecular_function:binding); GO:0031224(cellular_component:intrinsic component of …	cytoplasmic	NP_001350337.1(small conductance calcium-activated potassium channel protein 1 isoform b [Mus musculus])		mmu:140493;mmu:84036;mmu:60613;mmu:140492;mmu:16534	0.891597	0.835426	0.912103	1.04495	1.24289	0.988781	0.866632	1.00037	0.857716	0.921019	1.42477	1.01375
	A0A1D5RMG4	Arf-GAP with GTPase, ANK repeat and PH domain-containing protein 3 OS=Mus musculus OX=10090 GN=Agap3 PE=1 SV=1	Agap3	0.9363	0.9517	0.9943	0.974	C26|CT	1.06195	0.0867103	no change	no	C26_CS|C26	0.979584	-0.0297594	no change	no	0.3195	0.646712	-0.495529	-0.189289	COG5347(U:Intracellular trafficking, secretion, and vesicular transport)	COG5347(sorting nexin)	K12491;K02833;K07836;K17848	AGAP;HRAS;RAP1B;AGAP2	mmu05208(Chemical carcinogenesis - reactive oxygen species); mmu05200(Pathways in cancer); mmu05203(Viral carcinogenesis); mmu05205(Proteoglycans in cancer); mmu05206(MicroRNAs in cancer); mmu05207(Chemical carcinogenesis - receptor activation); mmu04929(GnRH secretion); mmu04921(Oxytocin signaling pathway); mmu04926(Relaxin signaling pathway); mmu05170(Human immunodeficiency virus 1 infection); …	PF00071.25(Ras:Ras family)	GO:0051169(biological_process:nuclear transport); GO:0008104(biological_process:protein localization); GO:0031593(molecular_function:polyubiquitin binding); GO:0098772(molecular_function:molecular function regulator); GO:1901363(molecular_function:heterocyclic compound binding); GO:0051716(biological_process:cellular response to stimulus); GO:0070727(biological_process:cellular macromolecule loca…	cytoplasmic	PNI28098.1(AGAP3 isoform 3 [Pan troglodytes])		mmu:216439;mmu:213990;mmu:347722;mmu:215449;mmu:15461	1.03725	0.875443	1.00095	1.03829	0.99369	1.06215	0.988504	1.02896	0.943902	1.04348	0.957386	1.02999
	A0A1D5RML1	Dipeptidase (Fragment) OS=Mus musculus OX=10090 GN=Dpep1 PE=1 SV=1	Dpep1	1.062	1.161	1.158	1.057	C26|CT	1.0904	0.124851	no change	no	C26_CS|C26	0.912781	-0.13166	no change	no	0.379	0.695445	-0.421361	-0.157737	COG2355(E:Amino acid transport and metabolism)	COG2355(Dipeptidase)	K01273	DPEP		PF01244.24(Peptidase_M19:Membrane dipeptidase (Peptidase family M19))	GO:0030414(molecular_function:peptidase inhibitor activity); GO:0008800(molecular_function:beta-lactamase activity); GO:0008270(molecular_function:zinc ion binding); GO:0044282(biological_process:small molecule catabolic process); GO:0060326(biological_process:cell chemotaxis); GO:0098772(molecular_function:molecular function regulator); GO:0030054(cellular_component:cell junction); GO:0080090(bi…	lysosomal	NP_031902.2(dipeptidase 1 precursor [Mus musculus])		mmu:13479;mmu:319446;mmu:71854	0.901172	1.04446	0.924602	0.98498	1.19495	0.951637	0.910183	1.18955	1.03995	0.925503	1.12737	0.805647
	A0A1D5RMM8	Paxillin OS=Mus musculus OX=10090 GN=Pxn PE=1 SV=2	Pxn	1.048	1.202	1.391	1.408	C26|CT	1.32729	0.408484	up	yes	C26_CS|C26	1.01222	0.0175249	no change	no	0.03043	0.242696	-1.5167	-0.614938	ENOG410XRD4(K:Transcription)	ENOG410XRD4(heterogeneous nuclear ribonucleoprotein k)	K23354;K24315;K05760;K19867;K24314	LIMS1_2, PINCH1_2;TGFB1I1;PXN;PDLIM5_6_7;LPXN	mmu05165(Human papillomavirus infection); mmu04670(Leukocyte transendothelial migration); mmu04510(Focal adhesion); mmu05163(Human cytomegalovirus infection); mmu05203(Viral carcinogenesis); mmu05170(Human immunodeficiency virus 1 infection); mmu05205(Proteoglycans in cancer); mmu04062(Chemokine signaling pathway); mmu05100(Bacterial invasion of epithelial cells); mmu04370(VEGF signaling pathway)…	PF03535.16(Paxillin:Paxillin family); PF00412.25(LIM:LIM domain)		cytoplasmic	NP_001389995.1(paxillin isoform 3 [Mus musculus])		mmu:110829;mmu:24131;mmu:19303;mmu:107321;mmu:21804	0.792184	0.746237	0.952205	1.14312	0.994191	1.16847	1.02192	0.821495	1.014	1.18273	1.00211	1.16134
	A0A1G5SL39	Peroxisome assembly protein 12 OS=Mus musculus OX=10090 GN=OTTMUSCASG00059419 PE=3 SV=1	OTTMUSCASG00059419	1.014	1.076	0.9303	1.076	C26|CT	0.917456	-0.12429	no change	no	C26_CS|C26	1.15662	0.20991	no change	yes	0.0598	0.323526	-1.2233	-0.49009	ENOG410Y4Q2(O:Posttranslational modification, protein turnover, chaperones)	ENOG410Y4Q2(Peroxisome assembly protein)	K13345	PEX12, PAF3	mmu04146(Peroxisome)	PF04757.17(Pex2_Pex12:Pex2 / Pex12 amino terminal region)	GO:0140096(molecular_function:catalytic activity, acting on a protein); GO:0008022(molecular_function:protein C-terminus binding); GO:0008104(biological_process:protein localization); GO:1990351(cellular_component:transporter complex); GO:0015919(biological_process:peroxisomal membrane transport); GO:0072663(biological_process:establishment of protein localization to peroxisome); GO:0072662(biolo…	peroxisomal	SDA08569.1(Peroxisomal biogenesis factor 12 [Mus musculus])		mmu:103737	0.976483	1.03214	0.961836	0.950118	0.871023	0.904223	1.05655	1.12003	0.97453	1.06046	0.996013	1.09659
	A0A1L1SQ41	Arginyl-tRNA--protein transferase 1 OS=Mus musculus OX=10090 GN=Ate1 PE=1 SV=1	Ate1	0.9577	1.002	0.9633	0.9717	C26|CT	1.00585	0.00841136	no change	no	C26_CS|C26	1.00872	0.0125258	no change	no	0.8729	0.955956	-0.0590355	-0.0195622	COG2935(O:Posttranslational modification, protein turnover, chaperones)	COG2935(May conjugate Arg from its aminoacyl-tRNA to the N- termini of proteins containing an N-terminal aspartate or glutamate)	K00685	ATE1		PF04377.18(ATE_C:Arginine-tRNA-protein transferase, C terminus); PF04376.16(ATE_N:Arginine-tRNA-protein transferase, N terminus)	GO:0004057(molecular_function:arginyltransferase activity); GO:0043229(cellular_component:intracellular organelle); GO:0006807(biological_process:nitrogen compound metabolic process); GO:0003674(molecular_function:molecular_function); GO:0043227(cellular_component:membrane-bounded organelle); GO:0043226(cellular_component:organelle); GO:0005737(cellular_component:cytoplasm); GO:1901575(biological…	cytoplasmic	NP_001389570.1(arginyl-tRNA--protein transferase 1 isoform 5 [Mus musculus])		mmu:11907	1.02696	0.944801	0.978691	1.0362	0.977664	0.954044	1.04647	1.06085	0.980745	1.05777	0.944801	0.991014
	A0A1L1SQA8	40S ribosomal protein S25 OS=Mus musculus OX=10090 GN=Rps25 PE=1 SV=1	Rps25	0.9027	0.734	0.7673	0.7527	C26|CT	0.850006	-0.234456	no change	no	C26_CS|C26	0.980972	-0.0277158	no change	no	0.06044	0.324299	-1.21868	-0.489055	COG4901(J:Translation, ribosomal structure and biogenesis)	COG4901(Ribosomal protein S25)	K02975	RP-S25e, RPS25	mmu05171(Coronavirus disease - COVID-19); mmu03010(Ribosome)	PF03297.18(Ribosomal_S25:S25 ribosomal protein)	GO:0032991(cellular_component:macromolecular complex); GO:0005840(cellular_component:ribosome); GO:0043232(cellular_component:intracellular non-membrane-bounded organelle); GO:1990904(cellular_component:ribonucleoprotein complex); GO:0005575(cellular_component:cellular_component); GO:0043229(cellular_component:intracellular organelle); GO:0043228(cellular_component:non-membrane-bounded organelle)…	cytoplasmic	KAH0519605.1(40S ribosomal protein S25 [Microtus ochrogaster])		mmu:629595;mmu:108169000;mmu:75617;mmu:243302	1.26716	1.11257	1.05174	0.945301	0.970644	1.00106	0.916156	0.917423	0.956705	0.921225	0.979514	0.960507
	A0A1L1SQR4	Dedicator of cytokinesis protein 6 OS=Mus musculus OX=10090 GN=Dock6 PE=1 SV=1	Dock6	1.061	1.04	1.111	1.075	C26|CT	1.04713	0.0664342	no change	no	C26_CS|C26	0.967597	-0.0475222	no change	no	0.26	0.590178	-0.585027	-0.229017	ENOG410XNVY(S:Function unknown)	ENOG410XNVY(Chromosome 11 open reading frame 54)	K21853;K21852	DOCK9_10_11;DOCK6_7_8		PF06920.16(DHR-2_Lobe_A:DHR-2, Lobe A); PF14429.9(DOCK-C2:C2 domain in Dock180 and Zizimin proteins); PF20421.1(DHR-2_Lobe_C:DHR-2, Lobe C); PF11878.11(DOCK_C-D_N:Dedicator of cytokinesis C/D, N terminal); PF20422.1(DHR-2_Lobe_B:DHR-2, Lobe B)	GO:0005085(molecular_function:guanyl-nucleotide exchange factor activity); GO:0003674(molecular_function:molecular_function); GO:0007165(biological_process:signal transduction); GO:0035556(biological_process:intracellular signal transduction); GO:0098772(molecular_function:molecular function regulator); GO:0043087(biological_process:regulation of GTPase activity); GO:0050789(biological_process:re…	cytoplasmic	NP_796004.2(dedicator of cytokinesis protein 6 [Mus musculus])		mmu:105445;mmu:75974;mmu:319899;mmu:76088;mmu:67299	0.932981	1.04121	0.996424	1.01322	1.02814	1.0692	0.949775	1.02628	0.934847	0.986161	1.00949	1.01228
	A0A1L1SQU7	FAT atypical cadherin 1 OS=Mus musculus OX=10090 GN=Fat1 PE=1 SV=1	Fat1	1.015	1.026	1.47	1.379	C26|CT	1.44828	0.534336	up	yes	C26_CS|C26	0.938095	-0.0921937	no change	no	0.04236	0.279072	-1.37304	-0.554284	ENOG410XPEI(O:Posttranslational modification, protein turnover, chaperones)	ENOG410XPEI(arginine N-methyltransferase 2)	K16669;K16507;K16506	FAT4;DCHS1_2, PCDH16_23;FAT1_2_3	mmu04392(Hippo signaling pathway - multiple species)	PF00028.20(Cadherin:Cadherin domain); PF02210.27(Laminin_G_2:Laminin G domain); PF16184.8(Cadherin_3:Cadherin-like); PF00054.26(Laminin_G_1:Laminin G domain); PF00008.30(EGF:EGF-like domain); PF17756.4(RET_CLD1:RET Cadherin like domain 1); PF07645.18(EGF_CA:Calcium-binding EGF domain)	GO:0098590(cellular_component:plasma membrane region); GO:0045198(biological_process:establishment of epithelial cell apical/basal polarity); GO:0061245(biological_process:establishment or maintenance of bipolar cell polarity); GO:0030010(biological_process:establishment of cell polarity); GO:0030154(biological_process:cell differentiation); GO:0045197(biological_process:establishment or maintena…	plasma membrane	XP_006509330.1(protocadherin Fat 1 isoform X1 [Mus musculus])		mmu:329628;mmu:233651;mmu:14107;mmu:245827;mmu:270120	0.817884	0.816249	0.856325	1.0976	1.45338	1.05671	0.871865	0.841603	0.804798	1.09351	1.29389	0.996183
	A0A1L1SR47	Solute carrier family 6, member 16 OS=Mus musculus OX=10090 GN=Slc6a16 PE=4 SV=1	Slc6a16	1.225	1.116	1.05	1.016	C26|CT	0.857143	-0.222392	no change	no	C26_CS|C26	0.967619	-0.0474889	no change	no	0.2264	0.558625	-0.645124	-0.25288	COG0733(P:Inorganic ion transport and metabolism)	COG0733(Transporter)	K05048	SLC6A15S		PF00209.21(SNF:Sodium:neurotransmitter symporter family)	GO:0003674(molecular_function:molecular_function); GO:0031226(cellular_component:intrinsic component of plasma membrane); GO:0031224(cellular_component:intrinsic component of membrane); GO:0016021(cellular_component:integral component of membrane); GO:0005215(molecular_function:transporter activity); GO:0051179(biological_process:localization); GO:0035725(biological_process:sodium ion transmembra…	cytoplasmic	NP_001311464.1(orphan sodium- and chloride-dependent neurotransmitter transporter NTT5 [Mus musculus])		mmu:22599;mmu:102680;mmu:229706;mmu:103098;mmu:381884	0.907716	1.14463	1.2826	0.940393	0.991225	0.926778	0.934039	0.892284	1.21362	0.82239	1.04297	0.901362
	A0A1L1SR54	Calmodulin-like protein 4 OS=Mus musculus OX=10090 GN=Calml4 PE=1 SV=1	Calml4	0.7907	0.8753	0.788	0.8343	C26|CT	0.996585	-0.00493479	no change	no	C26_CS|C26	1.05876	0.0823706	no change	no	0.9822	0.996459	-0.00780007	-0.0015404	COG5126(S:Function unknown)	COG5126(ribosomal protein L4-2)	K12755;K12749;K12751;K02183	MYL9;MYL3;MYL6;CALM	mmu04750(Inflammatory mediator regulation of TRP channels); mmu04114(Oocyte meiosis); mmu05022(Pathways of neurodegeneration - multiple diseases); mmu04530(Tight junction); mmu05200(Pathways in cancer); mmu04510(Focal adhesion); mmu04922(Glucagon signaling pathway); mmu04921(Oxytocin signaling pathway); mmu04924(Renin secretion); mmu04925(Aldosterone synthesis and secretion); mmu04261(Adrenergic …	PF13499.9(EF-hand_7:EF-hand domain pair)	GO:0043169(molecular_function:cation binding); GO:0098772(molecular_function:molecular function regulator); GO:0030234(molecular_function:enzyme regulator activity); GO:0043167(molecular_function:ion binding); GO:0003674(molecular_function:molecular_function); GO:0005509(molecular_function:calcium ion binding); GO:0046872(molecular_function:metal ion binding); GO:0005488(molecular_function:bindin…	cytoplasmic	XP_006511593.1(calmodulin-like protein 4 isoform X2 [Mus musculus])		mmu:17904;mmu:75600;mmu:98932;mmu:17897;mmu:216459	1.21642	0.866092	0.802838	1.02058	0.984085	0.870958	1.01085	1.10816	1.07532	1.04491	0.850279	1.14952
	A0A1L1SR96	Anoctamin OS=Mus musculus OX=10090 GN=Ano8 PE=1 SV=1	Ano8	1.068	1.166	1.174	1.135	C26|CT	1.09925	0.136521	no change	no	C26_CS|C26	0.96678	-0.0487401	no change	no	0.06465	0.332308	-1.18943	-0.478459	ENOG410XPYE(S:Function unknown)	ENOG410XPYE(5-nucleotidase domain containing)	K19500;K19501;K19502;K19480;K19327	ANO6, TMEM16F;ANO7, NGEP, TMEM16G;ANO8, TMEM16H;ANO5, GDD1, TMEM16E;ANO10, TMEM16K		PF04547.15(Anoctamin:Calcium-activated chloride channel)	GO:0016020(cellular_component:membrane); GO:0009987(biological_process:cellular process); GO:0055085(biological_process:transmembrane transport); GO:0016021(cellular_component:integral component of membrane); GO:0006810(biological_process:transport); GO:0051179(biological_process:localization); GO:0005575(cellular_component:cellular_component); GO:0006820(biological_process:anion transport); GO:0…	cytoplasmic	XP_006509749.1(anoctamin-8 isoform X4 [Mus musculus])		mmu:102566;mmu:233246;mmu:382014;mmu:105722;mmu:404545	0.880282	0.93838	1.00176	1.01232	1.03609	1.05282	0.944542	1.03433	1.10123	0.951585	1.08803	0.958627
	A0A1L1SRC3	RNA-binding protein 7 OS=Mus musculus OX=10090 GN=Rbm7 PE=1 SV=1	Rbm7	0.999	0.7613	0.939	0.7103	C26|CT	0.93994	-0.0893595	no change	no	C26_CS|C26	0.756443	-0.402697	down	no	0.614	0.832374	-0.211832	-0.0796814	ENOG41123B7(S:Function unknown)	ENOG41123B7(RNA binding motif protein 7)	K13201;K12887;K12831;K13188;K25005	TIA1, TIAL1;HNRNPM;SF3B4, SAP49;RBM7;RBM11	mmu03040(Spliceosome)	PF00076.25(RRM_1:RNA recognition motif. (a.k.a. RRM, RBD, or RNP domain)); PF13893.9(RRM_5:RNA recognition motif. (a.k.a. RRM, RBD, or RNP domain))	GO:0043231(cellular_component:intracellular membrane-bounded organelle); GO:0019219(biological_process:regulation of nucleobase-containing compound metabolic process); GO:0000381(biological_process:regulation of alternative mRNA splicing, via spliceosome); GO:0019222(biological_process:regulation of metabolic process); GO:0050684(biological_process:regulation of mRNA processing); GO:0031323(biolo…	nuclear	NP_001313284.1(RNA-binding protein 7 isoform 2 [Mus musculus])		mmu:67010;mmu:107701;mmu:76936;mmu:21841;mmu:224344	1.17314	1.02884	1.31391	1.29631	1.03705	0.971356	0.884544	0.816502	0.978395	0.957278	0.824714	0.717959
	A0A1L1SRF1	Cyclin-dependent kinase 19 OS=Mus musculus OX=10090 GN=Cdk19 PE=1 SV=1	Cdk19	0.9963	1.106	1.128	0.9523	C26|CT	1.13219	0.179115	no change	yes	C26_CS|C26	0.844238	-0.244279	no change	yes	0.04742	0.295494	-1.32404	-0.529451	ENOG410XPPA(T:Signal transduction mechanisms)	ENOG410XPPA(Cyclin-Dependent Kinase)	K02206;K02449;K02090;K02208	CDK2;CDK10;CDK5;CDK8_11	mmu05022(Pathways of neurodegeneration - multiple diseases); mmu05200(Pathways in cancer); mmu05203(Viral carcinogenesis); mmu05222(Small cell lung cancer); mmu05226(Gastric cancer); mmu04068(FoxO signaling pathway); mmu04218(Cellular senescence); mmu05010(Alzheimer disease); mmu05030(Cocaine addiction); mmu05215(Prostate cancer); mmu05166(Human T-cell leukemia virus 1 infection); mmu04934(Cushin…	PF00069.28(Pkinase:Protein kinase domain); PF07714.20(PK_Tyr_Ser-Thr:Protein tyrosine and serine/threonine kinase)	GO:0035639(molecular_function:purine ribonucleoside triphosphate binding); GO:0016310(biological_process:phosphorylation); GO:0006807(biological_process:nitrogen compound metabolic process); GO:0003674(molecular_function:molecular_function); GO:0005488(molecular_function:binding); GO:0043167(molecular_function:ion binding); GO:1901363(molecular_function:heterocyclic compound binding); GO:1901265(…	cytoplasmic	KAF6113124.1(cyclin dependent kinase 19 [Phyllostomus discolor])		mmu:78334;mmu:12566;mmu:264064;mmu:12568;mmu:234854	0.956404	0.90954	0.992747	1.06161	1.02431	1.15055	1.06448	1.03579	1.07213	0.917191	0.914322	0.900932
	A0A1L1SRX2	AMP deaminase OS=Mus musculus OX=10090 GN=Ampd3 PE=1 SV=1	Ampd3	0.997	1.364	1.305	1.842	C26|CT	1.30893	0.388384	up	yes	C26_CS|C26	1.41149	0.497223	up	no	0.02931	0.239624	-1.53298	-0.620471	COG1816(F:Nucleotide transport and metabolism)	COG1816(adenosine deaminase)	K01490	AMPD	mmu01100(Metabolic pathways); mmu00230(Purine metabolism); mmu01232(Nucleotide metabolism)	PF19326.2(AMP_deaminase:AMP deaminase); PF00962.25(A_deaminase:Adenosine deaminase)	GO:0046434(biological_process:organophosphate catabolic process); GO:0043169(molecular_function:cation binding); GO:0009166(biological_process:nucleotide catabolic process); GO:0009167(biological_process:purine ribonucleoside monophosphate metabolic process); GO:0009165(biological_process:nucleotide biosynthetic process); GO:0044281(biological_process:small molecule metabolic process); GO:0009161…	cytoplasmic	NP_001359370.1(AMP deaminase 3 isoform 3 [Mus musculus])		mmu:11717;mmu:229665;mmu:109674	0.72626	0.727713	0.718271	1.07414	0.844641	0.924529	1.20051	0.848272	0.922351	1.61448	1.04291	1.35593
	A0A1L1SSA8	Transmembrane protein 205 (Fragment) OS=Mus musculus OX=10090 GN=Tmem205 PE=1 SV=1	Tmem205	1.063	1.222	1.101	1.242	C26|CT	1.03575	0.0506729	no change	no	C26_CS|C26	1.12807	0.173851	no change	no	0.4859	0.761611	-0.313453	-0.118267	ENOG4111HFX(S:Function unknown)	ENOG4111HFX(Transmembrane protein 205)				PF13664.9(DUF4149:Domain of unknown function (DUF4149))	GO:0005575(cellular_component:cellular_component); GO:0016021(cellular_component:integral component of membrane); GO:0110165(cellular_component:cellular anatomical entity); GO:0031224(cellular_component:intrinsic component of membrane)	Golgi apparatus	NP_001240797.1(transmembrane protein 205 isoform 2 [Mus musculus])		mmu:235043	0.864366	0.997479	0.894619	0.932651	0.980192	0.942159	0.872146	1.10898	1.18678	0.987971	1.10812	1.12454
	A0A1L1SSC0	Leucine-rich repeat flightless-interacting protein 2 OS=Mus musculus OX=10090 GN=Lrrfip2 PE=1 SV=2	Lrrfip2	1.024	1.12	1.041	1.19	C26|CT	1.0166	0.0237544	no change	no	C26_CS|C26	1.14313	0.192992	no change	no	0.7999	0.923748	-0.0969643	-0.0344463	ENOG4111H1S(U:Intracellular trafficking, secretion, and vesicular transport)	ENOG4111H1S(sorting nexin)				PF09738.12(LRRFIP:LRRFIP family)		cytoplasmic	XP_011241313.1(leucine-rich repeat flightless-interacting protein 2 isoform X12 [Mus musculus])		mmu:16978;mmu:71268	0.914355	0.863151	1.03048	1.00396	0.896068	0.955501	0.974703	0.944529	1.153	1.09083	1.01676	1.15666
	A0A1L1SSF2	ADP-dependent glucokinase OS=Mus musculus OX=10090 GN=Adpgk PE=1 SV=1	Adpgk	1.006	0.9113	0.9913	0.9307	C26|CT	0.985388	-0.0212367	no change	no	C26_CS|C26	0.938868	-0.0910055	no change	no	0.8143	0.929769	-0.0892156	-0.0316251	ENOG410Z7J9(G:Carbohydrate transport and metabolism)	ENOG410Z7J9(ADP-dependent glucokinase)	K08074	ADPGK	mmu01200(Carbon metabolism); mmu00010(Glycolysis / Gluconeogenesis); mmu01100(Metabolic pathways)	PF04587.18(ADP_PFK_GK:ADP-specific Phosphofructokinase/Glucokinase conserved region)	GO:0009185(biological_process:ribonucleoside diphosphate metabolic process); GO:0009259(biological_process:ribonucleotide metabolic process); GO:0005783(cellular_component:endoplasmic reticulum); GO:0016310(biological_process:phosphorylation); GO:0009144(biological_process:purine nucleoside triphosphate metabolic process); GO:0006139(biological_process:nucleobase-containing compound metabolic pro…	ER	NP_082397.1(ADP-dependent glucokinase isoform 1 precursor [Mus musculus])		mmu:72141	1.04194	1.0857	1.01589	0.960667	1.14301	0.995051	0.911696	1.04611	0.890857	0.926283	1.07736	0.905444
	A0A1L1SSF8	RIKEN cDNA 4931406C07 gene OS=Mus musculus OX=10090 GN=4931406C07Rik PE=1 SV=1	4931406C07Rik	0.9353	0.9943	0.9767	1.078	C26|CT	1.04426	0.0624863	no change	no	C26_CS|C26	1.10372	0.14237	no change	no	0.5995	0.825103	-0.222211	-0.0834917	ENOG410ZYMI(S:Function unknown)	ENOG410ZYMI(Chromosome 11 open reading frame 54)				PF08925.14(DUF1907:Domain of Unknown Function (DUF1907))	GO:0016787(molecular_function:hydrolase activity); GO:0016604(cellular_component:nuclear body); GO:0043231(cellular_component:intracellular membrane-bounded organelle); GO:0046914(molecular_function:transition metal ion binding); GO:0043169(molecular_function:cation binding); GO:0005634(cellular_component:nucleus); GO:0005654(cellular_component:nucleoplasm); GO:0016788(molecular_function:hydrolas…	cytoplasmic	NP_001346187.1(ester hydrolase C11orf54 homolog isoform 2 [Mus musculus])		mmu:70984	1.00385	0.87134	0.94161	1.10223	0.899448	0.939602	1.15342	0.89744	0.943617	1.24879	0.970721	1.02794
	A0A1L1SSH9	SPARC OS=Mus musculus OX=10090 GN=Sparc PE=1 SV=1	Sparc	1.069	0.826	0.9473	0.7583	C26|CT	0.886155	-0.174369	no change	no	C26_CS|C26	0.800486	-0.321053	down	yes	0.1069	0.408531	-0.971022	-0.388775	ENOG41101WW(S:Function unknown)	ENOG41101WW(secreted protein, acidic, cysteine-rich (osteonectin))	K24354;K04661;K24262	SMOC;FST;SPARC	mmu04350(TGF-beta signaling pathway)	PF10591.12(SPARC_Ca_bdg:Secreted protein acidic and rich in cysteine Ca binding region); PF00050.24(Kazal_1:Kazal-type serine protease inhibitor domain); PF07648.18(Kazal_2:Kazal-type serine protease inhibitor domain); PF09289.13(FOLN:Follistatin/Osteonectin-like EGF domain)	GO:0050840(molecular_function:extracellular matrix binding); GO:0050680(biological_process:negative regulation of epithelial cell proliferation); GO:0030054(cellular_component:cell junction); GO:0051716(biological_process:cellular response to stimulus); GO:0031982(cellular_component:vesicle); GO:0016020(cellular_component:membrane); GO:0070848(biological_process:response to growth factor); GO:004…	extracellular	XP_050013629.1(SPARC isoform X1 [Microtus fortis])		mmu:20692;mmu:13602;mmu:64075;mmu:14313;mmu:64074	1.1108	1.16301	1.28964	0.985282	1.11747	1.05415	0.988614	0.95529	0.808664	0.851986	0.897528	0.777562
	A0A1L1SST5	Maspardin OS=Mus musculus OX=10090 GN=Spg21 PE=1 SV=1	Spg21	0.7697	0.6597	0.5387	0.5237	C26|CT	0.699883	-0.514814	down	no	C26_CS|C26	0.972155	-0.0407415	no change	no	0.1393	0.454273	-0.856049	-0.342683	ENOG410XPCG(S:Function unknown)	ENOG410XPCG(Spastic paraplegia 21 (Autosomal recessive, Mast syndrome))	K19367	SPG21	mmu04144(Endocytosis)	PF00561.23(Abhydrolase_1:alpha/beta hydrolase fold); PF12697.10(Abhydrolase_6:Alpha/beta hydrolase family)	GO:0005488(molecular_function:binding); GO:0005829(cellular_component:cytosol); GO:0031982(cellular_component:vesicle); GO:0005102(molecular_function:receptor binding); GO:0030140(cellular_component:trans-Golgi network transport vesicle); GO:0031410(cellular_component:cytoplasmic vesicle); GO:0030135(cellular_component:coated vesicle); GO:0042609(molecular_function:CD4 receptor binding); GO:00057…	cytoplasmic	BAC41047.1(unnamed protein product [Mus musculus])		mmu:27965	1.60535	0.995318	1.10609	0.91505	0.720803	0.958395	1.03385	0.86689	1.27625	0.857258	0.748094	0.916656
	A0A1L1ST22	CLIP-associating protein 2 OS=Mus musculus OX=10090 GN=Clasp2 PE=1 SV=1	Clasp2	1.031	1.066	1.101	1.069	C26|CT	1.0679	0.0947701	no change	no	C26_CS|C26	0.970936	-0.0425526	no change	no	0.1809	0.515477	-0.742561	-0.287791	ENOG410ZMY0(U:Intracellular trafficking, secretion, and vesicular transport)	ENOG410ZMY0(cytoplasmic linker associated protein)	K16578;K16803	CLASP1_2;CKAP5		PF02985.25(HEAT:HEAT repeat); PF12348.11(CLASP_N:CLASP N terminal); PF13513.9(HEAT_EZ:HEAT-like repeat); PF12717.10(Cnd1:non-SMC mitotic condensation complex subunit 1); PF01602.23(Adaptin_N:Adaptin N terminal region)	GO:0031110(biological_process:regulation of microtubule polymerization or depolymerization); GO:0031111(biological_process:negative regulation of microtubule polymerization or depolymerization); GO:0031113(biological_process:regulation of microtubule polymerization); GO:0099512(cellular_component:supramolecular fiber); GO:0099513(cellular_component:polymeric cytoskeletal fiber); GO:0051046(biolog…	cytoplasmic	EDL08947.1(CLIP associating protein 2 [Mus musculus])		mmu:76499;mmu:76707;mmu:75786	0.937427	0.974924	0.986173	0.957113	1.07898	1.05929	1.03117	0.947738	1.01992	0.981486	0.99086	1.03492
	A0A1L1ST61	HIG1 domain family member 1A, mitochondrial (Fragment) OS=Mus musculus OX=10090 GN=Higd1a PE=1 SV=1	Higd1a	1.104	1.386	1.034	1.027	C26|CT	0.936594	-0.094504	no change	no	C26_CS|C26	0.99323	-0.0098	no change	no	0.8093	0.927306	-0.0918905	-0.0327767	ENOG41121ET(S:Function unknown)	ENOG41121ET(HIG1 hypoxia inducible domain family, member)				PF04588.16(HIG_1_N:Hypoxia induced protein conserved region)	GO:2001234(biological_process:negative regulation of apoptotic signaling pathway); GO:0019220(biological_process:regulation of phosphate metabolic process); GO:0080090(biological_process:regulation of primary metabolic process); GO:0019222(biological_process:regulation of metabolic process); GO:2001233(biological_process:regulation of apoptotic signaling pathway); GO:0048585(biological_process:ne…	cytoplasmic	XP_028638955.1(HIG1 domain family member 1A, mitochondrial [Grammomys surdaster])		mmu:380975;mmu:75689;mmu:56295;mmu:554292;mmu:100503808	0.878992	1.28684	0.745385	0.65397	1.24641	0.825374	1.03018	1.61207	1.01348	0.810431	1.17961	0.717258
	A0A1L1STC6	Nesprin-1 OS=Mus musculus OX=10090 GN=Syne1 PE=1 SV=1	Syne1	1.004	1.05	1.055	1.024	C26|CT	1.0508	0.0714837	no change	yes	C26_CS|C26	0.970616	-0.0430273	no change	no	0.002532	0.118903	-2.59654	-0.924808	COG5069(Z:Cytoskeleton)	COG5069(Microtubule associated monoxygenase, calponin and LIM domain containing)	K19827;K19346;K21761;K19326	MACF1;SYNE2;SYNE3;SYNE1		PF00435.24(Spectrin:Spectrin repeat); PF00307.34(CH:Calponin homology (CH) domain); PF10541.12(KASH:Nuclear envelope localisation domain)	GO:0098590(cellular_component:plasma membrane region); GO:0035770(cellular_component:ribonucleoprotein granule); GO:0030154(biological_process:cell differentiation); GO:0003779(molecular_function:actin binding); GO:0019899(molecular_function:enzyme binding); GO:0106094(cellular_component:nuclear membrane microtubule tethering complex); GO:0030017(cellular_component:sarcomere); GO:0043229(cellular…	cytoplasmic	NP_001334661.1(nesprin-1 isoform 5 [Mus musculus])		mmu:319565;mmu:94040;mmu:11426;mmu:64009;mmu:212073	0.967664	0.975405	0.971535	1.00734	1.03056	1.02476	0.985082	1.07507	0.988953	0.955084	1.03637	0.982179
	A0A1L1STE6	Isocitrate dehydrogenase [NAD] subunit, mitochondrial OS=Mus musculus OX=10090 GN=Idh3a PE=1 SV=1	Idh3a	1.132	1.191	1.193	1.131	C26|CT	1.05389	0.0757201	no change	no	C26_CS|C26	0.94803	-0.0769951	no change	no	0.5498	0.800031	-0.259795	-0.0968931	COG0473(E:Amino acid transport and metabolism)	COG0473(3-isopropylmalate dehydrogenase activity)	K00030	IDH3	mmu01100(Metabolic pathways); mmu00020(Citrate cycle (TCA cycle)); mmu01200(Carbon metabolism); mmu01230(Biosynthesis of amino acids); mmu01210(2-Oxocarboxylic acid metabolism)	PF00180.23(Iso_dh:Isocitrate/isopropylmalate dehydrogenase)	GO:0051287(molecular_function:NAD binding); GO:1990204(cellular_component:oxidoreductase complex); GO:0006099(biological_process:tricarboxylic acid cycle); GO:0003674(molecular_function:molecular_function); GO:0005488(molecular_function:binding); GO:0045242(cellular_component:isocitrate dehydrogenase complex (NAD+)); GO:0000166(molecular_function:nucleotide binding); GO:1901363(molecular_function…	mitochondrial	XP_021027080.1(isocitrate dehydrogenase [NAD] subunit alpha, mitochondrial [Mus caroli])		mmu:15929;mmu:170718;mmu:243996;mmu:67834	0.86077	1.03981	1.02173	0.945126	1.13622	0.998494	0.929632	1.09146	1.0553	0.850441	1.11556	0.955455
	A0A1L1SU47	39S ribosomal protein L3, mitochondrial (Fragment) OS=Mus musculus OX=10090 GN=Mrpl3 PE=1 SV=1	Mrpl3	1.052	1.062	1.07	0.981	C26|CT	1.01711	0.0244761	no change	no	C26_CS|C26	0.916822	-0.125286	no change	no	0.8038	0.925521	-0.094852	-0.0336137	COG0087(S:Function unknown)	COG0087(HIG1 hypoxia inducible domain family, member)	K02906	RP-L3, MRPL3, rplC	mmu03010(Ribosome)	PF00297.25(Ribosomal_L3:Ribosomal protein L3)	GO:0015934(cellular_component:large ribosomal subunit); GO:0019866(cellular_component:organelle inner membrane); GO:0031090(cellular_component:organelle membrane); GO:0044249(biological_process:cellular biosynthetic process); GO:0043229(cellular_component:intracellular organelle); GO:0043228(cellular_component:non-membrane-bounded organelle); GO:0003674(molecular_function:molecular_function); GO:…	mitochondrial	XP_036011317.1(39S ribosomal protein L3, mitochondrial isoform X1 [Mus musculus])		mmu:94062	0.960461	1.07668	0.993117	0.920122	1.10357	1.05843	0.993117	1.06227	1.0056	0.836562	1.05363	0.936449
	A0A1L1SV25	Alpha-actinin-4 OS=Mus musculus OX=10090 GN=Actn4 PE=1 SV=1	Actn4	1.034	0.97	0.9313	0.9733	C26|CT	0.900677	-0.150918	no change	yes	C26_CS|C26	1.0451	0.0636386	no change	yes	0.01049	0.179523	-1.97922	-0.745881	COG5069(Z:Cytoskeleton)	COG5069(Microtubule associated monoxygenase, calponin and LIM domain containing)	K05699;K21073;K06115	ACTN1_4;ACTN2_3;SPTB	mmu04530(Tight junction); mmu04670(Leukocyte transendothelial migration); mmu04510(Focal adhesion); mmu05146(Amoebiasis); mmu05203(Viral carcinogenesis); mmu04520(Adherens junction); mmu05412(Arrhythmogenic right ventricular cardiomyopathy); mmu05322(Systemic lupus erythematosus); mmu04810(Regulation of actin cytoskeleton)	PF00435.24(Spectrin:Spectrin repeat); PF00307.34(CH:Calponin homology (CH) domain); PF08726.13(EFhand_Ca_insen:Ca2+ insensitive EF hand); PF00036.35(EF-hand_1:EF hand); PF13833.9(EF-hand_8:EF-hand domain pair); PF13405.9(EF-hand_6:EF-hand domain); PF11971.11(CAMSAP_CH:CAMSAP CH domain); PF13499.9(EF-hand_7:EF-hand domain pair)	GO:0032432(cellular_component:actin filament bundle); GO:0008104(biological_process:protein localization); GO:0099512(cellular_component:supramolecular fiber); GO:0019221(biological_process:cytokine-mediated signaling pathway); GO:0019222(biological_process:regulation of metabolic process); GO:0051049(biological_process:regulation of transport); GO:0001667(biological_process:ameboidal-type cell m…	cytoplasmic	XP_006540320.1(alpha-actinin-4 isoform X4 [Mus musculus])		mmu:20742;mmu:60595;mmu:11474;mmu:109711;mmu:11472	1.02337	1.09296	1.05816	0.957871	0.931264	0.970152	0.953778	1.05714	0.967082	1.01109	0.993689	0.983456
	A0A1L1SV73	Ubiquitin carboxyl-terminal hydrolase 47 OS=Mus musculus OX=10090 GN=Usp47 PE=1 SV=1	Usp47	1.039	1.089	1.267	1.187	C26|CT	1.21944	0.286221	up	no	C26_CS|C26	0.936859	-0.0940966	no change	no	0.1254	0.434276	-0.901702	-0.362234	COG5077(F:Nucleotide transport and metabolism)	COG5077(adenosine deaminase)	K11838;K11840;K11869;K11858;K11857	USP7, UBP15;USP9_24;USP40;USP48;USP47	mmu05203(Viral carcinogenesis); mmu05169(Epstein-Barr virus infection); mmu04068(FoxO signaling pathway)	PF19718.2(USP47_C:Ubiquitin carboxyl-terminal hydrolase 47 C-terminal); PF00443.32(UCH:Ubiquitin carboxyl-terminal hydrolase); PF13423.9(UCH_1:Ubiquitin carboxyl-terminal hydrolase)	GO:2001234(biological_process:negative regulation of apoptotic signaling pathway); GO:0080090(biological_process:regulation of primary metabolic process); GO:0019222(biological_process:regulation of metabolic process); GO:2001233(biological_process:regulation of apoptotic signaling pathway); GO:0048585(biological_process:negative regulation of response to stimulus); GO:0048584(biological_process:…	cytoplasmic	NP_001344881.1(ubiquitin carboxyl-terminal hydrolase 47 isoform 3 [Mus musculus])		mmu:252870;mmu:329908;mmu:170707;mmu:227334;mmu:74996	0.873045	0.893125	0.955984	1.10091	0.935904	1.28076	1.05202	0.864314	0.935904	1.10877	0.892252	1.10702
	A0A1L7NR63	C-Cbl associated protein OS=Mus musculus OX=10090 GN=Sorbs1 PE=2 SV=1	Sorbs1	0.9777	1.013	1.029	1.03	C26|CT	1.05247	0.0737792	no change	no	C26_CS|C26	1.00097	0.00140135	no change	no	0.4488	0.739393	-0.347947	-0.131125	ENOG41110AD(S:Function unknown); ENOG410XNVJ(S:Function unknown)	ENOG41110AD(Neutrophil cytosolic factor 2); ENOG410XNVJ(Neutrophil cytosolic factor 2)	K12171;K23708;K23709;K06086	SH3RF, POSH;SORBS2;SORBS3;SORBS1, SH3D5, PONSIN, CAP	mmu03320(PPAR signaling pathway); mmu04520(Adherens junction); mmu04910(Insulin signaling pathway)	PF14604.9(SH3_9:Variant SH3 domain); PF00018.31(SH3_1:SH3 domain); PF07653.20(SH3_2:Variant SH3 domain); PF02208.19(Sorb:Sorbin homologous domain)	GO:0032432(cellular_component:actin filament bundle); GO:0080090(biological_process:regulation of primary metabolic process); GO:0019222(biological_process:regulation of metabolic process); GO:0051049(biological_process:regulation of transport); GO:0048584(biological_process:positive regulation of response to stimulus); GO:0048583(biological_process:regulation of response to stimulus); GO:0007165…	cytoplasmic	XP_030106680.1(sorbin and SH3 domain-containing protein 1 isoform X31 [Mus musculus])		mmu:234214;mmu:20411;mmu:20410;mmu:237353;mmu:59009	0.987817	1.00757	0.901877	0.91867	1.09055	1.04017	0.973	0.993744	1.03424	1.08265	1.04116	0.928548
	A0A1S6GWH1	AAA domain-containing protein OS=Mus musculus OX=10090 GN=Psmc5 PE=2 SV=1	Psmc5	0.998	1.081	1.005	1.107	C26|CT	1.00701	0.0100838	no change	no	C26_CS|C26	1.10149	0.13946	no change	no	0.7317	0.890356	-0.135667	-0.0504361	COG1222(E:Amino acid transport and metabolism)	COG1222(3-isopropylmalate dehydrogenase activity)	K03064;K03065;K03066;K03061;K03062	PSMC6, RPT4;PSMC3, RPT5;PSMC5, RPT6;PSMC2, RPT1;PSMC1, RPT2	mmu05165(Human papillomavirus infection); mmu05020(Prion disease); mmu05022(Pathways of neurodegeneration - multiple diseases); mmu05203(Viral carcinogenesis); mmu05169(Epstein-Barr virus infection); mmu03050(Proteasome); mmu05014(Amyotrophic lateral sclerosis); mmu05017(Spinocerebellar ataxia); mmu05016(Huntington disease); mmu05010(Alzheimer disease); mmu05012(Parkinson disease)	PF00004.32(AAA:ATPase family associated with various cellular activities (AAA)); PF17862.4(AAA_lid_3:AAA+ lid domain); PF16450.8(Prot_ATP_ID_OB:Proteasomal ATPase OB C-terminal domain); PF07724.17(AAA_2:AAA domain (Cdc48 subfamily)); PF07728.17(AAA_5:AAA domain (dynein-related subfamily)); PF13191.9(AAA_16:AAA ATPase domain)	GO:0036402(molecular_function:proteasome-activating ATPase activity); GO:0035639(molecular_function:purine ribonucleoside triphosphate binding); GO:1901363(molecular_function:heterocyclic compound binding); GO:0043229(cellular_component:intracellular organelle); GO:0006807(biological_process:nitrogen compound metabolic process); GO:0003674(molecular_function:molecular_function); GO:0005488(molecu…	cytoplasmic	XP_005369493.1(26S proteasome regulatory subunit 8 [Microtus ochrogaster])		mmu:19182;mmu:19181;mmu:19179;mmu:67089;mmu:19184	0.954426	0.963016	0.94011	0.984013	0.924839	0.969697	1.06991	0.969697	1.0556	1.06228	0.985922	1.1205
	A0A1S6GWH4	tRNA (cytosine(34)-C(5))-methyltransferase OS=Mus musculus OX=10090 GN=Nsun2 PE=2 SV=1	Nsun2	0.9843	1.069	1.001	1.067	C26|CT	1.01697	0.024272	no change	no	C26_CS|C26	1.06593	0.0921182	no change	no	0.7511	0.900155	-0.124302	-0.0456829	COG0144(J:Translation, ribosomal structure and biogenesis)	COG0144(nOP2 Sun)	K21969;K15264;K21971;K14835;K15335	NSUN3;NSUN5, WBSCR20, RCM1;NSUN6;NOP2;NSUN2, TRM4		PF01189.20(Methyltr_RsmB-F:16S rRNA methyltransferase RsmB/F)	GO:2000736(biological_process:regulation of stem cell differentiation); GO:0080090(biological_process:regulation of primary metabolic process); GO:0019222(biological_process:regulation of metabolic process); GO:0051049(biological_process:regulation of transport); GO:0032386(biological_process:regulation of intracellular transport); GO:0007286(biological_process:spermatid development); GO:0048468(…	cytoplasmic	AQS27603.1(hypothetical protein [Mus musculus])		mmu:28114;mmu:74455;mmu:106338;mmu:110109;mmu:100609	0.970638	0.954137	0.941519	0.930842	1.06285	0.920165	0.89687	1.23756	0.977433	0.962873	1.16865	0.976462
	A0A1S6GWH5	E1 ubiquitin-activating enzyme OS=Mus musculus OX=10090 GN=Uba1 PE=2 SV=1	Uba1	0.965	1.063	1.066	1.202	C26|CT	1.10466	0.143607	no change	no	C26_CS|C26	1.12758	0.173229	no change	no	0.2311	0.564997	-0.6362	-0.247954	COG0476(I:Lipid transport and metabolism)	COG0476(Cyclase dehydrase)	K03178;K10685;K10699;K10698	UBE1, UBA1;UBLE1B, SAE2, UBA2;UBE1L2, UBA6;UBE1L, UBA7	mmu04120(Ubiquitin mediated proteolysis); mmu05022(Pathways of neurodegeneration - multiple diseases); mmu05012(Parkinson disease)	PF00899.24(ThiF:ThiF family); PF10585.12(UBA_E1_SCCH:Ubiquitin-activating enzyme, SCCH domain); PF09358.13(E1_UFD:Ubiquitin fold domain); PF16190.8(E1_FCCH:Ubiquitin-activating enzyme E1 FCCH domain); PF16191.8(E1_4HB:Ubiquitin-activating enzyme E1 four-helix bundle)	GO:0017076(molecular_function:purine nucleotide binding); GO:0005911(cellular_component:cell-cell junction); GO:0032553(molecular_function:ribonucleotide binding); GO:0035639(molecular_function:purine ribonucleoside triphosphate binding); GO:1901363(molecular_function:heterocyclic compound binding); GO:0005789(cellular_component:endoplasmic reticulum membrane); GO:0044248(biological_process:cellu…	cytoplasmic	NP_033483.2(ubiquitin-like modifier-activating enzyme 1 isoform 1 [Mus musculus])		mmu:22202;mmu:22201;mmu:231380;mmu:50995;mmu:74153	0.931171	0.854815	0.909754	1.11182	0.899511	0.966555	1.16955	0.885544	0.913479	1.26546	0.951657	1.14068
	A0A1S6GWH6	UBC core domain-containing protein OS=Mus musculus OX=10090 GN=Birc6 PE=2 SV=1	Birc6	0.9623	0.9687	0.9323	0.9273	C26|CT	0.968825	-0.0456925	no change	no	C26_CS|C26	0.994637	-0.00775811	no change	no	0.4799	0.758485	-0.318849	-0.120053	ENOG410XP8C(O:Posttranslational modification, protein turnover, chaperones)	ENOG410XP8C(ubiquitin-conjugating enzyme)	K10581;K08731;K10586;K10585;K04725	UBE2O;BIRC5;BIRC6, BRUCE;UBE2Z;XIAP, BIRC4	mmu04120(Ubiquitin mediated proteolysis); mmu05166(Human T-cell leukemia virus 1 infection); mmu05161(Hepatitis B); mmu05200(Pathways in cancer); mmu05145(Toxoplasmosis); mmu05210(Colorectal cancer); mmu05222(Small cell lung cancer); mmu05207(Chemical carcinogenesis - receptor activation); mmu04215(Apoptosis - multiple species); mmu04217(Necroptosis); mmu04210(Apoptosis); mmu04510(Focal adhesion)…	PF12356.11(BIRC6:Baculoviral IAP repeat-containing protein 6); PF00179.29(UQ_con:Ubiquitin-conjugating enzyme); PF00653.24(BIR:Inhibitor of Apoptosis domain)	GO:0019787(molecular_function:ubiquitin-like protein transferase activity); GO:0003674(molecular_function:molecular_function); GO:0009987(biological_process:cellular process); GO:0051726(biological_process:regulation of cell cycle); GO:0140096(molecular_function:catalytic activity, acting on a protein); GO:0012501(biological_process:programmed cell death); GO:0006915(biological_process:apoptotic …	cytoplasmic	AQS27609.1(hypothetical protein [Mus musculus])		mmu:268470;mmu:217342;mmu:11799;mmu:11798;mmu:12211	1.05522	0.9898	1.00141	1.04467	0.922265	0.984523	1.02568	0.9898	1.051	1.0109	0.94548	0.979247
	A0A1S6GWI6	Ribosomal RNA-processing protein 40 OS=Mus musculus OX=10090 GN=Exosc3 PE=2 SV=1	Exosc3	0.777	0.7713	0.8927	0.7993	C26|CT	1.14891	0.200261	no change	no	C26_CS|C26	0.895374	-0.159438	no change	no	0.4033	0.711563	-0.394372	-0.147786	COG1097(J:Translation, ribosomal structure and biogenesis)	COG1097(Exosome complex)	K03681	RRP40, EXOSC3	mmu03018(RNA degradation)	PF15985.8(KH_6:KH domain)	GO:0071046(biological_process:nuclear polyadenylation-dependent ncRNA catabolic process); GO:0080090(biological_process:regulation of primary metabolic process); GO:0019222(biological_process:regulation of metabolic process); GO:0048584(biological_process:positive regulation of response to stimulus); GO:0048583(biological_process:regulation of response to stimulus); GO:0002706(biological_process:…	nuclear	AQS27616.1(hypothetical protein [Mus musculus])		mmu:66362	1.23444	0.792511	0.85053	1.22703	1.01224	1.06656	0.959161	0.875219	1.02212	1.01965	1.00607	0.934472
	A0A1S6GWJ5	Integrator complex subunit 2 OS=Mus musculus OX=10090 GN=Ints2 PE=2 SV=1	Ints2	0.965	0.9153	0.947	0.8477	C26|CT	0.981347	-0.0271645	no change	no	C26_CS|C26	0.895143	-0.159811	no change	yes	0.6249	0.837289	-0.204189	-0.0771246	ENOG410XYV2(S:Function unknown)	ENOG410XYV2(integrator complex subunit 2)	K13139	INTS2		PF14750.9(INTS2:Integrator complex subunit 2)	GO:0090304(biological_process:nucleic acid metabolic process); GO:0034641(biological_process:cellular nitrogen compound metabolic process); GO:0006807(biological_process:nitrogen compound metabolic process); GO:0034660(biological_process:ncRNA metabolic process); GO:0043227(cellular_component:membrane-bounded organelle); GO:0043226(cellular_component:organelle); GO:1901360(biological_process:orga…	cytoplasmic	NP_001350059.1(integrator complex subunit 2 isoform 1 [Mus musculus])		mmu:70422	1.08844	0.995918	1.06667	0.991565	1.02531	1.07537	0.954558	1.04816	0.986122	0.926259	0.96	0.881633
	A0A1W2P6G5	Myosin light polypeptide 6 OS=Mus musculus OX=10090 GN=Myl6 PE=1 SV=1	Myl6	0.9447	0.96	0.9193	1.049	C26|CT	0.973113	-0.0393205	no change	no	C26_CS|C26	1.14109	0.190407	no change	no	0.8505	0.946613	-0.0703257	-0.0238277	COG5126(U:Intracellular trafficking, secretion, and vesicular transport)	COG5126(sorting nexin)	K12749;K05738;K12750;K12751	MYL3;MYL1;MYL4;MYL6	mmu04530(Tight junction); mmu05410(Hypertrophic cardiomyopathy); mmu04261(Adrenergic signaling in cardiomyocytes); mmu04260(Cardiac muscle contraction); mmu05414(Dilated cardiomyopathy); mmu04371(Apelin signaling pathway); mmu04921(Oxytocin signaling pathway); mmu04270(Vascular smooth muscle contraction)	PF00036.35(EF-hand_1:EF hand)	GO:0003012(biological_process:muscle system process); GO:0003674(molecular_function:molecular_function); GO:0005488(molecular_function:binding); GO:0030029(biological_process:actin filament-based process); GO:0043167(molecular_function:ion binding); GO:0043169(molecular_function:cation binding); GO:0000146(molecular_function:microfilament motor activity); GO:0007519(biological_process:skeletal mu…	cytoplasmic	KAF6120489.1(myosin light chain 6 [Phyllostomus discolor])		mmu:17904;mmu:17901;mmu:17897;mmu:17896;mmu:216459	1.0327	0.870568	1.02341	1.17728	0.775559	0.895353	1.21859	0.865404	0.890189	1.21652	0.926334	1.10809
	A0A1W2P6M3	39S ribosomal protein L42, mitochondrial OS=Mus musculus OX=10090 GN=Mrpl42 PE=1 SV=1	Mrpl42	1.015	1.055	1.017	0.9533	C26|CT	1.00197	0.00283995	no change	no	C26_CS|C26	0.937365	-0.0933175	no change	no	0.9644	0.989171	-0.0157428	-0.00472844	ENOG4111TTH(S:Function unknown)	ENOG4111TTH(ribosomal protein L4-2)	K17423	MRPL42		PF10210.12(MRP-S32:Mitochondrial 28S ribosomal protein S32)	GO:0005840(cellular_component:ribosome); GO:0043232(cellular_component:intracellular non-membrane-bounded organelle); GO:0005739(cellular_component:mitochondrion); GO:0005575(cellular_component:cellular_component); GO:0043229(cellular_component:intracellular organelle); GO:0043228(cellular_component:non-membrane-bounded organelle); GO:0043227(cellular_component:membrane-bounded organelle); GO:004…	mitochondrial	NP_001346406.1(39S ribosomal protein L42, mitochondrial isoform 2 precursor [Mus musculus])		mmu:67270;mmu:622921;mmu:115488658	0.990017	0.991007	1.03259	0.952397	1.11476	0.954377	1.05041	1.07516	1.00784	0.890026	0.962297	0.979127
	A0A1W2P6N1	U6 snRNA-associated Sm-like protein LSm7 OS=Mus musculus OX=10090 GN=Lsm7 PE=1 SV=1	Lsm7	1.057	1.139	1.108	1.095	C26|CT	1.04825	0.0679825	no change	no	C26_CS|C26	0.988267	-0.017027	no change	no	0.3299	0.656668	-0.481618	-0.182654	ENOG4111VMJ(K:Transcription)	ENOG4111VMJ(U6 snRNA-associated Sm-like protein)	K12626;K11099	LSM7;SNRPG, SMG	mmu03018(RNA degradation); mmu03040(Spliceosome)	PF01423.25(LSM:LSM domain)	GO:0005488(molecular_function:binding); GO:0009892(biological_process:negative regulation of metabolic process); GO:0043231(cellular_component:intracellular membrane-bounded organelle); GO:0019222(biological_process:regulation of metabolic process); GO:0071004(cellular_component:U2-type prespliceosome); GO:0071005(cellular_component:U2-type precatalytic spliceosome); GO:0090304(biological_process…	cytoplasmic	EDL31484.1(mCG12127, isoform CRA_e [Mus musculus])		mmu:66094;mmu:68011;mmu:108168465	0.909229	0.999242	0.974693	1.04107	1.03925	0.94287	0.963782	1.12017	1.02197	0.958327	1.04834	0.981058
	A0A1W2P6R8	HCLS1-binding protein 3 (Fragment) OS=Mus musculus OX=10090 GN=Hs1bp3 PE=1 SV=1	Hs1bp3	0.946	0.9903	0.9487	1.05	C26|CT	1.00285	0.00411176	no change	no	C26_CS|C26	1.10678	0.146365	no change	no	0.9734	0.993369	-0.0117087	-0.00288943	ENOG41121IK(S:Function unknown)	ENOG41121IK(HCLS1 binding protein 3)	K24094	HS1BP3		PF00787.27(PX:PX domain)	GO:0005783(cellular_component:endoplasmic reticulum); GO:0030154(biological_process:cell differentiation); GO:0042110(biological_process:T cell activation); GO:0045321(biological_process:leukocyte activation); GO:0043229(cellular_component:intracellular organelle); GO:0003674(molecular_function:molecular_function); GO:0005488(molecular_function:binding); GO:0007166(biological_process:cell surface…	cytoplasmic	XP_036013443.1(HCLS1-binding protein 3 isoform X1 [Mus musculus])		mmu:58240	1.01652	0.944346	0.924015	1.05108	0.82338	1.01855	1.0582	0.955527	1.00635	1.1324	0.996188	1.07344
	A0A1W2P701	Sorting nexin-6 OS=Mus musculus OX=10090 GN=Snx6 PE=1 SV=1	Snx6	0.9427	0.983	0.9583	1.058	C26|CT	1.01655	0.0236786	no change	no	C26_CS|C26	1.10404	0.14279	no change	no	0.8611	0.951734	-0.0649464	-0.0214846	ENOG410XPZY(U:Intracellular trafficking, secretion, and vesicular transport)	ENOG410XPZY(sorting nexin)	K17920	SNX5_6_32	mmu04144(Endocytosis)	PF09325.13(Vps5:Vps5 C terminal like); PF00787.27(PX:PX domain)	GO:0008104(biological_process:protein localization); GO:0019220(biological_process:regulation of phosphate metabolic process); GO:0080090(biological_process:regulation of primary metabolic process); GO:0019222(biological_process:regulation of metabolic process); GO:0048585(biological_process:negative regulation of response to stimulus); GO:0048583(biological_process:regulation of response to stim…	cytoplasmic	XP_008062510.2(sorting nexin-6 isoform X2 [Carlito syrichta])		mmu:69178;mmu:72183;mmu:225861	1.01463	0.915194	0.939545	1.11508	0.839097	0.962882	1.13943	0.904033	0.948677	1.17697	0.991291	1.05318
	A0A1W2P7A1	40S ribosomal protein S12 OS=Mus musculus OX=10090 GN=Rps12 PE=1 SV=1	Rps12	1.104	1.115	1.115	1.233	C26|CT	1.00996	0.0143035	no change	no	C26_CS|C26	1.10583	0.145129	no change	yes	0.8879	0.959848	-0.0516359	-0.0177977	COG1358(S:Function unknown)	COG1358(5-nucleotidase domain containing)	K02951	RP-S12e, RPS12	mmu05171(Coronavirus disease - COVID-19); mmu03010(Ribosome)	PF01248.29(Ribosomal_L7Ae:Ribosomal protein L7Ae/L30e/S12e/Gadd45 family)	GO:0022626(cellular_component:cytosolic ribosome); GO:0034645(biological_process:cellular macromolecule biosynthetic process); GO:0090263(biological_process:positive regulation of canonical Wnt signaling pathway); GO:0048584(biological_process:positive regulation of response to stimulus); GO:0048583(biological_process:regulation of response to stimulus); GO:1901363(molecular_function:heterocyclic…	cytoplasmic	KAH0515056.1(40S ribosomal protein S12 [Microtus ochrogaster])		mmu:665522;mmu:665463;mmu:20042;mmu:434843;mmu:670832	0.875976	0.935543	1.08884	0.995985	0.967954	0.965326	0.993357	0.897	1.03978	1.07482	1.04416	1.12125
	A0A1W2P7J1	Coenzyme Q10A OS=Mus musculus OX=10090 GN=Coq10a PE=1 SV=1	Coq10a	0.9907	0.9037	0.875	0.8337	C26|CT	0.883214	-0.179165	no change	yes	C26_CS|C26	0.9528	-0.0697547	no change	no	0.04471	0.286203	-1.3496	-0.543327	COG2867(I:Lipid transport and metabolism)	COG2867(Cyclase dehydrase)	K18588	COQ10		PF03364.23(Polyketide_cyc:Polyketide cyclase / dehydrase and lipid transport)	GO:0044249(biological_process:cellular biosynthetic process); GO:0043229(cellular_component:intracellular organelle); GO:0005739(cellular_component:mitochondrion); GO:0003674(molecular_function:molecular_function); GO:0005488(molecular_function:binding); GO:0044283(biological_process:small molecule biosynthetic process); GO:0006091(biological_process:generation of precursor metabolites and energy…	mitochondrial	NP_001361629.1(coenzyme Q-binding protein COQ10 homolog A, mitochondrial isoform 2 [Mus musculus])		mmu:67876;mmu:210582	1.11019	1.05246	1.13683	1.03469	0.907022	0.972523	0.988066	0.8937	1.12795	0.841521	0.933666	1.00139
	A0A1W2P7Q6	Exportin-T OS=Mus musculus OX=10090 GN=Xpot PE=1 SV=1	Xpot	0.9763	1.05	1.019	1.012	C26|CT	1.04374	0.0617576	no change	no	C26_CS|C26	0.993131	-0.00994476	no change	no	0.213	0.54551	-0.67162	-0.263197	ENOG410XZDZ(J:Translation, ribosomal structure and biogenesis)	ENOG410XZDZ(tRNA nucleus export receptor which facilitates tRNA translocation across the nuclear pore complex. Involved in pre- tRNA splicing, probably by affecting the interaction of pre-tRNA with splicing endonuclease (By similarity))	K14288	XPOT	mmu03013(Nucleocytoplasmic transport)	PF19282.2(Exportin-T:Exportin-T); PF08389.15(Xpo1:Exportin 1-like protein); PF03810.22(IBN_N:Importin-beta N-terminal domain)	GO:0015931(biological_process:nucleobase-containing compound transport); GO:0051169(biological_process:nuclear transport); GO:0051168(biological_process:nuclear export); GO:0019899(molecular_function:enzyme binding); GO:0031267(molecular_function:small GTPase binding); GO:0051020(molecular_function:GTPase binding); GO:0008104(biological_process:protein localization); GO:0003674(molecular_function…	cytoplasmic	NP_001074525.1(exportin-T isoform 1 [Mus musculus])		mmu:73192	0.98595	0.941582	0.960316	1.04314	0.957358	1.01257	1.09933	1.00863	0.996796	1.06384	0.9544	0.976091
	A0A1W2P7W3	protein-tyrosine-phosphatase OS=Mus musculus OX=10090 GN=Ptprb PE=1 SV=1	Ptprb	1.077	1.155	1.22	1.218	C26|CT	1.13278	0.179863	no change	no	C26_CS|C26	0.998361	-0.00236702	no change	no	0.1781	0.512977	-0.749336	-0.289902	COG5599(T:Signal transduction mechanisms)	COG5599(protein tyrosine phosphatase)	K05698;K18034;K05694;K16910;K18036	PTPRJ, DEP1, CD148;PTPRH, SAP1;PTPRB, PTPB;PTPRQ;PTPRV, ESP	mmu05208(Chemical carcinogenesis - reactive oxygen species); mmu04520(Adherens junction)	PF00041.24(fn3:Fibronectin type III domain); PF00102.30(Y_phosphatase:Protein-tyrosine phosphatase); PF18861.4(PTP_tm:TM proximal of protein tyrosine phosphatase, receptor type J); PF00652.25(Ricin_B_lectin:Ricin-type beta-trefoil lectin domain)	GO:0008022(molecular_function:protein C-terminus binding); GO:0016791(molecular_function:phosphatase activity); GO:0016311(biological_process:dephosphorylation); GO:0006470(biological_process:protein dephosphorylation); GO:0004721(molecular_function:phosphoprotein phosphatase activity); GO:0042578(molecular_function:phosphoric ester hydrolase activity); GO:0006807(biological_process:nitrogen comp…	plasma membrane	XP_006513441.1(receptor-type tyrosine-protein phosphatase beta isoform X3 [Mus musculus])		mmu:237523;mmu:13924;mmu:19271;mmu:19263;mmu:545902	0.856592	0.979085	0.931972	1.06132	0.923406	1.15126	0.88229	0.996217	1.08873	1.04676	1.10329	0.979085
	A0A1W2P7X0	Costars family protein ABRACL (Fragment) OS=Mus musculus OX=10090 GN=Abracl PE=1 SV=1	Abracl	0.799	0.8513	0.8697	0.806	C26|CT	1.08849	0.122322	no change	no	C26_CS|C26	0.926756	-0.109738	no change	no	0.7577	0.903086	-0.120503	-0.0442708	ENOG410XR7V(S:Function unknown)	ENOG410XR7V(actin-binding Rho activating protein)				PF14705.9(Costars:Costars)	GO:0008150(biological_process:biological_process); GO:0032970(biological_process:regulation of actin filament-based process); GO:0065007(biological_process:biological regulation); GO:0050789(biological_process:regulation of biological process); GO:0050794(biological_process:regulation of cellular process)	nuclear	NP_001346488.1(costars family protein ABRACL [Mus musculus])		mmu:622335;mmu:73112	1.20265	0.74083	0.939266	1.47565	0.751654	0.910403	1.58028	0.716777	0.774504	1.45159	0.607336	0.849068
	A0A1W2P872	RNA-binding protein Nova-2 OS=Mus musculus OX=10090 GN=Nova2 PE=1 SV=1	Nova2	0.989	1.026	1.568	1.252	C26|CT	1.58544	0.664883	up	yes	C26_CS|C26	0.798469	-0.324691	down	yes	0.000252	0.0672382	-3.5986	-1.17238	ENOG410XRZD(S:Function unknown)	ENOG410XRZD(Neuro-oncological ventral antigen)	K12889;K21444;K14944;K13162	PCBP1;PCBP3_4;NOVA;PCBP2	mmu04216(Ferroptosis); mmu03040(Spliceosome)	PF00013.32(KH_1:KH domain); PF13083.9(KH_4:KH domain); PF07650.20(KH_2:KH domain)	GO:0005488(molecular_function:binding); GO:0048666(biological_process:neuron development); GO:0051241(biological_process:negative regulation of multicellular organismal process); GO:0009892(biological_process:negative regulation of metabolic process); GO:0080090(biological_process:regulation of primary metabolic process); GO:0019222(biological_process:regulation of metabolic process); GO:0032101(…	cytoplasmic	NP_001025048.2(RNA-binding protein Nova-2 [Mus musculus])		mmu:384569;mmu:59093;mmu:23983;mmu:664883;mmu:18521	0.827301	0.82151	0.805791	1.31375	1.35346	1.22358	0.828956	0.929886	0.78759	1.00848	1.17642	0.923268
	A0A1W6AWH1	Nurim OS=Mus musculus OX=10090 GN=Nrm PE=2 SV=1	Nrm	0.9687	0.89	1.032	0.8747	C26|CT	1.06535	0.0913211	no change	no	C26_CS|C26	0.847578	-0.238583	no change	no	0.3107	0.639709	-0.507659	-0.194018	ENOG4111VYI(S:Function unknown)	ENOG4111VYI(Nurim (Nuclear envelope membrane protein))					GO:0031965(cellular_component:nuclear membrane); GO:0005635(cellular_component:nuclear envelope); GO:0031090(cellular_component:organelle membrane); GO:0005637(cellular_component:nuclear inner membrane); GO:0016021(cellular_component:integral component of membrane); GO:0016020(cellular_component:membrane); GO:0019866(cellular_component:organelle inner membrane); GO:0031967(cellular_component:orga…	extracellular	ARJ35505.1(nurim isoform 2 [Mus musculus])		mmu:106582	1.06232	0.981586	1.0432	1.03045	1.20042	1.05807	0.876416	1.06339	0.896601	0.851983	1.04639	0.889164
	A0A1Y7VJ48	Tubulin-specific chaperone A OS=Mus musculus OX=10090 GN=Tbca PE=1 SV=1	Tbca	0.7183	0.6827	0.85	0.8167	C26|CT	1.18335	0.242876	no change	no	C26_CS|C26	0.960824	-0.0576566	no change	no	0.5883	0.821046	-0.230401	-0.0856323	ENOG4111Y9A(S:Function unknown)	ENOG4111Y9A(Tubulin folding cofactor A)	K17292	TBCA		PF02970.19(TBCA:Tubulin binding cofactor A)	GO:0022607(biological_process:cellular component assembly); GO:0006457(biological_process:protein folding); GO:0099513(cellular_component:polymeric cytoskeletal fiber); GO:0043933(biological_process:macromolecular complex subunit organization); GO:0048487(molecular_function:beta-tubulin binding); GO:0043229(cellular_component:intracellular organelle); GO:0043228(cellular_component:non-membrane-bo…	cytoplasmic	CAH6787535.1(Tbca [Phodopus roborovskii])		mmu:21371	1.30392	0.700206	0.805824	1.54384	0.791481	0.989677	1.3639	0.679344	0.627187	1.58166	0.645442	0.967511
	A0A1Y7VJP4	WD repeat and coiled-coil-containing protein OS=Mus musculus OX=10090 GN=Wdcp PE=1 SV=1	Wdcp	0.9707	0.8927	1.018	0.936	C26|CT	1.04873	0.0686402	no change	no	C26_CS|C26	0.91945	-0.121157	no change	no	0.5843	0.818969	-0.233364	-0.0867327	ENOG410YM0Q(S:Function unknown)	ENOG410YM0Q(Chromosome 2 open reading frame 44)				PF15390.9(WDCP:WD repeat and coiled-coil-containing protein family)	GO:0051259(biological_process:protein oligomerization); GO:0022607(biological_process:cellular component assembly); GO:0043933(biological_process:macromolecular complex subunit organization); GO:0009987(biological_process:cellular process); GO:0016043(biological_process:cellular component organization); GO:0065003(biological_process:macromolecular complex assembly); GO:0019900(molecular_function:…	cytoplasmic	XP_006515140.1(WD repeat and coiled-coil-containing protein isoform X1 [Mus musculus])		mmu:238037	1.04776	0.92622	1.0771	1.0991	0.932507	1.1693	1.08234	0.876975	0.84659	1.04881	0.909456	0.983847
	A0A1Y7VK55	Nuclear factor 1 OS=Mus musculus OX=10090 GN=Nfic PE=1 SV=1	Nfic	1.069	1.154	1.311	1.154	C26|CT	1.22638	0.294406	up	yes	C26_CS|C26	0.880244	-0.184024	no change	no	0.01203	0.183896	-1.91973	-0.735427	ENOG410Y16G(K:Transcription)	ENOG410Y16G(Recognizes and binds the palindromic sequence 5'- TTGGCNNNNNGCCAA-3' present in viral and cellular promoters and in the origin of replication of adenovirus type 2. These proteins are individually capable of activating transcription and replication (By similarity))	K09170;K09171;K09169;K09168	NFIC;NFIX;NFIB;NFIA		PF00859.21(CTF_NFI:CTF/NF-I family transcription modulation region); PF10524.12(NfI_DNAbd_pre-N:Nuclear factor I protein pre-N-terminus); PF03165.19(MH1:MH1 domain)	GO:0080090(biological_process:regulation of primary metabolic process); GO:0019222(biological_process:regulation of metabolic process); GO:1901363(molecular_function:heterocyclic compound binding); GO:1901360(biological_process:organic cyclic compound metabolic process); GO:0010605(biological_process:negative regulation of macromolecule metabolic process); GO:0010604(biological_process:positive r…	nuclear	KAF6306764.1(nuclear factor I C [Rhinolophus ferrumequinum])		mmu:18027;mmu:18032;mmu:18029;mmu:18028	0.85306	0.927277	0.955428	1.06462	1.18746	1.10386	0.920452	0.968224	1.06547	0.917893	1.06974	0.966517
	A0A1Y7VKC0	Mediator of RNA polymerase II transcription subunit 10 (Fragment) OS=Mus musculus OX=10090 GN=Med10 PE=1 SV=1	Med10	1.038	1.165	1.158	1.141	C26|CT	1.11561	0.157829	no change	no	C26_CS|C26	0.98532	-0.0213365	no change	no	0.375	0.692653	-0.425969	-0.159485	ENOG4111QA2(K:Transcription)	ENOG4111QA2(Component of the Mediator complex, a coactivator involved in the regulated transcription of nearly all RNA polymerase II-dependent genes. Mediator functions as a bridge to convey information from gene-specific regulatory proteins to the basal RNA polymerase II transcription machinery. Mediator is recruited to promoters by direct interactions with regulatory proteins and serves as a sc…	K15151	MED10, NUT2		PF09748.12(Med10:Transcription factor subunit Med10 of Mediator complex)	GO:0080090(biological_process:regulation of primary metabolic process); GO:0019222(biological_process:regulation of metabolic process); GO:0016592(cellular_component:mediator complex); GO:0071840(biological_process:cellular component organization or biogenesis); GO:0065003(biological_process:macromolecular complex assembly); GO:0070847(cellular_component:core mediator complex); GO:0010604(biologi…	cytoplasmic	BAE33733.1(unnamed protein product [Mus musculus])		mmu:28077	0.888297	0.834999	1.04375	0.867866	1.16456	1.05441	1.01355	1.14057	0.951366	0.883855	1.16633	0.990451
	A0A1Y7VLD5	Serine (or cysteine) peptidase inhibitor, clade B, member 6b OS=Mus musculus OX=10090 GN=Serpinb6b PE=1 SV=1	Serpinb6b	1.022	1.14	1.145	1.15	C26|CT	1.12035	0.163952	no change	yes	C26_CS|C26	1.00437	0.00628626	no change	no	0.009431	0.173542	-2.02544	-0.760595	COG4826(O:Posttranslational modification, protein turnover, chaperones)	COG4826(serine-type endopeptidase inhibitor activity)	K13963	SERPINB	mmu05146(Amoebiasis)	PF00079.23(Serpin:Serpin (serine protease inhibitor))	GO:0009892(biological_process:negative regulation of metabolic process); GO:0030414(molecular_function:peptidase inhibitor activity); GO:0019222(biological_process:regulation of metabolic process); GO:0051246(biological_process:regulation of protein metabolic process); GO:0019899(molecular_function:enzyme binding); GO:0050789(biological_process:regulation of biological process); GO:0043229(cellul…	cytoplasmic	BAE42644.1(unnamed protein product [Mus musculus])		mmu:97848;mmu:435350;mmu:238568;mmu:20708;mmu:20719	0.89733	0.93771	0.916174	0.994242	1.02385	1.06513	0.980782	1.01129	1.0768	0.970912	1.10641	1.01937
	A0A1Y7VLP0	ATP synthase subunit ATP5MPL, mitochondrial (Fragment) OS=Mus musculus OX=10090 GN=Atp5mpl PE=1 SV=1	Atp5mpl	1.065	1.051	1.064	0.9617	C26|CT	0.999061	-0.00135528	no change	no	C26_CS|C26	0.903853	-0.145839	no change	no	0.9895	0.999375	-0.0045842	-0.000271706	ENOG4111AMJ(U:Intracellular trafficking, secretion, and vesicular transport)	ENOG4111AMJ(chromosome 14 open reading frame 2)	K18193	MP68, MLQ		PF08039.14(Mit_proteolip:Mitochondrial proteolipid)	GO:0043231(cellular_component:intracellular membrane-bounded organelle); GO:0016021(cellular_component:integral component of membrane); GO:0005739(cellular_component:mitochondrion); GO:0005575(cellular_component:cellular_component); GO:0043229(cellular_component:intracellular organelle); GO:0031224(cellular_component:intrinsic component of membrane); GO:0043227(cellular_component:membrane-bounded…	cytoplasmic	EDL18604.1(RIKEN cDNA 2010107E04, isoform CRA_a, partial [Mus musculus])		mmu:115487466;mmu:102635650;mmu:70257	0.96595	1.08573	1.03357	0.977542	1.08283	1.02294	0.919585	1.10505	1.02004	0.812364	1.07993	0.89447
	A0A1Y7VLZ7	Phosphofurin acidic cluster sorting protein 2 OS=Mus musculus OX=10090 GN=Pacs2 PE=1 SV=1	Pacs2	0.958	0.969	0.923	1.058	C26|CT	0.963466	-0.053695	no change	no	C26_CS|C26	1.14626	0.196937	no change	yes	0.3446	0.669802	-0.462685	-0.174054	ENOG410XQNV(S:Function unknown)	ENOG410XQNV(phosphofurin acidic cluster sorting protein)	K23290;K23294	PACS1;PACS2		PF10254.12(Pacs-1:PACS-1 cytosolic sorting protein)	GO:0008104(biological_process:protein localization); GO:1990456(biological_process:mitochondrion-ER tethering); GO:0005783(cellular_component:endoplasmic reticulum); GO:0050801(biological_process:ion homeostasis); GO:0022406(biological_process:membrane docking); GO:0051668(biological_process:localization within membrane); GO:0043229(cellular_component:intracellular organelle); GO:0005739(cellular…	cytoplasmic	NP_001278373.1(phosphofurin acidic cluster sorting protein 2 isoform 1 [Mus musculus])		mmu:217893;mmu:107975	1.02363	0.948904	0.969376	0.991896	0.906935	0.935597	1.04922	0.969376	0.957093	1.09221	1.05536	1.1004
	A0A1Y7VN75	Cyclin-dependent kinase 2-interacting protein OS=Mus musculus OX=10090 GN=Cinp PE=1 SV=1	Cinp	0.925	0.9693	0.931	0.909	C26|CT	1.00649	0.0093278	no change	no	C26_CS|C26	0.976369	-0.0345009	no change	no	0.9249	0.975591	-0.0339052	-0.0107323	ENOG4111M0E(T:Signal transduction mechanisms)	ENOG4111M0E(Cyclin-dependent kinase 2 interacting protein)	K26052	CINP			GO:0016310(biological_process:phosphorylation); GO:1990275(molecular_function:preribosome binding); GO:0090304(biological_process:nucleic acid metabolic process); GO:0034641(biological_process:cellular nitrogen compound metabolic process); GO:0006807(biological_process:nitrogen compound metabolic process); GO:0003674(molecular_function:molecular_function); GO:0005488(molecular_function:binding); …	nuclear	NP_081499.1(cyclin-dependent kinase 2-interacting protein isoform 2 [Mus musculus])		mmu:67236	1.07114	0.92868	0.972597	1.07864	1.00152	0.911542	0.958672	1.03794	1.11827	0.97581	0.959743	0.98545
	A0A1Y7VNC5	Ninein OS=Mus musculus OX=10090 GN=Nin PE=1 SV=1	Nin	0.9897	0.832	1.161	0.9473	C26|CT	1.17308	0.230305	no change	no	C26_CS|C26	0.815935	-0.293475	down	yes	0.07355	0.348176	-1.13342	-0.458201	ENOG410Z1RR(S:Function unknown)	ENOG410Z1RR(centrosome-templated microtubule nucleation)	K16477;K16476	NINL, NLP;NIN			GO:0000242(cellular_component:pericentriolar material); GO:0008104(biological_process:protein localization); GO:0099512(cellular_component:supramolecular fiber); GO:0099513(cellular_component:polymeric cytoskeletal fiber); GO:0048589(biological_process:developmental growth); GO:0048588(biological_process:developmental cell growth); GO:0030427(cellular_component:site of polarized growth); GO:00304…	cytoplasmic	XP_036013120.1(ninein isoform X3 [Mus musculus])		mmu:78177;mmu:18080	1.0179	1.12681	0.877428	1.17771	1.18585	1.18076	0.800068	1.02808	0.712529	0.993468	1.05352	0.845873
	A0A1Y7VNH4	Zinc finger FYVE domain-containing protein 21 OS=Mus musculus OX=10090 GN=Zfyve21 PE=1 SV=1	Zfyve21	0.943	0.9053	1.011	0.946	C26|CT	1.07211	0.100453	no change	no	C26_CS|C26	0.935707	-0.0958709	no change	no	0.2465	0.577857	-0.608183	-0.238179	ENOG4111JNQ(S:Function unknown)	ENOG4111JNQ(Zinc finger, FYVE domain containing 21)	K00921;K24779;K04679;K24780	PIKFYVE, FAB1;ZFYVE21;MADHIP, SARA;ZFYVE28, LST2	mmu01100(Metabolic pathways); mmu04350(TGF-beta signaling pathway); mmu04070(Phosphatidylinositol signaling system); mmu04144(Endocytosis); mmu04145(Phagosome); mmu04810(Regulation of actin cytoskeleton); mmu00562(Inositol phosphate metabolism)	PF16696.8(ZFYVE21_C:Zinc finger FYVE domain-containing protein 21 C-terminus); PF01363.24(FYVE:FYVE zinc finger)		mitochondrial	NP_001361650.1(zinc finger FYVE domain-containing protein 21 isoform 2 [Mus musculus])		mmu:230597;mmu:218441;mmu:18711;mmu:68520;mmu:231125	1.05125	0.978712	0.944021	1.14586	1.01445	1.02707	0.908279	0.996583	0.950329	0.952431	1.06807	0.962943
E9Q9T1	A0A1Z3MHY2	PyhinA OS=Mus musculus domesticus OX=10092 GN=pyhinA PE=3 SV=1	pyhinA	1.072	1.015	2.863	1.039	C26|CT	2.67071	1.41722	up	yes	C26_CS|C26	0.362906	-1.46233	down	yes	0.005106	0.140715	-2.29192	-0.851661	ENOG410Y78B(K:Transcription)	ENOG410Y78B(myeloid cell nuclear differentiation antigen)	K20914	IFI16	mmu04621(NOD-like receptor signaling pathway)	PF02760.18(HIN:HIN-200/IF120x domain); PF02758.19(PYRIN:PAAD/DAPIN/Pyrin domain)	GO:0032103(biological_process:positive regulation of response to external stimulus); GO:0032101(biological_process:regulation of response to external stimulus); GO:0048584(biological_process:positive regulation of response to stimulus); GO:0048583(biological_process:regulation of response to stimulus); GO:0002833(biological_process:positive regulation of response to biotic stimulus); GO:0005515(m…	nuclear	ASD34085.1(PyhinA [Mus musculus domesticus])		mmu:236312;mmu:226691;mmu:15950;mmu:15951;mmu:102639543	0.667891	0.594423	0.884956	1.77192	1.66438	2.30022	0.683253	0.681249	0.669227	0.655201	0.744031	0.683253
	A0A1Z3MI45	Ifi204 OS=Mus musculus domesticus OX=10092 GN=Ifi204 PE=3 SV=1	Ifi204	0.99	1.015	1.707	1.106	C26|CT	1.72424	0.785963	up	yes	C26_CS|C26	0.64792	-0.626112	down	yes	0.0008061	0.0985793	-3.09361	-1.00621	ENOG410Y78B(K:Transcription)	ENOG410Y78B(myeloid cell nuclear differentiation antigen)	K20914	IFI16	mmu04621(NOD-like receptor signaling pathway)	PF02760.18(HIN:HIN-200/IF120x domain); PF02758.19(PYRIN:PAAD/DAPIN/Pyrin domain)	GO:0080090(biological_process:regulation of primary metabolic process); GO:0019222(biological_process:regulation of metabolic process); GO:0048584(biological_process:positive regulation of response to stimulus); GO:0048583(biological_process:regulation of response to stimulus); GO:0031349(biological_process:positive regulation of defense response); GO:0007165(biological_process:signal transductio…	nuclear	ASD34086.1(Ifi204 [Mus musculus domesticus])		mmu:381308;mmu:226691;mmu:100040462;mmu:15951;mmu:226695	0.83022	0.797841	0.837692	1.40722	1.31092	1.53259	0.899128	0.808634	0.820257	0.928186	0.903279	0.924035
	A0A217FL60	EARP and GARP complex-interacting protein 1 OS=Mus musculus OX=10090 GN=Eipr1 PE=1 SV=1	Eipr1	1.076	1.099	1.01	1.114	C26|CT	0.938662	-0.0913228	no change	no	C26_CS|C26	1.10297	0.141394	no change	no	0.4406	0.733708	-0.355956	-0.134477	ENOG410XRIE(S:Function unknown)	ENOG410XRIE(tumor suppressing subtransferable candidate 1)	K23289	EIPR1, TSSC1			GO:0090087(biological_process:regulation of peptide transport); GO:0032388(biological_process:positive regulation of intracellular transport); GO:0051046(biological_process:regulation of secretion); GO:0051049(biological_process:regulation of transport); GO:0032386(biological_process:regulation of intracellular transport); GO:1905281(biological_process:positive regulation of retrograde transport,…	cytoplasmic	KAF6307828.1(EARP complex and GARP complex interacting protein 1 [Myotis myotis])		mmu:380752	0.930521	0.984491	1.08871	1.00496	0.830955	0.983561	1.10546	0.921216	1.04125	1.07289	0.942618	1.09336
	A0A286YCD7	Adenosine kinase (Fragment) OS=Mus musculus OX=10090 GN=Adk PE=1 SV=1	Adk	0.9207	1.037	1.187	1.256	C26|CT	1.28924	0.366517	up	no	C26_CS|C26	1.05813	0.0815165	no change	no	0.1952	0.529738	-0.70952	-0.275939	COG0524(G:Carbohydrate transport and metabolism)	COG0524(pfkb domain protein)	K00856	ADK, adoK	mmu01100(Metabolic pathways); mmu00230(Purine metabolism); mmu01232(Nucleotide metabolism)	PF00294.27(PfkB:pfkB family carbohydrate kinase)	GO:0009215(biological_process:purine deoxyribonucleoside triphosphate metabolic process); GO:0009216(biological_process:purine deoxyribonucleoside triphosphate biosynthetic process); GO:0019136(molecular_function:deoxynucleoside kinase activity); GO:0043169(molecular_function:cation binding); GO:0009167(biological_process:purine ribonucleoside monophosphate metabolic process); GO:0009165(biologic…	cytoplasmic	XP_011783862.1(PREDICTED: adenosine kinase isoform X4 [Colobus angolensis palliatus])		mmu:11534	0.908884	0.799818	0.801636	1.37151	0.866167	0.997955	1.15156	0.864349	0.812543	1.44331	1.0125	0.96978
	A0A286YCM2	Heterogeneous nuclear ribonucleoprotein K (Fragment) OS=Mus musculus OX=10090 GN=Hnrnpk PE=1 SV=1	Hnrnpk	1.027	0.974	1.049	0.981	C26|CT	1.02142	0.0305785	no change	no	C26_CS|C26	0.935176	-0.0966896	no change	no	0.457	0.74413	-0.340084	-0.128351	ENOG4111GSB(K:Transcription)	ENOG4111GSB(heterogeneous nuclear ribonucleoprotein k)	K12889;K21444;K13162;K12886	PCBP1;PCBP3_4;PCBP2;HNRNPK	mmu04216(Ferroptosis); mmu05203(Viral carcinogenesis); mmu03040(Spliceosome); mmu05206(MicroRNAs in cancer)	PF08067.14(ROKNT:ROKNT (NUC014) domain); PF00013.32(KH_1:KH domain); PF07650.20(KH_2:KH domain); PF13083.9(KH_4:KH domain)	GO:0080090(biological_process:regulation of primary metabolic process); GO:0019222(biological_process:regulation of metabolic process); GO:0031326(biological_process:regulation of cellular biosynthetic process); GO:0031323(biological_process:regulation of cellular metabolic process); GO:0006807(biological_process:nitrogen compound metabolic process); GO:0090304(biological_process:nucleic acid met…	nuclear	XP_012788248.1(PREDICTED: heterogeneous nuclear ribonucleoprotein K, partial [Sorex araneus])		mmu:15387;mmu:59092;mmu:23983;mmu:59093;mmu:18521	0.992392	1.02117	1.044	1.03407	1.00728	1.08071	0.965597	0.96262	0.971551	0.905061	1.09163	0.923917
	A0A286YCT6	Band 4.1-like protein 3 (Fragment) OS=Mus musculus OX=10090 GN=Epb41l3 PE=1 SV=1	Epb41l3	1.02	1.058	1.121	1.129	C26|CT	1.09902	0.136217	no change	yes	C26_CS|C26	1.00714	0.0102592	no change	no	0.03947	0.270981	-1.40373	-0.567061	ENOG410Y7NQ(S:Function unknown)	ENOG410Y7NQ(erythrocyte membrane protein band 4.1-like)	K23961	EPB41L1_2_3				cytoplasmic	XP_030105344.1(band 4.1-like protein 3 isoform X20 [Mus musculus])		mmu:13823	0.924286	0.91874	0.986213	0.999153	1.03335	1.07494	0.898406	1.0084	1.02688	1.01302	1.12116	0.995456
	A0A286YCX6	Trafficking protein particle complex 8 OS=Mus musculus OX=10090 GN=Trappc8 PE=1 SV=2	Trappc8	0.9487	0.9243	0.9353	0.8893	C26|CT	0.985875	-0.0205228	no change	no	C26_CS|C26	0.950818	-0.072759	no change	no	0.7281	0.888739	-0.137809	-0.0512256	ENOG410XPCJ(S:Function unknown)	ENOG410XPCJ(trafficking protein particle complex)	K20305	TRAPPC8, TRS85		PF12739.10(TRAPPC-Trs85:ER-Golgi trafficking TRAPP I complex 85 kDa subunit)	GO:0048208(biological_process:COPII vesicle coating); GO:0022607(biological_process:cellular component assembly); GO:0043933(biological_process:macromolecular complex subunit organization); GO:1990072(cellular_component:TRAPPIII protein complex); GO:0006901(biological_process:vesicle coating); GO:0043229(cellular_component:intracellular organelle); GO:0008104(biological_process:protein localizati…	cytoplasmic	NP_796012.2(trafficking protein particle complex subunit 8 isoform 1 [Mus musculus])		mmu:75964	1.08176	0.973587	1.02335	0.967096	1.02659	1.04174	0.962769	1.02443	1.01253	0.967096	0.981159	0.937889
	A0A286YCZ2	Regulator of microtubule dynamics protein 2 (Fragment) OS=Mus musculus OX=10090 GN=Rmdn2 PE=1 SV=1	Rmdn2	1.064	1.12	1.029	1.059	C26|CT	0.967105	-0.0482552	no change	no	C26_CS|C26	1.02915	0.0414596	no change	no	0.674	0.862896	-0.17134	-0.0640413	ENOG41126JJ(S:Function unknown)	ENOG41126JJ(family with sequence similarity 82, member A1)	K23293	RMDN3, PTPIP51			GO:0099512(cellular_component:supramolecular fiber); GO:0099513(cellular_component:polymeric cytoskeletal fiber); GO:0043229(cellular_component:intracellular organelle); GO:0043228(cellular_component:non-membrane-bounded organelle); GO:0003674(molecular_function:molecular_function); GO:0005739(cellular_component:mitochondrion); GO:0043227(cellular_component:membrane-bounded organelle); GO:0043226…	cytoplasmic	XP_029327322.1(regulator of microtubule dynamics protein 2 isoform X5 [Mus caroli])		mmu:381110;mmu:67809	0.93633	1.09925	0.95412	0.863296	1.03558	0.991573	0.906367	1.2088	1.0309	0.846442	1.09551	1.03184
	A0A286YD30	Ras-related protein Rab-24 (Fragment) OS=Mus musculus OX=10090 GN=Rab24 PE=1 SV=1	Rab24	0.9883	1.094	0.9893	1.124	C26|CT	1.00101	0.00145904	no change	no	C26_CS|C26	1.13616	0.184162	no change	no	0.9791	0.995896	-0.00917295	-0.00178592	ENOG410YCCP(S:Function unknown)	ENOG410YCCP(Chromosome 2 open reading frame 44)	K07912	RAB24			GO:0035639(molecular_function:purine ribonucleoside triphosphate binding); GO:1901363(molecular_function:heterocyclic compound binding); GO:0043229(cellular_component:intracellular organelle); GO:0003674(molecular_function:molecular_function); GO:0005488(molecular_function:binding); GO:0043167(molecular_function:ion binding); GO:0043227(cellular_component:membrane-bounded organelle); GO:0043226(c…	cytoplasmic	XP_006517228.1(ras-related protein Rab-24 isoform X1 [Mus musculus])		mmu:19336	0.953365	0.989592	0.883769	0.970525	0.922857	0.936204	1.10876	1.05442	0.964805	0.960991	1.14499	1.10972
	A0A286YD87	Growth arrest-specific protein 1 OS=Mus musculus OX=10090 GN=Gas1 PE=1 SV=1	Gas1	0.8577	0.8373	0.9457	0.7733	C26|CT	1.1026	0.140909	no change	no	C26_CS|C26	0.817701	-0.290354	down	no	0.4681	0.750751	-0.329661	-0.124504	ENOG4111JS0(S:Function unknown)	ENOG4111JS0(growth arrest-specific 1)	K06232	GAS1	mmu04340(Hedgehog signaling pathway)	PF02351.19(GDNF:GDNF/GAS1 domain)	GO:2001234(biological_process:negative regulation of apoptotic signaling pathway); GO:0008589(biological_process:regulation of smoothened signaling pathway); GO:2001237(biological_process:negative regulation of extrinsic apoptotic signaling pathway); GO:0080090(biological_process:regulation of primary metabolic process); GO:0048589(biological_process:developmental growth); GO:2001233(biological_p…	plasma membrane	NP_032112.1(growth arrest-specific protein 1 [Mus musculus])		mmu:14451	1.17165	0.940832	0.902168	1.00879	1.0123	1.30287	0.911541	1.07088	0.96075	0.896309	1.00293	0.818981
	A0A286YDA2	Nucleolar and coiled-body phosphoprotein 1 OS=Mus musculus OX=10090 GN=Nolc1 PE=1 SV=1	Nolc1	0.8743	0.675	0.8793	0.763	C26|CT	1.00572	0.00822707	no change	no	C26_CS|C26	0.867736	-0.204672	no change	no	0.9568	0.986548	-0.0191788	-0.00588192	ENOG4111U5P(S:Function unknown)	ENOG4111U5P(nucleolar and coiled-body phosphoprotein 1)	K25818	NOLC1		PF05022.15(SRP40_C:SRP40, C-terminal domain)	GO:0033157(biological_process:regulation of intracellular protein transport); GO:0009628(biological_process:response to abiotic stimulus); GO:0080090(biological_process:regulation of primary metabolic process); GO:0019222(biological_process:regulation of metabolic process); GO:0051049(biological_process:regulation of transport); GO:0032386(biological_process:regulation of intracellular transport)…	cytoplasmic	NP_001034440.1(nucleolar and coiled-body phosphoprotein 1 isoform B [Mus musculus])		mmu:70769	1.25326	1.04021	0.993838	0.990078	1.24073	1.0753	0.810862	0.90611	0.820888	0.830914	1.13796	0.899843
	A0A286YDB8	Elongator complex protein 3 OS=Mus musculus OX=10090 GN=Elp3 PE=1 SV=1	Elp3	0.9947	0.9513	1.024	0.9523	C26|CT	1.02946	0.0418823	no change	no	C26_CS|C26	0.92998	-0.104728	no change	yes	0.09643	0.390914	-1.01579	-0.407918	COG1243(B:Chromatin structure and dynamics); COG1243(K:Transcription)	COG1243(Histone acetyltransferase); COG1243(Histone acetyltransferase)	K07739	ELP3, KAT9		PF16199.8(Radical_SAM_C:Radical_SAM C-terminal domain); PF04055.24(Radical_SAM:Radical SAM superfamily); PF00583.28(Acetyltransf_1:Acetyltransferase (GNAT) family)	GO:0080090(biological_process:regulation of primary metabolic process); GO:0019222(biological_process:regulation of metabolic process); GO:0009451(biological_process:RNA modification); GO:0098772(molecular_function:molecular function regulator); GO:1901363(molecular_function:heterocyclic compound binding); GO:1901360(biological_process:organic cyclic compound metabolic process); GO:0016740(molecu…	cytoplasmic	NP_083087.1(elongator complex protein 3 isoform 2 [Mus musculus])		mmu:74195	1.01989	1.02193	1.00153	1.03519	1.06782	1.02907	0.949516	1.01479	0.946456	0.992351	0.952575	0.968893
	A0A286YDI8	Sec24-related gene family, member C (S. cerevisiae) OS=Mus musculus OX=10090 GN=Sec24c PE=1 SV=1	Sec24c	1.151	1.134	1.261	1.211	C26|CT	1.09557	0.13168	no change	no	C26_CS|C26	0.960349	-0.0583694	no change	no	0.52	0.781865	-0.283997	-0.106868	COG5028(O:Posttranslational modification, protein turnover, chaperones)	COG5028(Peroxisome assembly protein)	K14007	SEC24	mmu04141(Protein processing in endoplasmic reticulum)	PF04811.18(Sec23_trunk:Sec23/Sec24 trunk domain); PF04815.18(Sec23_helical:Sec23/Sec24 helical domain); PF08033.15(Sec23_BS:Sec23/Sec24 beta-sandwich domain); PF04810.18(zf-Sec23_Sec24:Sec23/Sec24 zinc finger); PF00626.25(Gelsolin:Gelsolin repeat)	GO:0008104(biological_process:protein localization); GO:0005789(cellular_component:endoplasmic reticulum membrane); GO:0035459(biological_process:cargo loading into vesicle); GO:0009790(biological_process:embryo development); GO:0009792(biological_process:embryo development ending in birth or egg hatching); GO:0030117(cellular_component:membrane coat); GO:0008270(molecular_function:zinc ion bindi…	cytoplasmic	EDL01499.1(SEC24 related gene family, member C (S. cerevisiae), isoform CRA_b, partial [Mus musculus])		mmu:218811;mmu:77371;mmu:69608;mmu:99683	0.841102	1.05642	1.00596	0.881475	1.27259	1.02699	0.913437	0.942875	1.00428	0.81671	1.19857	1.0396
	A0A286YDJ6	Lysine-specific demethylase 3B OS=Mus musculus OX=10090 GN=Kdm3b PE=1 SV=1	Kdm3b	0.9737	1.073	1.103	1.095	C26|CT	1.13279	0.179884	no change	yes	C26_CS|C26	0.992747	-0.0105019	no change	no	0.03049	0.242844	-1.51584	-0.614672	ENOG410XTAA(S:Function unknown)	ENOG410XTAA(lysine (K)-specific demethylase)	K11449;K00478;K15601	JMJD1C;HR;KDM3	mmu04714(Thermogenesis); mmu05202(Transcriptional misregulation in cancer)		GO:0016491(molecular_function:oxidoreductase activity); GO:0080090(biological_process:regulation of primary metabolic process); GO:0019222(biological_process:regulation of metabolic process); GO:0071704(biological_process:organic substance metabolic process); GO:0031326(biological_process:regulation of cellular biosynthetic process); GO:0008214(biological_process:protein dealkylation); GO:0031323…	cytoplasmic	NP_001074725.1(lysine-specific demethylase 3B [Mus musculus])		mmu:15460;mmu:277250;mmu:104263;mmu:108829	0.942433	0.846305	0.964109	1.02725	1.03573	1.05553	0.98767	1.07249	0.972591	0.997094	1.05929	1.0395
	A0A286YDV6	Zinc transporter OS=Mus musculus OX=10090 GN=Slc30a5 PE=1 SV=1	Slc30a5	0.984	0.975	0.983	0.9417	C26|CT	0.998984	-0.0014669	no change	no	C26_CS|C26	0.957986	-0.0619239	no change	no	0.9763	0.994082	-0.0104167	-0.00257792	COG1230(I:Lipid transport and metabolism)	COG1230(Cyclase dehydrase)	K14692;K14691;K14697;K14688	SLC30A5_7, ZNT5_7, MTP, MSC2;SLC30A4, ZNT4;SLC30A10, ZNT10;SLC30A1, ZNT1	mmu04978(Mineral absorption)	PF01545.24(Cation_efflux:Cation efflux family)	GO:0006824(biological_process:cobalt ion transport); GO:0055076(biological_process:transition metal ion homeostasis); GO:0098771(biological_process:inorganic ion homeostasis); GO:0006829(biological_process:zinc II ion transport); GO:0031985(cellular_component:Golgi cisterna); GO:0031984(cellular_component:organelle subcompartment); GO:0031982(cellular_component:vesicle); GO:0016021(cellular_compo…	Golgi apparatus	EDL00783.1(solute carrier family 30 (zinc transporter), member 5, isoform CRA_a, partial [Mus musculus])		mmu:69048;mmu:22785;mmu:22782;mmu:66500;mmu:226781	1.02995	1.04643	0.964037	0.971247	1.03098	1.0351	0.891941	1.15664	0.964037	0.90018	1.03716	0.972277
	A0A2C9F2A2	Ras and Rab interactor 1 OS=Mus musculus OX=10090 GN=Rin1 PE=1 SV=1	Rin1	1.041	1.145	1.024	1.086	C26|CT	0.98367	-0.0237544	no change	no	C26_CS|C26	1.06055	0.0848084	no change	no	0.8067	0.927223	-0.0932879	-0.0328157	ENOG410ZZW5(O:Posttranslational modification, protein turnover, chaperones)	ENOG410ZZW5(Ras and Rab interactor)	K17638;K23687	RIN1;RIN2_3	mmu04014(Ras signaling pathway)	PF02204.21(VPS9:Vacuolar sorting protein 9 (VPS9) domain)	GO:0005488(molecular_function:binding); GO:0019899(molecular_function:enzyme binding); GO:0048167(biological_process:regulation of synaptic plasticity); GO:0005085(molecular_function:guanyl-nucleotide exchange factor activity); GO:0007613(biological_process:memory); GO:0007610(biological_process:behavior); GO:0007611(biological_process:learning or memory); GO:0030139(cellular_component:endocytic …	cytoplasmic	NP_001360980.1(ras and Rab interactor 1 isoform 1 [Mus musculus])		mmu:217835;mmu:225870;mmu:320435;mmu:74030	0.931099	1.02793	0.94879	1.0568	0.883613	0.919926	1.08752	1.03818	1.07263	1.06331	0.99162	0.978585
	A0A2I3BPG9	Ribosomal protein L36A, pseudogene 1 OS=Mus musculus OX=10090 GN=Rpl36a-ps1 PE=3 SV=1	Rpl36a	0.8257	0.6383	0.652	0.694	C26|CT	0.789633	-0.340746	down	no	C26_CS|C26	1.06442	0.0900637	no change	no	0.1209	0.430111	-0.917574	-0.36642	COG1631(J:Translation, ribosomal structure and biogenesis)	COG1631(Ribosomal protein)	K02929	RP-L44e, RPL44	mmu05171(Coronavirus disease - COVID-19); mmu03010(Ribosome)	PF00935.22(Ribosomal_L44:Ribosomal protein L44)	GO:0015934(cellular_component:large ribosomal subunit); GO:0022625(cellular_component:cytosolic large ribosomal subunit); GO:0044249(biological_process:cellular biosynthetic process); GO:0043229(cellular_component:intracellular organelle); GO:0043228(cellular_component:non-membrane-bounded organelle); GO:0003674(molecular_function:molecular_function); GO:0034645(biological_process:cellular macrom…	cytoplasmic	EDL00453.1(mCG113838 [Mus musculus])		mmu:19982;mmu:115489434;mmu:66483	1.42349	1.05623	1.04626	0.969395	0.908185	0.906762	0.895374	0.872598	0.958007	1.02206	0.946619	0.995018
	A0A2I3BQE0	non-specific serine/threonine protein kinase OS=Mus musculus OX=10090 GN=Stk3 PE=1 SV=1	Stk3	1.037	1.09	1.117	1.137	C26|CT	1.07715	0.107213	no change	no	C26_CS|C26	1.01791	0.0256031	no change	no	0.0596	0.322742	-1.22475	-0.491145	ENOG410XP9G(T:Signal transduction mechanisms)	ENOG410XP9G(mitogen-activated protein kinase kinase kinase kinase)	K04411;K04412;K08838	STK4, MST1;STK3, MST2;STK24_25_MST4	mmu04010(MAPK signaling pathway); mmu04068(FoxO signaling pathway); mmu04014(Ras signaling pathway); mmu05200(Pathways in cancer); mmu05223(Non-small cell lung cancer); mmu04390(Hippo signaling pathway); mmu04392(Hippo signaling pathway - multiple species)	PF00069.28(Pkinase:Protein kinase domain); PF07714.20(PK_Tyr_Ser-Thr:Protein tyrosine and serine/threonine kinase); PF11629.11(Mst1_SARAH:C terminal SARAH domain of Mst1); PF03109.19(ABC1:ABC1 atypical kinase-like domain); PF17667.4(Pkinase_fungal:Fungal protein kinase)	GO:2001235(biological_process:positive regulation of apoptotic signaling pathway); GO:2001236(biological_process:regulation of extrinsic apoptotic signaling pathway); GO:0008104(biological_process:protein localization); GO:0051234(biological_process:establishment of localization); GO:0080090(biological_process:regulation of primary metabolic process); GO:0048589(biological_process:developmental g…	cytoplasmic	NP_062609.2(serine/threonine-protein kinase 3 isoform 1 [Mus musculus])		mmu:70415;mmu:59041;mmu:58231;mmu:56274;mmu:223255	0.913034	0.95412	0.972381	1.06277	0.992467	1.00342	1.03903	0.993381	0.95412	1.07738	1.01438	1.02351
	A0A2I3BQY4	Glucosamine 6-phosphate N-acetyltransferase OS=Mus musculus OX=10090 GN=Gnpnat1 PE=1 SV=1	Gnpnat1	0.9813	0.978	1.045	1.033	C26|CT	1.06491	0.0907368	no change	no	C26_CS|C26	0.988517	-0.0166627	no change	no	0.5375	0.792944	-0.269622	-0.100757	COG0454(K:Transcription)	COG0454(acetyltransferase)	K00621	GNPNAT1, GNA1	mmu00520(Amino sugar and nucleotide sugar metabolism); mmu01250(Biosynthesis of nucleotide sugars); mmu01100(Metabolic pathways)	PF00583.28(Acetyltransf_1:Acetyltransferase (GNAT) family); PF13508.10(Acetyltransf_7:Acetyltransferase (GNAT) domain); PF13673.10(Acetyltransf_10:Acetyltransferase (GNAT) domain)	GO:0005488(molecular_function:binding); GO:0001889(biological_process:liver development); GO:0016020(cellular_component:membrane); GO:0005783(cellular_component:endoplasmic reticulum); GO:0042802(molecular_function:identical protein binding); GO:0050896(biological_process:response to stimulus); GO:0012506(cellular_component:vesicle membrane); GO:0030246(molecular_function:carbohydrate binding); G…	cytoplasmic	EDL20696.1(mCG2015, isoform CRA_a [Mus musculus])		mmu:54342	0.990835	0.968046	0.958137	1.21774	0.916522	0.971018	1.05821	0.883825	0.965073	1.1563	0.898687	1.01561
	A0A2I3BQZ9	Amyloid-beta A4 protein OS=Mus musculus OX=10090 GN=App PE=1 SV=1	App	1.003	0.9773	0.9207	0.902	C26|CT	0.917946	-0.123519	no change	yes	C26_CS|C26	0.979689	-0.0296037	no change	no	0.04933	0.297297	-1.30689	-0.52681	ENOG410ZTKC(Z:Cytoskeleton)	ENOG410ZTKC(amyloid beta (A4) precursor protein)	K04520;K23422;K08117;K23421;K05639	APP;SPINT3;APLP2;SPINT2;APLP1	mmu04726(Serotonergic synapse); mmu05010(Alzheimer disease); mmu05022(Pathways of neurodegeneration - multiple diseases)	PF12925.10(APP_E2:E2 domain of amyloid precursor protein); PF02177.19(APP_N:Amyloid A4 N-terminal heparin-binding); PF12924.10(APP_Cu_bd:Copper-binding of amyloid precursor, CuBD); PF10515.12(APP_amyloid:Beta-amyloid precursor protein C-terminus); PF03494.16(Beta-APP:Beta-amyloid peptide (beta-APP)); PF00014.26(Kunitz_BPTI:Kunitz/Bovine pancreatic trypsin inhibitor domain)	GO:0019732(biological_process:antifungal humoral response); GO:0004866(molecular_function:endopeptidase inhibitor activity); GO:0019730(biological_process:antimicrobial humoral response); GO:0019731(biological_process:antibacterial humoral response); GO:0030427(cellular_component:site of polarized growth); GO:0030426(cellular_component:growth cone); GO:0007610(biological_process:behavior); GO:003…	ER	NP_001185753.1(amyloid-beta precursor protein isoform 3 precursor [Mus musculus])		mmu:11820;mmu:11803;mmu:629747;mmu:11804;mmu:20733	1.0518	1.01499	1.09808	0.947673	1.00763	0.949776	0.996056	1.00763	1.0802	0.909808	1.01604	0.920326
Q8JZK9	A0A2I3BR81	5'-nucleotidase domain-containing 2 OS=Mus musculus OX=10090 GN=Nt5dc2 PE=1 SV=1	Nt5dc2	0.9953	0.8057	1.23	0.7383	C26|CT	1.23581	0.305455	up	no	C26_CS|C26	0.600244	-0.736379	down	yes	0.05336	0.308899	-1.27278	-0.510184	ENOG410XT8W(S:Function unknown)	ENOG410XT8W(5-nucleotidase domain containing)	K01081	E3.1.3.5	mmu01100(Metabolic pathways); mmu00760(Nicotinate and nicotinamide metabolism); mmu00240(Pyrimidine metabolism); mmu00230(Purine metabolism); mmu01232(Nucleotide metabolism)	PF05761.17(5_nucleotid:5' nucleotidase family)	GO:0016787(molecular_function:hydrolase activity); GO:0043169(molecular_function:cation binding); GO:0043167(molecular_function:ion binding); GO:0003824(molecular_function:catalytic activity); GO:0003674(molecular_function:molecular_function); GO:0005488(molecular_function:binding); GO:0046872(molecular_function:metal ion binding)	mitochondrial	NP_001361016.1(5'-nucleotidase domain-containing protein 2 isoform 1 [Mus musculus])		mmu:70021;mmu:319638;mmu:76952;mmu:103466	1.0611	1.09612	1.01123	1.13644	1.43567	1.34442	0.867981	0.902998	0.793704	0.721549	0.911486	0.717305
	A0A2I3BRD1	TBC1 domain family member 23 OS=Mus musculus OX=10090 GN=Tbc1d23 PE=1 SV=1	Tbc1d23	1.116	1.21	1.12	1.282	C26|CT	1.00358	0.0051617	no change	no	C26_CS|C26	1.14464	0.194898	no change	no	0.9655	0.989781	-0.0152477	-0.00446096	ENOG410Z3CX(S:Function unknown)	ENOG410Z3CX(TBC1 domain family member)	K22555	TBC1D23		PF19430.2(TBC1D23_C:TBC1 domain family member 23 C-terminal); PF00566.21(RabGAP-TBC:Rab-GTPase-TBC domain); PF00581.23(Rhodanese:Rhodanese-like domain)		cytoplasmic	NP_001345362.1(TBC1 domain family member 23 isoform 1 [Mus musculus])		mmu:67581	0.846083	0.993302	0.992456	1.04661	0.938306	0.857082	1.08299	0.920539	1.06776	1.19975	1.01276	1.04237
	A0A2I3BRW0	Signal peptidase complex subunit 1 OS=Mus musculus OX=10090 GN=Spcs1 PE=1 SV=1	Spcs1	1.003	0.9327	0.9797	0.9143	C26|CT	0.97677	-0.0339097	no change	no	C26_CS|C26	0.933245	-0.0996724	no change	no	0.6904	0.869667	-0.160899	-0.060647	ENOG411274V(U:Intracellular trafficking, secretion, and vesicular transport)	ENOG411274V(Signal peptidase complex subunit 1 homolog (S. cerevisiae))	K12946	SPCS1	mmu03060(Protein export)	PF06645.16(SPC12:Microsomal signal peptidase 12 kDa subunit (SPC12))	GO:0005787(cellular_component:signal peptidase complex); GO:0003674(molecular_function:molecular_function); GO:0008104(biological_process:protein localization); GO:0044237(biological_process:cellular metabolic process); GO:0019082(biological_process:viral protein processing); GO:0005789(cellular_component:endoplasmic reticulum membrane); GO:0034641(biological_process:cellular nitrogen compound me…	ER	XP_005085274.2(signal peptidase complex subunit 1 [Mesocricetus auratus])		mmu:69019	1.04448	1.11341	0.984942	1.00897	1.10401	0.956741	0.920185	1.08417	0.918096	0.895117	1.08312	0.886761
	A0A2I3BS14	Carboxypeptidase Q (Fragment) OS=Mus musculus OX=10090 GN=Cpq PE=1 SV=1	Cpq	0.9623	1.041	1.015	0.8913	C26|CT	1.05476	0.0769211	no change	no	C26_CS|C26	0.878128	-0.187497	no change	yes	0.2167	0.54971	-0.664141	-0.259866	COG2234(O:Posttranslational modification, protein turnover, chaperones)	COG2234(protein ubiquitination)	K01302	CPQ			GO:0005488(molecular_function:binding); GO:0000323(cellular_component:lytic vacuole); GO:0005783(cellular_component:endoplasmic reticulum); GO:0048589(biological_process:developmental growth); GO:0016787(molecular_function:hydrolase activity); GO:0016805(molecular_function:dipeptidase activity); GO:0006590(biological_process:thyroid hormone generation); GO:0044248(biological_process:cellular cata…	ER	AAC17945.1(hematopoietic lineage switch 2 [Mus musculus])		mmu:54381	1.02319	1.01296	0.917804	1.01296	1.0631	1.03854	1.04673	1.21965	0.929059	0.900409	0.951569	0.884038
	A0A2I3BS41	Vinexin OS=Mus musculus OX=10090 GN=Sorbs3 PE=1 SV=1	Sorbs3	1.025	1.063	1.024	0.9753	C26|CT	0.999024	-0.00140819	no change	no	C26_CS|C26	0.952441	-0.0702978	no change	no	0.9577	0.986609	-0.0187705	-0.00585486	ENOG410XP8Q(T:Signal transduction mechanisms)	ENOG410XP8Q(sorbin and SH3 domain containing 3)	K12171;K23708;K23709;K06086	SH3RF, POSH;SORBS2;SORBS3;SORBS1, SH3D5, PONSIN, CAP	mmu03320(PPAR signaling pathway); mmu04520(Adherens junction); mmu04910(Insulin signaling pathway)	PF14604.9(SH3_9:Variant SH3 domain); PF00018.31(SH3_1:SH3 domain); PF07653.20(SH3_2:Variant SH3 domain); PF02208.19(Sorb:Sorbin homologous domain)	GO:0080090(biological_process:regulation of primary metabolic process); GO:0019222(biological_process:regulation of metabolic process); GO:0048584(biological_process:positive regulation of response to stimulus); GO:0048583(biological_process:regulation of response to stimulus); GO:0007165(biological_process:signal transduction); GO:0071840(biological_process:cellular component organization or bio…	cytoplasmic	NP_035496.1(vinexin isoform a [Mus musculus])		mmu:234214;mmu:20411;mmu:20410;mmu:237353;mmu:59009	0.978474	1.03914	0.992172	0.997065	1.02838	0.980431	1.04892	1.11252	0.959883	0.96771	0.989237	0.906067
	A0A2R8VH99	Tudor-interacting repair regulator protein OS=Mus musculus OX=10090 GN=Nudt16l1 PE=1 SV=1	Nudt16l1	1.081	1.005	1.065	1.085	C26|CT	0.985199	-0.0215131	no change	no	C26_CS|C26	1.01878	0.0268416	no change	no	0.7328	0.88985	-0.135015	-0.0506831	ENOG4111QA1(S:Function unknown)	ENOG4111QA1(XTP binding)	K16867;K16855	NUDT16L1, SDOS;NUDT16	mmu01100(Metabolic pathways); mmu03018(RNA degradation); mmu05205(Proteoglycans in cancer); mmu00230(Purine metabolism); mmu01232(Nucleotide metabolism)		GO:0009892(biological_process:negative regulation of metabolic process); GO:0080090(biological_process:regulation of primary metabolic process); GO:0019222(biological_process:regulation of metabolic process); GO:0048585(biological_process:negative regulation of response to stimulus); GO:0031324(biological_process:negative regulation of cellular metabolic process); GO:0031323(biological_process:re…	nuclear	EDK97258.1(nudix (nucleoside diphosphate linked moiety X)-type motif 16-like 1, isoform CRA_b [Mus musculus])		mmu:73532;mmu:66911;mmu:75686	0.944436	1.08043	1.03793	0.997324	1.02471	0.995435	0.937825	0.997324	0.91138	0.951047	1.12293	0.999213
	A0A2R8VHH6	protein-tyrosine-phosphatase (Fragment) OS=Mus musculus OX=10090 GN=Ptpra PE=1 SV=1	Ptpra	0.949	0.983	0.954	0.906	C26|CT	1.00527	0.00758118	no change	no	C26_CS|C26	0.949686	-0.0744782	no change	no	0.9039	0.966641	-0.0438796	-0.0147347	COG5599(T:Signal transduction mechanisms)	COG5599(Protein phosphatase 1, regulatory (Inhibitor) subunit 14B)	K05695;K06778;K06777;K18033;K18032	PTPRF, LAR;PTPRS;PTPRD;PTPRE;PTPRA	mmu04514(Cell adhesion molecules); mmu04931(Insulin resistance); mmu04520(Adherens junction); mmu04910(Insulin signaling pathway)	PF00102.30(Y_phosphatase:Protein-tyrosine phosphatase)	GO:0016791(molecular_function:phosphatase activity); GO:0016311(biological_process:dephosphorylation); GO:0006470(biological_process:protein dephosphorylation); GO:0042578(molecular_function:phosphoric ester hydrolase activity); GO:0006807(biological_process:nitrogen compound metabolic process); GO:0003674(molecular_function:molecular_function); GO:0004721(molecular_function:phosphoprotein phosph…	plasma membrane	NP_001342090.1(receptor-type tyrosine-protein phosphatase alpha isoform 3 precursor [Mus musculus])		mmu:19266;mmu:19267;mmu:19280;mmu:19262;mmu:19268	1.05485	1.00738	0.940928	0.957806	1.0327	1.02848	1.02532	1.11287	0.972574	0.924051	1.02215	0.920886
	A0A2R8VHP3	Predicted pseudogene 5478 OS=Mus musculus OX=10090 GN=Gm5478 PE=1 SV=1	Gm5478	0.6243	0.3363	0.3493	0.3	C26|CT	0.559507	-0.837773	down	no	C26_CS|C26	0.858861	-0.219504	no change	no	0.2192	0.551523	-0.659159	-0.258436	ENOG410YY6B(T:Signal transduction mechanisms)	ENOG410YY6B(sorbin and SH3 domain containing 3)	K07605	KRT2		PF00038.24(Filament:Intermediate filament protein); PF16208.8(Keratin_2_head:Keratin type II head); PF07926.15(TPR_MLP1_2:TPR/MLP1/MLP2-like protein)	GO:0099512(cellular_component:supramolecular fiber); GO:0099513(cellular_component:polymeric cytoskeletal fiber); GO:0019730(biological_process:antimicrobial humoral response); GO:0002376(biological_process:immune system process); GO:0045095(cellular_component:keratin filament); GO:0003674(molecular_function:molecular_function); GO:0007165(biological_process:signal transduction); GO:0007166(biolo…	cytoplasmic	XP_021010501.1(keratin, type II cytoskeletal 6A-like [Mus caroli])		mmu:110308;mmu:406223;mmu:16687;mmu:109052;mmu:16688	2.48447	1.01615	1.1528	0.812422	0.87205	0.919255	0.852174	0.976398	0.678261	0.817391	0.819876	0.598758
	A0A2R8VHT1	3-mercaptopyruvate sulfurtransferase (Fragment) OS=Mus musculus OX=10090 GN=Mpst PE=1 SV=1	Mpst	0.9807	1.026	1.127	1.032	C26|CT	1.14918	0.200604	no change	yes	C26_CS|C26	0.915705	-0.127045	no change	yes	0.005571	0.14599	-2.25407	-0.835677	COG2897(P:Inorganic ion transport and metabolism)	COG2897(sulfurtransferase)	K01011	TST, MPST, sseA	mmu04122(Sulfur relay system); mmu00270(Cysteine and methionine metabolism); mmu00920(Sulfur metabolism); mmu01100(Metabolic pathways)	PF00581.23(Rhodanese:Rhodanese-like domain)	GO:0005488(molecular_function:binding); GO:0006520(biological_process:cellular amino acid metabolic process); GO:0000096(biological_process:sulfur amino acid metabolic process); GO:0021510(biological_process:spinal cord development); GO:0019752(biological_process:carboxylic acid metabolic process); GO:0044249(biological_process:cellular biosynthetic process); GO:0043229(cellular_component:intrace…	mitochondrial	NP_001155964.1(3-mercaptopyruvate sulfurtransferase [Mus musculus])		mmu:246221;mmu:22117	0.96023	0.925662	0.939105	1.12539	1.0793	1.04281	1.01688	0.95831	0.980395	1.00824	1.00344	0.96023
	A0A2R8VI30	Leukocyte surface antigen CD47 OS=Mus musculus OX=10090 GN=Cd47 PE=1 SV=1	Cd47	0.9417	0.941	1.323	1.112	C26|CT	1.40491	0.490474	up	yes	C26_CS|C26	0.840514	-0.250656	no change	yes	0.003809	0.128499	-2.41919	-0.8911	ENOG41113GI(U:Intracellular trafficking, secretion, and vesicular transport)	ENOG41113GI(Cd47 molecule)	K06266	CD47	mmu04512(ECM-receptor interaction)	PF08204.14(V-set_CD47:CD47 immunoglobulin-like domain); PF04549.17(CD47:CD47 transmembrane region)	GO:1905450(biological_process:negative regulation of Fc-gamma receptor signaling pathway involved in phagocytosis); GO:0019222(biological_process:regulation of metabolic process); GO:0051049(biological_process:regulation of transport); GO:0048585(biological_process:negative regulation of response to stimulus); GO:0048584(biological_process:positive regulation of response to stimulus); GO:0048583(…	plasma membrane	NP_001355344.1(leukocyte surface antigen CD47 isoform 1 precursor [Mus musculus])		mmu:16423	0.926569	0.907111	0.783878	1.15543	1.23604	1.28515	0.878388	0.922863	0.814454	1.00625	1.12486	0.958999
	A0A2R8VI35	Myosin light chain kinase family member 4 (Fragment) OS=Mus musculus OX=10090 GN=Mylk4 PE=1 SV=1	Mylk4	1.078	0.9277	0.913	0.832	C26|CT	0.846939	-0.23967	no change	yes	C26_CS|C26	0.911281	-0.134031	no change	no	0.04778	0.296165	-1.32075	-0.528466	ENOG410XRMJ(S:Function unknown)	ENOG410XRMJ(Zinc finger protein-like 1)	K00907;K08803	MYLK;DAPK	mmu04971(Gastric acid secretion); mmu05219(Bladder cancer); mmu05200(Pathways in cancer); mmu04510(Focal adhesion); mmu04022(cGMP-PKG signaling pathway); mmu04020(Calcium signaling pathway); mmu04140(Autophagy - animal); mmu04611(Platelet activation); mmu04371(Apelin signaling pathway); mmu04810(Regulation of actin cytoskeleton); mmu04921(Oxytocin signaling pathway); mmu04270(Vascular smooth musc…	PF00069.28(Pkinase:Protein kinase domain); PF07714.20(PK_Tyr_Ser-Thr:Protein tyrosine and serine/threonine kinase)	GO:0035639(molecular_function:purine ribonucleoside triphosphate binding); GO:0016310(biological_process:phosphorylation); GO:0006807(biological_process:nitrogen compound metabolic process); GO:0003674(molecular_function:molecular_function); GO:0005488(molecular_function:binding); GO:0043167(molecular_function:ion binding); GO:1901363(molecular_function:heterocyclic compound binding); GO:1901265(…	plasma membrane	XP_006516731.1(myosin light chain kinase family member 4 isoform X1 [Mus musculus])		mmu:107589;mmu:228785;mmu:213435;mmu:69635;mmu:238564	1.06648	1.24991	1.1326	1.03342	0.924636	0.963029	0.984358	0.937433	1.04621	0.885176	0.876644	0.900107
	A0A2R8VK76	Cleavage and polyadenylation-specificity factor subunit 1 OS=Mus musculus OX=10090 GN=Cpsf1 PE=1 SV=1	Cpsf1	1.005	0.978	1.049	0.9147	C26|CT	1.04378	0.0618192	no change	no	C26_CS|C26	0.871973	-0.197644	no change	no	0.4132	0.718662	-0.38384	-0.143475	COG5161(A:RNA processing and modification)	COG5161(cleavage and polyadenylation)	K10610;K12830;K14401	DDB1;SF3B3, SAP130, RSE1;CPSF1, CFT1	mmu05170(Human immunodeficiency virus 1 infection); mmu05161(Hepatitis B); mmu05203(Viral carcinogenesis); mmu04120(Ubiquitin mediated proteolysis); mmu03420(Nucleotide excision repair); mmu03040(Spliceosome); mmu03015(mRNA surveillance pathway)	PF03178.18(CPSF_A:CPSF A subunit region); PF10433.12(MMS1_N:Mono-functional DNA-alkylating methyl methanesulfonate N-term)	GO:0044238(biological_process:primary metabolic process); GO:0019899(molecular_function:enzyme binding); GO:0090304(biological_process:nucleic acid metabolic process); GO:0043229(cellular_component:intracellular organelle); GO:0006807(biological_process:nitrogen compound metabolic process); GO:0003674(molecular_function:molecular_function); GO:0005488(molecular_function:binding); GO:0003676(molec…	nuclear	NP_001157645.1(cleavage and polyadenylation specificity factor subunit 1 isoform 1 [Mus musculus])		mmu:94230;mmu:13194;mmu:101943	1.0136	1.03995	1.00245	0.978123	1.14131	1.06935	0.911226	1.10178	0.960892	0.873722	1.01765	0.88994
	A0A2R8VKS6	Vacuolar protein sorting-associated protein 28 homolog OS=Mus musculus OX=10090 GN=Vps28 PE=1 SV=1	Vps28	0.9687	0.977	0.9817	1.021	C26|CT	1.01342	0.0192323	no change	no	C26_CS|C26	1.04003	0.0566287	no change	no	0.6974	0.872865	-0.156518	-0.0590528	ENOG4111IQ4(U:Intracellular trafficking, secretion, and vesicular transport)	ENOG4111IQ4(Vacuolar protein sorting-associated protein)	K12184	VPS28	mmu04144(Endocytosis)	PF03997.15(VPS28:VPS28 protein)	GO:0008104(biological_process:protein localization); GO:0080090(biological_process:regulation of primary metabolic process); GO:0019222(biological_process:regulation of metabolic process); GO:0051049(biological_process:regulation of transport); GO:0030100(biological_process:regulation of endocytosis); GO:0010605(biological_process:negative regulation of macromolecule metabolic process); GO:001060…	cytoplasmic	NP_001292597.1(vacuolar protein sorting-associated protein 28 homolog isoform 2 [Mus musculus])		mmu:66914	1.01317	0.922999	1.00811	1.00203	0.971631	1.01013	1.03951	0.979737	0.950355	1.00912	1.04053	1.05268
	A0A2R8W6G1	E3 ubiquitin-protein ligase RBX1 OS=Mus musculus OX=10090 GN=Rbx1 PE=1 SV=1	Rbx1	1.011	1.001	1.018	1.018	C26|CT	1.00692	0.00995456	no change	no	C26_CS|C26	1	0	no change	no	0.8517	0.94705	-0.0697134	-0.0236269	COG5194(O:Posttranslational modification, protein turnover, chaperones)	COG5194(protein ubiquitination)	K03358;K03868;K10611	APC11, ANAPC11;RBX1, ROC1;RBX2, ROC2, RNF7	mmu04120(Ubiquitin mediated proteolysis); mmu05166(Human T-cell leukemia virus 1 infection); mmu04141(Protein processing in endoplasmic reticulum); mmu05200(Pathways in cancer); mmu05211(Renal cell carcinoma); mmu04114(Oocyte meiosis); mmu05170(Human immunodeficiency virus 1 infection); mmu04350(TGF-beta signaling pathway); mmu04310(Wnt signaling pathway); mmu03420(Nucleotide excision repair); mm…	PF12678.10(zf-rbx1:RING-H2 zinc finger domain); PF12861.10(zf-ANAPC11:Anaphase-promoting complex subunit 11 RING-H2 finger); PF13639.9(zf-RING_2:Ring finger domain)	GO:0032436(biological_process:positive regulation of proteasomal ubiquitin-dependent protein catabolic process); GO:0080090(biological_process:regulation of primary metabolic process); GO:0019222(biological_process:regulation of metabolic process); GO:0048585(biological_process:negative regulation of response to stimulus); GO:0048583(biological_process:regulation of response to stimulus); GO:0030…	nuclear	EAW60402.1(ring-box 1, isoform CRA_a [Homo sapiens])		mmu:66156;mmu:19823;mmu:56438	0.988061	1.00585	1.00189	1.02166	0.934706	1.06217	1.07699	0.883326	1.00683	1.06513	0.88135	1.07205
	A0A2R8W6I7	Predicted gene, 49510 OS=Mus musculus OX=10090 GN=Gm49510 PE=4 SV=1	Gm49510	0.9667	1.117	1.06	1.278	C26|CT	1.09651	0.132924	no change	no	C26_CS|C26	1.20566	0.269824	up	no	0.4053	0.712095	-0.392223	-0.147462	ENOG410XRR2(S:Function unknown)	ENOG410XRR2(rho GTPase activating protein)	K19269;K20652;K21067;K20638;K07758	PGP, PGLP;SH3BP1, ARHGAP43;ARHGAP44, RICH2;ARHGAP17, RICH1;PDXP	mmu01240(Biosynthesis of cofactors); mmu04530(Tight junction); mmu01100(Metabolic pathways); mmu00630(Glyoxylate and dicarboxylate metabolism); mmu00750(Vitamin B6 metabolism); mmu01200(Carbon metabolism)	PF00620.30(RhoGAP:RhoGAP domain); PF03114.21(BAR:BAR domain); PF13242.9(Hydrolase_like:HAD-hyrolase-like); PF13419.9(HAD_2:Haloacid dehalogenase-like hydrolase)	GO:0019897(cellular_component:extrinsic component of plasma membrane); GO:1990450(molecular_function:linear polyubiquitin binding); GO:0033043(biological_process:regulation of organelle organization); GO:0048585(biological_process:negative regulation of response to stimulus); GO:0048583(biological_process:regulation of response to stimulus); GO:0019898(cellular_component:extrinsic component of me…	cytoplasmic	KAF6493730.1(hypothetical protein HJG63_001360 [Rousettus aegyptiacus])		mmu:57028;mmu:70497;mmu:216831;mmu:67078;mmu:20401	0.904704	0.830519	0.88842	1.10826	0.802473	0.967129	1.09741	1.05036	0.882992	1.21683	0.995175	1.25573
	A0A2R8W6P0	Leukocyte surface antigen CD47 OS=Mus musculus OX=10090 GN=Cd47 PE=1 SV=1	Cd47	0.9483	0.939	1.138	1.062	C26|CT	1.20004	0.263085	up	yes	C26_CS|C26	0.933216	-0.0997168	no change	no	0.01345	0.186647	-1.87128	-0.72898	ENOG41113GI(U:Intracellular trafficking, secretion, and vesicular transport)	ENOG41113GI(Cd47 molecule)	K06266	CD47	mmu04512(ECM-receptor interaction)	PF04549.17(CD47:CD47 transmembrane region); PF08204.14(V-set_CD47:CD47 immunoglobulin-like domain)	GO:1905450(biological_process:negative regulation of Fc-gamma receptor signaling pathway involved in phagocytosis); GO:0019222(biological_process:regulation of metabolic process); GO:0051049(biological_process:regulation of transport); GO:0048585(biological_process:negative regulation of response to stimulus); GO:0048584(biological_process:positive regulation of response to stimulus); GO:0048583(…	extracellular	NP_001355345.1(leukocyte surface antigen CD47 isoform 2 precursor [Mus musculus])		mmu:16423	0.978633	0.947317	0.858261	1.06475	1.12739	1.14794	0.83771	0.99527	0.92383	0.907193	1.145	1.06671
	A0A2R8W6X5	Cytosolic Fe-S cluster assembly factor NUBP1 OS=Mus musculus OX=10090 GN=Nubp1 PE=1 SV=1	Nubp1	0.993	0.7113	0.817	0.7493	C26|CT	0.822759	-0.281458	down	no	C26_CS|C26	0.917136	-0.124793	no change	no	0.09746	0.391843	-1.01117	-0.406888	COG0489(D:Cell cycle control, cell division, chromosome partitioning)	COG0489(ATP-binding protein)	K03593	mrp, NUBPL		PF10609.12(ParA:NUBPL iron-transfer P-loop NTPase); PF01656.26(CbiA:CobQ/CobB/MinD/ParA nucleotide binding domain); PF02374.18(ArsA_ATPase:Anion-transporting ATPase)	GO:0008104(biological_process:protein localization); GO:0055072(biological_process:iron ion homeostasis); GO:0055076(biological_process:transition metal ion homeostasis); GO:0098771(biological_process:inorganic ion homeostasis); GO:1901363(molecular_function:heterocyclic compound binding); GO:0071840(biological_process:cellular component organization or biogenesis); GO:0045786(biological_process:…	cytoplasmic	BAB32236.1(unnamed protein product [Mus musculus])		mmu:26426;mmu:76826;mmu:26425	1.22299	1.08113	1.33918	1.11659	0.994293	0.886669	0.939258	0.922136	0.748471	0.964941	0.864656	0.91969
	A0A2U3TZ82	TRIO and F-actin-binding protein OS=Mus musculus OX=10090 GN=Triobp PE=1 SV=1	Triobp	1.128	1.327	1.39	1.439	C26|CT	1.23227	0.301318	up	yes	C26_CS|C26	1.03525	0.0499817	no change	no	0.02634	0.232505	-1.57938	-0.633568	ENOG410ZA8F(S:Function unknown)	ENOG410ZA8F(sphingomyelin phosphodiesterase D activity)	K23792;K23751	MPRIP;TRIOBP		PF00169.32(PH:PH domain)	GO:0022604(biological_process:regulation of cell morphogenesis); GO:0044389(molecular_function:ubiquitin-like protein ligase binding); GO:0015629(cellular_component:actin cytoskeleton); GO:0022603(biological_process:regulation of anatomical structure morphogenesis); GO:0030030(biological_process:cell projection organization); GO:0030155(biological_process:regulation of cell adhesion); GO:0019899(…	cytoplasmic	NP_001019887.1(TRIO and F-actin-binding protein isoform 1 [Mus musculus])		mmu:26936;mmu:110253	0.75705	0.898618	0.905432	1.00536	1.11286	1.03943	0.926629	1.0629	1.02353	1.06668	1.14996	1.05154
	A0A2X0SZ21	PIK3R2 (Fragment) OS=Mus musculus OX=10090 GN=PIK3R2 PE=3 SV=1	PIK3R2	0.9133	0.9167	0.8683	0.9137	C26|CT	0.950728	-0.0728952	no change	no	C26_CS|C26	1.05229	0.073527	no change	no	0.5785	0.815513	-0.237697	-0.0885693	ENOG410XP6R(T:Signal transduction mechanisms)	ENOG410XP6R(Phosphoinositide-3-kinase, regulatory subunit)	K05730;K04695;K02649	VAV;SOCS2, CIS2;PIK3R1_2_3	mmu05208(Chemical carcinogenesis - reactive oxygen species); mmu05200(Pathways in cancer); mmu05203(Viral carcinogenesis); mmu05205(Proteoglycans in cancer); mmu05206(MicroRNAs in cancer); mmu05207(Chemical carcinogenesis - receptor activation); mmu04929(GnRH secretion); mmu04923(Regulation of lipolysis in adipocytes); mmu04926(Relaxin signaling pathway); mmu05170(Human immunodeficiency virus 1 i…	PF16454.8(PI3K_P85_iSH2:Phosphatidylinositol 3-kinase regulatory subunit P85 inter-SH2 domain); PF00017.27(SH2:SH2 domain); PF00620.30(RhoGAP:RhoGAP domain)	GO:0033157(biological_process:regulation of intracellular protein transport); GO:0044238(biological_process:primary metabolic process); GO:0032388(biological_process:positive regulation of intracellular transport); GO:0080090(biological_process:regulation of primary metabolic process); GO:0019222(biological_process:regulation of metabolic process); GO:0051049(biological_process:regulation of tran…	nuclear	SPT35779.1(PIK3R2, partial [Mus musculus])		mmu:216233;mmu:57257;mmu:18710;mmu:18708;mmu:18709	1.10742	0.940199	0.986711	1.06091	0.837209	0.986711	1.02436	0.96124	1.0598	0.986711	1.05759	0.991141
	A0A338P695	Sphingomyelin phosphodiesterase 4 OS=Mus musculus OX=10090 GN=Smpd4 PE=1 SV=1	Smpd4	1.017	1.025	1.001	1.02	C26|CT	0.984267	-0.0228777	no change	no	C26_CS|C26	1.01898	0.0271272	no change	no	0.6326	0.842414	-0.198871	-0.0744743	ENOG410YYEJ(S:Function unknown)	ENOG410YYEJ(sphingomyelin phosphodiesterase D activity)	K12353	SMPD4	mmu00600(Sphingolipid metabolism); mmu01100(Metabolic pathways)	PF14724.9(mit_SMPDase:Mitochondrial-associated sphingomyelin phosphodiesterase)	GO:0005783(cellular_component:endoplasmic reticulum); GO:0031975(cellular_component:envelope); GO:0071840(biological_process:cellular component organization or biogenesis); GO:0046434(biological_process:organophosphate catabolic process); GO:0051716(biological_process:cellular response to stimulus); GO:0031984(cellular_component:organelle subcompartment); GO:0016021(cellular_component:integral co…	cytoplasmic	XP_006522784.1(sphingomyelin phosphodiesterase 4 isoform X2 [Mus musculus])		mmu:77626	0.984494	1.04159	0.977603	0.940192	1.00418	1.01206	0.875215	1.10854	1.04455	0.894905	1.0731	1.04356
	A0A338P6B4	DNA-directed RNA polymerases I, II, and III subunit RPABC3 (Fragment) OS=Mus musculus OX=10090 GN=Polr2h PE=1 SV=1	Polr2h	1.033	1.157	1.31	1.283	C26|CT	1.26815	0.342727	up	yes	C26_CS|C26	0.979389	-0.0300456	no change	no	0.01903	0.217327	-1.72056	-0.662886	ENOG4111FT0(K:Transcription)	ENOG4111FT0(DNA-directed RNA polymerases I, II and III)	K03016	RPABC3, RPB8, POLR2H	mmu04623(Cytosolic DNA-sensing pathway); mmu05016(Huntington disease); mmu03020(RNA polymerase)	PF03870.18(RNA_pol_Rpb8:RNA polymerase Rpb8)	GO:0044238(biological_process:primary metabolic process); GO:0030880(cellular_component:RNA polymerase complex); GO:0006139(biological_process:nucleobase-containing compound metabolic process); GO:0008152(biological_process:metabolic process); GO:0044249(biological_process:cellular biosynthetic process); GO:0043229(cellular_component:intracellular organelle); GO:0006807(biological_process:nitroge…	nuclear	NP_001232245.1(DNA-directed RNA polymerases I, II, and III subunit RPABC3 [Taeniopygia guttata])		mmu:245841	0.836237	0.941603	0.812822	1.10132	1.17324	1.01268	0.866341	1.02941	1.00767	1.03108	1.22592	0.961672
	A0A338P6F6	High mobility group protein HMG-I/HMG-Y OS=Mus musculus OX=10090 GN=Hmga1 PE=1 SV=1	Hmga1	0.8613	0.942	0.9633	1.22	C26|CT	1.11843	0.161469	no change	no	C26_CS|C26	1.26648	0.340824	up	no	0.2851	0.615271	-0.545003	-0.210934	ENOG410Z566(B:Chromatin structure and dynamics)	ENOG410Z566(High mobility group AT-hook 1)	K09282	HMGA1			GO:0080090(biological_process:regulation of primary metabolic process); GO:0019222(biological_process:regulation of metabolic process); GO:0061629(molecular_function:RNA polymerase II sequence-specific DNA binding transcription factor binding); GO:0098772(molecular_function:molecular function regulator); GO:1901363(molecular_function:heterocyclic compound binding); GO:1901360(biological_process:o…	nuclear	NP_001160018.1(high mobility group protein HMG-I/HMG-Y isoform e [Mus musculus])		mmu:111241;mmu:15361	1.00334	0.838796	0.750502	0.904013	1.03344	0.962207	0.748495	1.09465	0.992308	1.03946	1.3505	1.28227
	A0A338P6I9	GALNT1 OS=Mus musculus OX=10090 GN=Gm56451 PE=1 SV=1	Gm56451	1.018	1.091	1.071	1.047	C26|CT	1.05206	0.0732209	no change	no	C26_CS|C26	0.977591	-0.032697	no change	no	0.4436	0.73599	-0.353008	-0.133128							GO:0005575(cellular_component:cellular_component); GO:0016021(cellular_component:integral component of membrane); GO:0110165(cellular_component:cellular anatomical entity); GO:0031224(cellular_component:intrinsic component of membrane)	extracellular	CAH6787805.1(AL731706.2 [Phodopus roborovskii])			0.946298	0.979418	0.963331	0.931157	1.12704	0.982257	0.958599	1.14881	0.989827	0.856399	1.16395	0.952922
	A0A338P6U4	Presenilins-associated rhomboid-like protein, mitochondrial OS=Mus musculus OX=10090 GN=Parl PE=1 SV=1	Parl	1.121	1.237	1.217	1.323	C26|CT	1.08564	0.118543	no change	no	C26_CS|C26	1.0871	0.120484	no change	no	0.5133	0.780386	-0.289629	-0.10769	COG0705(S:Function unknown)	COG0705(rhomboid family)	K09650	PARL, PSARL, PCP1		PF01694.25(Rhomboid:Rhomboid family)	GO:2001234(biological_process:negative regulation of apoptotic signaling pathway); GO:0004252(molecular_function:serine-type endopeptidase activity); GO:0080090(biological_process:regulation of primary metabolic process); GO:0019222(biological_process:regulation of metabolic process); GO:2001233(biological_process:regulation of apoptotic signaling pathway); GO:0051049(biological_process:regulatio…	mitochondrial	NP_001005767.1(presenilins-associated rhomboid-like protein, mitochondrial precursor [Mus musculus])		mmu:381038	0.81666	1.04777	0.882809	0.881176	1.15966	0.940792	0.873826	1.12209	1.03471	0.857493	1.28706	1.09596
	A0A338P7B2	Scavenger receptor class F member 2 OS=Mus musculus OX=10090 GN=Scarf2 PE=1 SV=1	Scarf2	1.11	1.07	1.16	1.16	C26|CT	1.04505	0.0635651	no change	no	C26_CS|C26	1	0	no change	no	0.6644	0.85847	-0.17757	-0.066275	ENOG410YKEF(U:Intracellular trafficking, secretion, and vesicular transport); ENOG410XQWV(S:Function unknown)	ENOG410YKEF(scavenger receptor class F member 2); ENOG410XQWV(multiple EGF-like-domains)	K24319;K24318;K24465	SCARF2;SCARF1;EGFL7_8		PF00053.27(Laminin_EGF:Laminin EGF domain)	GO:0038024(molecular_function:cargo receptor activity); GO:0098609(biological_process:cell-cell adhesion); GO:0005044(molecular_function:scavenger receptor activity); GO:0016021(cellular_component:integral component of membrane); GO:0009987(biological_process:cellular process); GO:0110165(cellular_component:cellular anatomical entity); GO:0005575(cellular_component:cellular_component); GO:0003674…	extracellular	NP_722485.1(scavenger receptor class F member 2 precursor [Mus musculus])		mmu:224024;mmu:353156;mmu:380713	0.888823	1.00704	1.06392	1.1368	1.0817	0.874602	0.91371	0.950152	0.990149	1.0577	1.00793	1.02748
	A0A338P7E3	Ribonuclease T2-B OS=Mus musculus OX=10090 GN=Rnaset2b PE=1 SV=1	Rnaset2b	1.016	1.039	1.285	1.128	C26|CT	1.26476	0.338868	up	yes	C26_CS|C26	0.877821	-0.188001	no change	no	0.02203	0.221432	-1.65699	-0.65476	ENOG4111M7G(S:Function unknown)	ENOG4111M7G(ribonuclease T2 activity)	K01166	RNASET2		PF00445.21(Ribonuclease_T2:Ribonuclease T2 family)	GO:0033897(molecular_function:ribonuclease T2 activity); GO:0000323(cellular_component:lytic vacuole); GO:0016849(molecular_function:phosphorus-oxygen lyase activity); GO:0031970(cellular_component:organelle envelope lumen); GO:0031974(cellular_component:membrane-enclosed lumen); GO:0090304(biological_process:nucleic acid metabolic process); GO:0043229(cellular_component:intracellular organelle);…	cytoplasmic	NP_001351883.1(ribonuclease T2-A isoform 4 [Mus musculus])		mmu:68195;mmu:100037283	0.895188	0.930996	0.901455	1.02947	1.25416	1.16822	0.810145	1.02141	0.958747	0.849534	1.12794	1.05274
	A0A338P7H8	Beta-1,4-galactosyltransferase 4 (Fragment) OS=Mus musculus OX=10090 GN=B4galt4 PE=1 SV=1	B4galt4	0.916	0.7343	0.8327	0.8013	C26|CT	0.909061	-0.137551	no change	no	C26_CS|C26	0.962291	-0.0554543	no change	no	0.1727	0.507382	-0.762708	-0.294665	ENOG410ZYYA(U:Intracellular trafficking, secretion, and vesicular transport)	ENOG410ZYYA(N-acetyllactosamine synthase activity)	K09905;K07967;K07966;K07969;K07968	B4GALT5;B4GALT2;B4GALT1;B4GALT4;B4GALT3	mmu00052(Galactose metabolism); mmu01100(Metabolic pathways); mmu00533(Glycosaminoglycan biosynthesis - keratan sulfate); mmu00515(Mannose type O-glycan biosynthesis); mmu00514(Other types of O-glycan biosynthesis); mmu00513(Various types of N-glycan biosynthesis); mmu00512(Mucin type O-glycan biosynthesis); mmu00510(N-Glycan biosynthesis); mmu00601(Glycosphingolipid biosynthesis - lacto and neol…	PF13733.9(Glyco_transf_7N:N-terminal region of glycosyl transferase group 7)	GO:0003674(molecular_function:molecular_function); GO:0016021(cellular_component:integral component of membrane); GO:0030203(biological_process:glycosaminoglycan metabolic process); GO:1903509(biological_process:liposaccharide metabolic process); GO:0043412(biological_process:macromolecule modification); GO:0018146(biological_process:keratan sulfate biosynthetic process); GO:0043169(molecular_fun…	Golgi apparatus	XP_011244279.1(beta-1,4-galactosyltransferase 4 isoform X1 [Mus musculus])		mmu:57370;mmu:56336;mmu:56375;mmu:14595;mmu:53418	1.2179	1.11925	1.00964	0.998681	1.00721	1.03644	0.835482	1.0133	0.834264	0.870801	1.07784	0.979194
	A0A338P7L8	Charged multivesicular body protein 2b OS=Mus musculus OX=10090 GN=Chmp2b PE=1 SV=1	Chmp2b	0.8453	0.85	0.793	0.9473	C26|CT	0.938128	-0.0921426	no change	no	C26_CS|C26	1.19458	0.256501	no change	no	0.6744	0.862844	-0.171082	-0.0640677	ENOG4111QA0(N:Cell motility)	ENOG4111QA0(Charged multivesicular body protein 2B)	K12192	CHMP2B	mmu05014(Amyotrophic lateral sclerosis); mmu04217(Necroptosis); mmu04144(Endocytosis); mmu05022(Pathways of neurodegeneration - multiple diseases)	PF03357.24(Snf7:Snf7); PF14308.9(DnaJ-X:X-domain of DnaJ-containing)	GO:0099512(cellular_component:supramolecular fiber); GO:0099513(cellular_component:polymeric cytoskeletal fiber); GO:0060249(biological_process:anatomical structure homeostasis); GO:0061024(biological_process:membrane organization); GO:0007009(biological_process:plasma membrane organization); GO:0051656(biological_process:establishment of organelle localization); GO:0071840(biological_process:cel…	cytoplasmic	XP_036015999.1(charged multivesicular body protein 2b isoform X1 [Mus musculus])		mmu:68942	1.16426	0.890657	0.897642	1.11187	0.770738	0.887164	1.22247	0.844087	0.902299	1.3389	0.828951	1.14097
	A0A345IT93	Envelope polyprotein (Fragment) OS=Mus musculus OX=10090 GN=env PE=4 SV=1	env	1.035	0.9467	1.018	0.915	C26|CT	0.983575	-0.0238932	no change	no	C26_CS|C26	0.898821	-0.153894	no change	no	0.8478	0.94558	-0.0717066	-0.0243019	ENOG41115RF(S:Function unknown)	ENOG41115RF(Envelope)				PF00429.22(TLV_coat:ENV polyprotein (coat polyprotein))	GO:0043169(molecular_function:cation binding); GO:0016021(cellular_component:integral component of membrane); GO:0016020(cellular_component:membrane); GO:0043167(molecular_function:ion binding); GO:0005575(cellular_component:cellular_component); GO:0003674(molecular_function:molecular_function); GO:0031224(cellular_component:intrinsic component of membrane); GO:0005886(cellular_component:plasma m…	cytoplasmic	AXH06262.1(envelope polyprotein, partial [Mus musculus])		mmu:118568683;mmu:105244034;mmu:105245342;mmu:118567893;mmu:118568080	1.02197	1.1303	1.01993	0.951456	1.19264	0.975984	0.937149	0.943281	1.02197	0.96883	0.933061	0.903424
	A0A3B2W4D2	Pre-mRNA-splicing regulator WTAP (Fragment) OS=Mus musculus OX=10090 GN=Wtap PE=1 SV=1	Wtap	0.9793	0.9403	1.049	0.93	C26|CT	1.07117	0.0991919	no change	no	C26_CS|C26	0.886559	-0.173712	no change	no	0.2334	0.568017	-0.631899	-0.245638	ENOG410XNW7(S:Function unknown)	ENOG410XNW7(wilms tumor 1 associated protein)	K22824	WTAP		PF17098.8(Wtap:WTAP/Mum2p family)	GO:0051252(biological_process:regulation of RNA metabolic process); GO:0080090(biological_process:regulation of primary metabolic process); GO:0019222(biological_process:regulation of metabolic process); GO:0036396(cellular_component:MIS complex); GO:0050684(biological_process:regulation of mRNA processing); GO:0031323(biological_process:regulation of cellular metabolic process); GO:0009451(biolo…	cytoplasmic	EDL83698.1(similar to Wilms tumor 1-associating protein (WT1-associated protein) homolog) (predicted), isoform CRA_b, partial [Rattus norvegicus])		mmu:60532	1.0259	1.00128	0.98692	1.04334	1.17466	1.01154	0.883303	1.04847	0.962298	0.899718	1.05053	0.912029
[truncated: 5,536 more rows]
